# Supplementary material for: Upregulation of DNA repair genes and cell extrusion underpin the remarkable radiation resistance of Trichoplax adhaerens
Source: PLoS Biol. 2021 Nov 17;19(11):e3001471. doi: 10.1371/journal.pbio.3001471 (PMC8635375; doi:10.1371/journal.pbio.3001471)
Supplement: S2 Table — There is a substantial difference between the coverage of the parental and extruded samples. This is mostly caused by the limited-dying number of cells available in the extrusions. (XLSX) [file pbio.3001471.s007.xlsx]

## Sheet: Sheet1
Sample	Coverage (%)	Mbp	Total mutations	Non-synonym. mutations	Total mutations/Mbp	Non-synonym. mutations/Mbp
Parental 1	10.1	10.8	41255	1607	3820	148.8
Small asymm. fission 1	9.3	10	39073	1471	3907	147.1
Extrusion 1	2.7	2.9	4028	194	1389	145.52
Parental 2	28.7	30.7	1071	59	34.9	1.9
Extrusion 2	7.6	8.1	712	23	87.9	2.8
Untreated control animals	89.1	94.1
Animals exposed to X-rays after 2 years	89	94	3636	253	38.7	2.7
