# Supplementary material for: Upregulation of DNA repair genes and cell extrusion underpin the remarkable radiation resistance of Trichoplax adhaerens
Source: PLoS Biol. 2021 Nov 17;19(11):e3001471. doi: 10.1371/journal.pbio.3001471 (PMC8635375; doi:10.1371/journal.pbio.3001471)
Supplement: S3 Table — Sequences of primers (5′-3′) of T. adhaerens genes and their human orthologs (as indicated in parentheses), TriadT64020 (GAPDH), TriadG64021 (TP53), and TriadG54791 (MDM2). (XLSX) [file pbio.3001471.s008.xlsx]

## Sheet: Sheet1
Gene	Homology	Strand	Sequence (5' - 3')		Amplificon Size (bp)
TriadT64020	GAPDH	Forward	AAAGGGTGGCGTAGATGTTG		93
		Reverse	TGCCATGTGTCGAATCGTAT
TriadG64021	TP53	Forward	GCTGCAAAATGCTGTAACGA		150
		Reverse	ACATTCGCAAGATGACCACA
TriadG54791	MDM2	Forward	TGGAAGCAGAGAATTGAACG		118
		Reverse	TTGCATCAATTCGGCATTAG
