# Supplementary material for: Upregulation of DNA repair genes and cell extrusion underpin the remarkable radiation resistance of Trichoplax adhaerens
Source: PLoS Biol. 2021 Nov 17;19(11):e3001471. doi: 10.1371/journal.pbio.3001471 (PMC8635375; doi:10.1371/journal.pbio.3001471)
Supplement: S1 Data — Number of animals 0–8 days after X-ray exposure (control, 143.6, 181.1, 218.6, 256.5, 294.5, and 332.5 Gy). (XLSX) [file pbio.3001471.s009.xlsx]

## Sheet: S1 Data
Control / Dose	Replica	Day 0	Day 1	Day 2	Day 3	Day 4	Day 5	Day 6	Day 7	Day 8
Control	1	59	70	80	89	102	107	88	96	81
Control	2	80	85	86	101	103	102	104	98	114
Control	3	59	62	70	72	79	85	104	73	75
143.6 Gy	4	58	76	81	83	86	86	91	88	92
143.6 Gy	5	68	97	117	110	120	125	131	140	120
181.1Gy	6	51	89	141	142	157	153	153	154	138
181.1 Gy	7	62	129	190	188	194	195	202	194	65
218.6 Gy	8	70	125	183	192	180	197	188	75	20
218.6 Gy	9	50	71	75	79	71	32	15	0	0
256.5 Gy	10	64	146	254	261	255	277	264	127	15
256.5 Gy	11	68	133	192	197	201	187	162	58	3
294.5 Gy	12	44	102	153	146	156	146	119	2	1
294.5 Gy	13	50	82	118	118	117	80	39	0	0
332.5 Gy	14	46	70	132	138	139	105	31	0	0
332.5 Gy	15	74	154	246	235	251	153	47	0	0
