# Supplementary material for: Upregulation of DNA repair genes and cell extrusion underpin the remarkable radiation resistance of Trichoplax adhaerens
Source: PLoS Biol. 2021 Nov 17;19(11):e3001471. doi: 10.1371/journal.pbio.3001471 (PMC8635375; doi:10.1371/journal.pbio.3001471)
Supplement: S2 Data — (XLSX) [file pbio.3001471.s010.xlsx]

## Sheet: S2 Data
Replica	t=0	t=24h	t=48h	t=72h	7 days
Control 1	98	135	186	237	302
Control 2	60	75	98	126	134
Control 3	104	171	213	219	231
Control 4	121	210	263	284	257
Control 5	118	142	143	161	174
Control 6	89	101	122	126	116
Control 7	110	134	114	226	342
Control 8	69	109	114	149	149
Control 9	144	204	201	247	213
Control 10	79	97	126	142	221
X-ray exposed 1	119	268	367	385	383
X-ray exposed 2	88	200	323	331	329
X-ray exposed 3	132	290	330	342	283
X-ray exposed 4	136	316	341	359	307
X-ray exposed 5	90	132	114	116	183
X-ray exposed 6	71	137	153	141	233
X-ray exposed 7	109	146	258	308	308
X-ray exposed 8	108	192	258	382	382
X-ray exposed 9	139	196	209	212	271
X-ray exposed 10	93	138	204	211	187
