# Supplementary material for: Upregulation of DNA repair genes and cell extrusion underpin the remarkable radiation resistance of Trichoplax adhaerens
Source: PLoS Biol. 2021 Nov 17;19(11):e3001471. doi: 10.1371/journal.pbio.3001471 (PMC8635375; doi:10.1371/journal.pbio.3001471)
Supplement: S3 Data — (XLSX) [file pbio.3001471.s011.xlsx]

## Sheet: S3 Data
Replica	t=0	t=24h	t=48h	t=72h	Replica	t= 0	t=24h	t=48h	t=72	Replica	t=0	t=24h	t=48h	t=72h	Replica	t=0	t=24h	t=48h	t=72h	Replica	t=0	t=24h	t=48h	t=72h	Replica	t=0	t=24h	t=48h	t=72h	Replica	t=0	t=24h	t=48h	t=72h	Replica	t=0	t=24h	t=48h	t=72h	Replica	t=0	t=24h	t=48h	t=72h	Replica	t=0	t=24h	t=48h	t=72h
Control 1	0.271	0.266	0.058	0.153	Control 2	0.235	0.134	0.078	0.08	Control 3	0.615	0.623	0.264	0.511	Control 4	0.337	0.133	0.399	0.399	Control 5	0.095	0.095	0.812	0.02	Control 6	0.156	0.209	0.487	0.455	X-ray exposed 1	0.132	0.091	0.08	0.041	X-ray exposed 2	0.181	0.057	0.125	0.071	X-ray exposed 3	0.321	0.503	0.444	0.31	X-ray exposed 4	0.52	0.056	0.159	0.106
Control 1	0.003	0.234	0.03	0.134	Control 2	0.065	0.022	0.078	0.074	Control 3	0.135	0.119	0.433	0.395	Control 4	0.134	0.288	0.394	0.178	Control 5	0.034	0.034	0.641	0.028	Control 6	0.006	0.295	0.75	0.011	X-ray exposed 1	0.13	0.063	0.071	0.033	X-ray exposed 2	0.155	0.011	0.055	0.081	X-ray exposed 3	0.289	0.42	0.105	0.127	X-ray exposed 4	0.14	0.058	0.141	0.272
Control 1	0.082	0.158	0.037	0.45	Control 2	0.232	0.109	0.074	0.08	Control 3	0.282	0.251	0.622	0.418	Control 4	0.56	0.725	0.138	0.094	Control 5	0.011	0.011	0.112	0.012	Control 6	0.445	0.524	0.351	0.499	X-ray exposed 1	0.047	0.048	0.106	0.079	X-ray exposed 2	0.092	0.042	0.116	0.089	X-ray exposed 3	0.839	0.533	0.134	0.101	X-ray exposed 4	0.134	0.45	0.478	0.143
Control 1	0.021	0.234	0.148	0.164	Control 2	0.261	0.06	0.08	0.083	Control 3	0.405	0.415	0.432	0.329	Control 4	0.421	0.18	0.383	0.322	Control 5	0.239	0.239	0.077	0.024	Control 6	1.527	0.161	0.837	0.304	X-ray exposed 1	0.168	0.155	0.092	0.032	X-ray exposed 2	0.157	0.017	0.067	0.134	X-ray exposed 3	0.15	0.75	0.118	0.338	X-ray exposed 4	0.756	0.197	0.064	0.775
Control 1	0.005	0.129	0.04	0.579	Control 2	0.05	0.269	0.08	0.174	Control 3	0.689	0.635	0.507	0.48	Control 4	0.117	1.129	0.186	0.3	Control 5	0.08	0.08	0.64	0.015	Control 6	0.069	1.022	0.847	0.045	X-ray exposed 1	0.057	0.036	0.078	0.061	X-ray exposed 2	0.089	0.034	0.022	0.039	X-ray exposed 3	0.325	0.072	0.146	0.11	X-ray exposed 4	0.533	0.125	0.054	0.219
Control 1	0.057	0.202	0.071	0.732	Control 2	0.185	0.066	0.171	0.09	Control 3	0.428	0.446	0.326	0.109	Control 4	0.471	0.399	0.201	0.067	Control 5	0.019	0.019	0.166	0.043	Control 6	0.518	0.017	1.712	0.189	X-ray exposed 1	0.114	0.123	0.067	0.092	X-ray exposed 2	0.144	0.051	0.11	0.042	X-ray exposed 3	0.274	0.322	0.194	0.024	X-ray exposed 4	0.405	0.095	0.153	0.118
Control 1	0.189	0.338	0.251	0.72	Control 2	0.213	0.116	0.096	0.095	Control 3	0.247	0.243	0.386	0.807	Control 4	0.437	0.427	0.404	0.165	Control 5	0.131	0.131	0.082	0.024	Control 6	0.406	0.42	0.072	0.651	X-ray exposed 1	0.038	0.049	0.108	0.059	X-ray exposed 2	0.165	0.061	0.073	0.056	X-ray exposed 3	0.304	0.257	0.209	0.081	X-ray exposed 4	0.224	0.254	0.192	0.502
Control 1	0.047	0.33	0.014	0.314	Control 2	0.127	0.182	0.1	0.057	Control 3	0.904	0.89	0.738	0.643	Control 4	0.036	0.57	0.467	0.205	Control 5	0.273	0.273	0.032	0.018	Control 6	0.853	0.389	0.477	0.032	X-ray exposed 1	0.106	0.056	0.073	0.057	X-ray exposed 2	0.24	0.012	0.057	0.055	X-ray exposed 3	0.643	0.278	0.227	0.315	X-ray exposed 4	0.599	0.227	0.099	0.01
Control 1	0.01	0.109	0.02	0.189	Control 2	0.162	0.09	0.059	0.102	Control 3	1.006	0.929	0.553	0.354	Control 4	0.521	0.246	0.455	0.397	Control 5	0.209	0.209	0.056	0.032	Control 6	0.693	0.449	0.532	0.334	X-ray exposed 1	0.109	0.051	0.113	0.12	X-ray exposed 2	0.067	0.036	0.086	0.114	X-ray exposed 3	0.37	0.351	0.282	0.11	X-ray exposed 4	0.323	0.17	0.063	0.219
Control 1	0.176	0.252	0.08	0.298	Control 2	0.061	0.165	0.096	0.106	Control 3	0.605	0.563	0.631	0.047	Control 4	0.604	0.082	0.499	0.444	Control 5	0.142	0.142	0.102	0.024	Control 6	0.725	0.079	0.785	0.013	X-ray exposed 1	0.037	0.085	0.027	0.097	X-ray exposed 2	0.055	0.034	0.014	0.056	X-ray exposed 3	0.232	0.831	0.14	0.22	X-ray exposed 4	0.044	0.102	0.198	0.315
Control 1	0.265	0.358	0.037	0.196	Control 2	0.185	0.104	0.1	0.099	Control 3	0.611	0.562	1.097	0.351	Control 4	0.866	0.64	0.397	0.331	Control 5	0.014	0.014	0.034	0.125	Control 6	0.215	0.848	0.133	0.505	X-ray exposed 1	0.114	0.044	0.018	0.072	X-ray exposed 2	0.044	0.038	0.118	0.062	X-ray exposed 3	0.571	0.119	0.215	0.166	X-ray exposed 4	0.035	0.218	0.274	0.116
Control 1	0.335	0.249	0.029	0.201	Control 2	0.128	0.152	0.091	0.046	Control 3	0.45	0.028	0.331	0.368	Control 4	0.134	0.075	0.475	0.283	Control 5	0.03	0.03	0.299	0.115	Control 6	0.153	0.463	0.311	0.692	X-ray exposed 1	0.204	0.097	0.018	0.102	X-ray exposed 2	0.111	0.095	0.051	0.035	X-ray exposed 3	0.11	0.392	0.365	0.412	X-ray exposed 4	0.046	0.327	0.237	0.326
Control 1	0.017	0.067	0.064	0.641	Control 2	0.071	0.083	0.044	0.158	Control 3	0.293	0.439	0.616	0.357	Control 4	0.19	0.615	0.419	0.3	Control 5	0.109	0.109	0.178	0.115	Control 6	0.254	0.228	0.156	0.018	X-ray exposed 1	0.023	0.086	0.043	0.033	X-ray exposed 2	0.015	0.168	0.03	0.046	X-ray exposed 3	0.374	0.286	0.094	0.115	X-ray exposed 4	0.03	0.586	0.198	0.175
Control 1	0.295	0.112	0.052	0.16	Control 2	0.143	0.141	0.152	0.032	Control 3	0.377	0.309	0.264	0.657	Control 4	0.719	0.468	0.34	0.425	Control 5	0.077	0.077	0.029	0.025	Control 6	0.049	2.365	2.702	0.022	X-ray exposed 1	0.131	0.086	0.056	0.142	X-ray exposed 2	0.066	0.118	0.026	0.023	X-ray exposed 3	0.333	0.142	0.2	0.139	X-ray exposed 4	0.664	0.431	0.113	0.19
Control 1	0.185	0.127	0.054	0.19	Control 2	0.17	0.174	0.037	0.058	Control 3	0.57	0.412	0.277	0.542	Control 4	0.019	0.277	0.618	0.54	Control 5	0.032	0.032	0.016	0.083	Control 6	0.766	0.533	0.302	0.064	X-ray exposed 1	0.081	0.067	0.022	0.154	X-ray exposed 2	0.138	0.128	0.055	0.118	X-ray exposed 3	0.17	0.159	0.213	0.395	X-ray exposed 4	0.313	0.275	0.243	0.189
Control 1	0.365	0.161	0.153	0.181	Control 2	0.112	0.157	0.055	0.197	Control 3	0.087	0.081	0.779	0.707	Control 4	0.391	0.203	0.118	0.814	Control 5	0.027	0.027	0.302	0.097	Control 6	0.478	0.7	0.281	0.353	X-ray exposed 1	0.203	0.156	0.064	0.047	X-ray exposed 2	0.017	0.059	0.023	0.066	X-ray exposed 3	0.442	0.212	0.196	0.252	X-ray exposed 4	0.132	0.025	0.114	0.023
Control 1	0.143	0.178	0.106	0.106	Control 2	0.225	0.043	0.196	0.209	Control 3	0.265	0.52	0.824	0.212	Control 4	1.617	0.338	0.144	0.503	Control 5	0.348	0.348	0.03	0.687	Control 6	2.618	0.071	0.775	0.008	X-ray exposed 1	0.019	0.036	0.032	0.127	X-ray exposed 2	0.151	0.182	0.146	0.031	X-ray exposed 3	1.934	0.091	0.23	0.044	X-ray exposed 4	0.076	0.229	0.322	0.317
Control 1	0.131	0.295	0.076	0.114	Control 2	0.173	0.136	0.207	0.132	Control 3	0.536	0.053	0.256	0.25	Control 4	0.919	0.162	1.137	0.226	Control 5	0.011	0.011	0.01	0.042	Control 6	0.748	0.008	0.754	1.004	X-ray exposed 1	0.194	0.087	0.035	0.088	X-ray exposed 2	0.052	0.021	0.056	0.11	X-ray exposed 3	0.264	0.225	0.387	0.082	X-ray exposed 4	0.076	0.105	0.619	0.027
Control 1	0.131	0.084	0.038	0.161	Control 2	0.072	0.116	0.13	0.01	Control 3	0.558	0.275	0.812	0.07	Control 4	0.182	0.377	0.634	0.385	Control 5	0.024	0.024	0.003	0.072	Control 6	0.945	0.65	0.318	0.446	X-ray exposed 1	0.511	0.075	0.068	0.098	X-ray exposed 2	0.138	0.04	0.018	0.067	X-ray exposed 3	0.207	0.106	0.08	0.193	X-ray exposed 4	0.406	0.069	0.404	0.045
Control 1	0.131	0.118	0.027	0.131	Control 2	0.145	0.108	0.22	0.206	Control 3	0.244	0.481	0.262	0.35	Control 4	0.617	0.127	0.865	0.206	Control 5	0.006	0.006	0.37	0.341	Control 6	0.162	0.006	0.796	0.606	X-ray exposed 1	0.234	0.082	0.059	0.122	X-ray exposed 2	0.05	0.041	0.022	0.11	X-ray exposed 3	0.367	1.405	0.151	0.159	X-ray exposed 4	0.376	0.105	0.209	0.187
Control 1	0.081	0.226	0.034	0.402	Control 2	0.119	0.048	0.197	0.191	Control 3	0.414	0.516	0.428	0.285	Control 4	1.433	0.091	0.62	0.452	Control 5	0.312	0.312	0.591	0.808	Control 6	0.154	0.57	0.283	0.069	X-ray exposed 1	0.173	0.041	0.026	0.142	X-ray exposed 2	0.057	0.059	0.026	0.068	X-ray exposed 3	0.552	0.141	0.167	0.124	X-ray exposed 4	0.032	0.168	0.096	0.137
Control 1	0.142	0.243	0.08	0.617	Control 2	0.067	0.088	0.124	0.12	Control 3	1.115	0.246	0.734	0.235	Control 4	0.081	0.087	0.217	0.141	Control 5	0.027	0.027	0.483	0.006	Control 6	0.656	0.282	0.496	0.05	X-ray exposed 1	0.09	0.112	0.024	0.139	X-ray exposed 2	0.03	0.062	0.095	0.097	X-ray exposed 3	0.236	0.275	0.23	0.147	X-ray exposed 4	0.052	0.246	0.111	0.145
Control 1	0.188	0.315	0.322	0.189	Control 2	0.193	0.122	0.123	0.109	Control 3	0.106	0.455	0.436	0.204	Control 4	0.079	0.111	0.113	0.135	Control 5	0.015	0.015	0.051	0.058	Control 6	1.564	0.028	0.465	0.911	X-ray exposed 1	0.166	0.07	0.049	0.06	X-ray exposed 2	0.149	0.027	0.034	0.04	X-ray exposed 3	0.421	0.161	0.402	0.164	X-ray exposed 4	0.372	0.093	0.23	0.102
Control 1	0.127	0.221	0.026	0.154	Control 2	0.145	0.103	0.079	0.075	Control 3	0.039	1.182	0.353	0.389	Control 4	1.462	0.256	0.523	0.057	Control 5	0.009	0.009	0.08	0.159	Control 6	0.727	0.029	0.014	0.104	X-ray exposed 1	0.096	0.078	0.017	0.074	X-ray exposed 2	0.015	0.034	0.052	0.071	X-ray exposed 3	0.643	0.517	0.163	0.117	X-ray exposed 4	0.344	0.467	0.104	0.025
Control 1	0.085	0.264	0.111	0.626	Control 2	0.146	0.119	0.144	0.148	Control 3	0.865	0.794	0.416	0.173	Control 4	1.212	0.257	0.564	0.043	Control 5	0.133	0.133	0.052	0.847	Control 6	0.419	0.756	1.016	0.15	X-ray exposed 1	0.357	0.014	0.039	0.133	X-ray exposed 2	0.044	0.043	0.029	0.101	X-ray exposed 3	0.186	0.116	0.122	0.056	X-ray exposed 4	0.04	0.263	0.166	0.35
Control 1	0.261	0.226	0.122	0.054	Control 2	0.069	0.081	0.044	0.052	Control 3	0.151	0.109	0.292	0.449	Control 4	0.47	0.386	0.31	0.49	Control 5	0.048	0.048	0.429	0.061	Control 6	1.75	0.063	2.725	0.008	X-ray exposed 1	0.148	0.127	0.13	0.067	X-ray exposed 2	0.14	0.032	0.03	0.116	X-ray exposed 3	0.329	0.038	0.149	0.039	X-ray exposed 4	0.042	0.297	0.254	0.136
Control 1	0.035	0.072	0.074	0.085	Control 2	0.115	0.271	0.212	0.105	Control 3	0.08	0.039	0.398	0.231	Control 4	0.12	0.244	0.222	0.504	Control 5	0.257	0.257	0.008	0.033	Control 6	0.152	0.009	0.08	0.554	X-ray exposed 1	0.091	0.066	0.105	0.045	X-ray exposed 2	0.16	0.046	0.062	0.297	X-ray exposed 3	0.63	0.138	0.116	0.181	X-ray exposed 4	0.697	0.101	0.427	0.025
Control 1	0.375	0.005	0.115	0.238	Control 2			0.103	0.22	Control 3	0.768	0.154	0.305	0.458	Control 4	0.632	0.193	0.514	0.425	Control 5	0.089	0.089	0.009	0.016	Control 6	0.539	0.254	1.121	0.16	X-ray exposed 1	0.119	0.133	0.016	0.033	X-ray exposed 2	0.033	0.058	0.056	0.03	X-ray exposed 3	0.652	0.094	0.095	0.066	X-ray exposed 4	0.323	0.548	0.255	0.488
Control 1	0.364	0.018	0.161	0.188	Control 2			0.137	0.137	Control 3	0.254	0.085	0.585	0.649	Control 4	0.339	0.18	0.305	0.068	Control 5	0.001	0.001	0.014	0.129	Control 6	0.123	0.219	0.67	0.071	X-ray exposed 1	0.051	0.105	0.016	0.142	X-ray exposed 2	0.133	0.087	0.026	0.068	X-ray exposed 3	0.066	0.236	0.075	0.263	X-ray exposed 4	0.208	0.241	0.303	0.17
Control 1	0.169	0.286	0.021	0.563	Control 2			0.123	0.078	Control 3	0.499	0.702	0.195	0.487	Control 4	0.232	0.799	0.357	0.355	Control 5	0.382	0.382	0.126	0.023	Control 6	0.22	0.131	0.458	2.392	X-ray exposed 1	0.155	0.104	0.034	0.096	X-ray exposed 2	0.245	0.096	0.053	0.044	X-ray exposed 3	0.221	0.119	0.117	0.262	X-ray exposed 4	0.184	0.233	0.087	0.181
Control 1	0.016	0.208	0.147	0.13	Control 2			0.074	0.125	Control 3	0.109	0.238	0.83	0.099	Control 4	0.194	0.359	0.219	0.223	Control 5	0.018	0.018	0.212	0.047	Control 6	0.074	0.708	0.47	0.202	X-ray exposed 1	0.062	0.095	0.088	0.043	X-ray exposed 2	0.136	0.028	0.126	0.036	X-ray exposed 3	0.563	0.075	0.085	0.274	X-ray exposed 4	0.633	0.188	0.555	0.248
Control 1	0.248	0.081	0.031	0.201	Control 2			0.123	0.127	Control 3	0.14	0.468	0.489	0.218	Control 4	0.511	0.409	0.235	0.371	Control 5	0.022	0.022	0.321	0.176	Control 6	0.844	0.916	0.55	0.05	X-ray exposed 1	0.16	0.048	0.098	0.116	X-ray exposed 2	0.034	0.025	0.04	0.052	X-ray exposed 3	0.449	0.324	0.152	0.181	X-ray exposed 4	0.281	0.466	0.237	0.19
Control 1	0.369	0.087	0.036	0.195	Control 2			0.074	0.057	Control 3	0.54	0.155	0.171	0.458	Control 4	0.105	0.594	0.113	0.166	Control 5	0.101	0.101	0.245	0.042	Control 6	0.343	0.266	0.693	0.005	X-ray exposed 1	0.057	0.131	0.022	0.061	X-ray exposed 2	0.023	0.099	0.095	0.093	X-ray exposed 3	0.291	0.183	0.154	0.144	X-ray exposed 4	0.323	0.25	0.269	0.015
Control 1	0.174	0.149	0.077	0.218	Control 2			0.197	0.066	Control 3	0.452	0.101	0.363	0.271	Control 4	1.305	0.571	0.496	0.489	Control 5	0.036	0.036	0.017	0.012	Control 6	0.585	0.303	0.849	0.764	X-ray exposed 1	0.117	0.065	0.026	0.038	X-ray exposed 2	0.032	0.099	0.095	0.03	X-ray exposed 3	1.19	0.165	0.231	0.06	X-ray exposed 4	0.372	0.112	0.168	0.087
Control 1	0.257	0.089	0.024	0.195	Control 2			0.066	0.208	Control 3	1.29	0.526	0.548	0.427	Control 4	0.574	0.891	0.079	0.153	Control 5	0.023	0.023	0.011	0.045	Control 6	0.392	0.652	0.722	0.226	X-ray exposed 1	0.101	0.051	0.005	0.08	X-ray exposed 2	0.215	0.024	0.043	0.018	X-ray exposed 3	0.066	0.144	0.483	0.074	X-ray exposed 4	0.58	0.197	0.256	0.796
Control 1	0.188	0.094	0.016	0.327	Control 2			0.103	0.099	Control 3	0.821	0.418	0.395	0.922	Control 4	0.533	0.194	0.299	0.334	Control 5	0.005	0.005	0.025	0.075	Control 6	0.629	1.152	0.424	0.369	X-ray exposed 1	0.052	0.094	0.01	0.124	X-ray exposed 2	0.06	0.035	0.035	0.03	X-ray exposed 3	0.738	0.574	0.216	0.022	X-ray exposed 4	0.107	0.082	0.145	0.036
Control 1	0.357	0.054	0.02	0.261	Control 2			0.116	0.076	Control 3	0.592	1.27	0.347	0.195	Control 4	0.283	0.32	0.453	0.519	Control 5	0.05	0.05	0.183	0.036	Control 6	0.738	1.02	0.037	0.034	X-ray exposed 1	0.211	0.046	0.135	0.027	X-ray exposed 2	0.063	0.038	0.048	0.087	X-ray exposed 3	0.294	0.619	0.157	0.036	X-ray exposed 4	0.057	0.045	0.261	0.344
Control 1	0.342	0.082	0.162	0.15	Control 2			0.136	0.185	Control 3	0.19	0.812	0.409	0.295	Control 4	0.098	0.404	0.33	0.218	Control 5	0.01	0.01	0.153	0.013	Control 6	0.438	0.91	0.018	0.176	X-ray exposed 1	0.073	0.051	0.093	0.049	X-ray exposed 2	0.017	0.063	0.014	0.072	X-ray exposed 3	0.169	1.082	0.217	0.071	X-ray exposed 4	0.259	0.177	0.227	0.55
Control 1	0.23	0.082	0.116	0.11	Control 2			0.179	0.024	Control 3	0.281	0.177	0.463	0.569	Control 4	1.001	0.657	1.163	0.046	Control 5	0.372	0.372	1.127	0.005	Control 6	0.614	0.728	0.366	0.033	X-ray exposed 1	0.169	0.067	0.031	0.085	X-ray exposed 2	0.222	0.051	0.045	0.057	X-ray exposed 3	0.211	0.203	0.191	0.148	X-ray exposed 4	0.147	0.254	0.124	0.097
Control 1	0.181	0.056	0.029	0.259	Control 2				0.123	Control 3	0.501	0.574	0.714	0.147	Control 4	0.278	0.478	1.259	0.549	Control 5	0.011	0.011	0.087	0.014	Control 6	0.776	0.437	0.011	0.517	X-ray exposed 1	0.181	0.067	0.024	0.067	X-ray exposed 2	0.282	0.029	0.047	0.023	X-ray exposed 3	0.641	0.199	0.339	0.378	X-ray exposed 4	0.739	0.04	0.084	0.356
Control 1	0.013	0.077	0.187	0.205	Control 2				0.122	Control 3	0.341	0.286	0.421	0.262	Control 4	1.487	0.453	0.41	0.52	Control 5	0.004	0.004	0.171	0.042	Control 6	1.529	0.311	0.017	0.054	X-ray exposed 1	0.124	0.148	0.009	0.113	X-ray exposed 2	0.099	0.075	0.036	0.046	X-ray exposed 3	0.24	0.035	0.209	0.096	X-ray exposed 4	0.59	0.083	0.162	0.139
Control 1	0.336	0.025	0.021	0.206	Control 2				0.179	Control 3	0.603	0.468	0.484	0.218	Control 4	0.586	0.801	0.305		Control 5	0.02	0.02	0.008	0.101	Control 6	0.709	0.885	0.056	0.346	X-ray exposed 1	0.154	0.055	0.042	0.058	X-ray exposed 2	0.094	0.153	0.054	0.031	X-ray exposed 3	0.998	0.146	0.042	0.082	X-ray exposed 4	0.543	0.045	0.269	0.128
Control 1	0.091	0.036	0.011	0.245						Control 3	0.599	0.053	0.856	0.465	Control 4	0.426	0.297	0.109		Control 5	0.02	0.02	0.128	0.067	Control 6	0.179	0.302	0.144	0.012	X-ray exposed 1	0.117	0.143	0.094	0.101	X-ray exposed 2	0.09	0.057	0.027	0.024	X-ray exposed 3	0.547	0.212	0.589	0.221	X-ray exposed 4	0.113	0.489	0.112	0.45
Control 1	0.157	0.117	0.02	0.715						Control 3	0.183	0.663	0.347	0.305	Control 4	0.447	0.692	0.746		Control 5	0.011	0.011	0.022	0.109	Control 6	2.122	0.35	0.199	0.119	X-ray exposed 1	0.205	0.036	0.066	0.114	X-ray exposed 2	0.079	0.054	0.047	0.04	X-ray exposed 3	0.428	0.123	0.482	0.272	X-ray exposed 4	0.163	0.296	0.079	0.022
Control 1	0.052	0.121	0.032	0.107						Control 3	0.458	0.361	0.434	0.348	Control 4	1.112	0.779	0.621		Control 5	0.111	0.111	0.02	0.035	Control 6	0.246	0.666	0.333	0.077	X-ray exposed 1	0.124	0.018	0.022	0.087	X-ray exposed 2	0.056	0.024	0.069	0.025	X-ray exposed 3	0.555	0.235	0.076	0.114	X-ray exposed 4	0.46	0.351	0.033	0.163
Control 1	0.571	0.231	0.136	0.445						Control 3	0.486	0.592	1.028		Control 4	0.329	0.503	0.46		Control 5	0.218	0.218	0.147	0.249	Control 6	0.427	0.133	1.176	0.024	X-ray exposed 1	0.128	0.081	0.018	0.039	X-ray exposed 2	0.146	0.142	0.04	0.031	X-ray exposed 3	0.762	0.234	0.272	0.134	X-ray exposed 4	0.394	0.39	0.069	0.349
Control 1	0.173	0.101	0.028	0.205						Control 3	0.43	0.183	0.475		Control 4	0.552	0.275	0.753		Control 5	0.147	0.147	0.306	0.138	Control 6	0.675	0.464	0.052	0.113	X-ray exposed 1	0.22	0.133	0.009	0.044	X-ray exposed 2	0.171	0.071	0.059	0.046	X-ray exposed 3	0.192	0.369	0.324	0.15	X-ray exposed 4	0.56	0.34	0.456	0.355
Control 1	0.228	0.095	0.056	0.218						Control 3	0.337	0.452	0.471		Control 4	1.222	0.318	0.259		Control 5	0.144	0.144	0.074	0.115	Control 6	1.153	1.05	0.044	0.013	X-ray exposed 1	0.071	0.121	0.006	0.143	X-ray exposed 2	0.024	0.046	0.078	0.025	X-ray exposed 3	0.594	0.084	0.223	0.082	X-ray exposed 4	1.635	0.083	0.3	0.021
Control 1	0.206	0.152	0.11	0.712						Control 3	0.19	0.464	0.438		Control 4	0.612	0.157	0.259		Control 5	0.043	0.043	0.299	0.024	Control 6	0.16	0.028	0.041	0.266	X-ray exposed 1	0.224	0.028	0.014	0.096	X-ray exposed 2	0.164	0.036	0.009	0.034	X-ray exposed 3	0.101	0.167	0.142	0.135	X-ray exposed 4	0.35	0.355	0.097	0.202
Control 1	0.395	0.201	0.238	0.106						Control 3	0.381	0.445	0.451		Control 4	0.207	0.172	0.42		Control 5	0.003	0.003	0.598	0.14	Control 6	0.051	0.073	0.508	0.012	X-ray exposed 1	0.215	0.078	0.074	0.117	X-ray exposed 2	0.166	0.061	0.005	0.025	X-ray exposed 3	0.691	0.131	0.429	0.135	X-ray exposed 4	0.276	0.301	0.393	0.195
Control 1	0.2	0.443	0.025	0.209						Control 3	0.318	0.35	0.877		Control 4	0.239	0.253	0.212		Control 5	0.13	0.13	0.025	0.038	Control 6	0.748	0.022	0.572	0.084	X-ray exposed 1	0.047	0.111	0.007	0.117	X-ray exposed 2	0.14	0.038	0.108	0.031	X-ray exposed 3	0.104	0.156		0.07	X-ray exposed 4	0.168	0.116	0.408	0.034
Control 1	0.294	0.142	0.056	0.211						Control 3	0.727	0.191	0.148		Control 4	0.771	0.35	0.49		Control 5	0.365	0.365	0.441	0.014	Control 6	0.839	0.027	0.023	0.079	X-ray exposed 1	0.192		0.006	0.028	X-ray exposed 2	0.234	0.098	0.099	0.019	X-ray exposed 3	0.238	0.479		0.34	X-ray exposed 4	0.24	0.121	0.343	0.096
Control 1	0.032	0.11	0.097	0.319						Control 3	0.113	0.378	0.416		Control 4	0.701	0.3			Control 5	0.008	0.008	0.299	0.025	Control 6	0.304	0.389	0.168	0.011	X-ray exposed 1	0.119		0.082	0.025	X-ray exposed 2	0.09	0.083	0.189	0.241	X-ray exposed 3	0.643	0.124		0.079	X-ray exposed 4	0.238	0.087	0.074	0.046
Control 1	0.08	0.018	0.01	0.238						Control 3	0.066	0.303	0.271		Control 4	0.49	0.603			Control 5	0.025	0.025	0.066	0.939	Control 6	0.456	0.065	0.007	0.091	X-ray exposed 1	0.079		0.087	0.031	X-ray exposed 2	0.178	0.046	0.092	0.044	X-ray exposed 3	1.016	0.174		0.223	X-ray exposed 4	0.537	0.043	0.361	0.389
Control 1	0.248	0.117	0.023	0.214						Control 3	0.122	0.117	0.505		Control 4	0.309	0.112			Control 5	0.004	0.004	0.354	0.02	Control 6	0.041	0.054	0.029	0.629	X-ray exposed 1	0.08		0.065	0.066	X-ray exposed 2	0.255	0.021	0.035	0.03	X-ray exposed 3	0.612	0.183		0.05	X-ray exposed 4	0.383	0.335	0.303	0.261
Control 1	0.276	0.152	0.04	0.627						Control 3	0.838	0.721	0.517		Control 4	0.135	0.779			Control 5	0.183	0.183	0.216	0.018	Control 6	0.297	0.119	0.014	0.714	X-ray exposed 1	0.061		0.057	0.034	X-ray exposed 2	0.138	0.073	0.082	0.064	X-ray exposed 3	0.255	0.187		0.126	X-ray exposed 4	0.308	0.034	0.118	0.114
Control 1	0.068	0.104	0.205	0.219						Control 3	0.42	0.09	0.327		Control 4	0.268	0.116			Control 5	0.219	0.219	0.311	0.477	Control 6	1.065	0.041	0.589	0.028	X-ray exposed 1	0.055		0.159	0.025	X-ray exposed 2	0.039	0.084	0.025	0.07	X-ray exposed 3	0.522	0.677		0.087	X-ray exposed 4	0.112	0.157	0.09	0.161
Control 1	0.226	0.241	0.199	0.257						Control 3	0.274	0.126	0.408		Control 4	0.372	0.369			Control 5	0.064	0.064	0.02	0.021	Control 6	1.015	0.051	0.838	0.351	X-ray exposed 1	0.053		0.017	0.031	X-ray exposed 2	0.169	0.202	0.035	0.056	X-ray exposed 3	0.046	0.418		0.211	X-ray exposed 4	1.924	0.17	0.145	0.146
Control 1	0.059	0.144	0.115	0.513						Control 3	0.429	0.075	1.143		Control 4	0.114	0.618			Control 5	0.069	0.069	0.573	0.391	Control 6	0.238	0.485	0.581	0.093	X-ray exposed 1	0.123		0.027	0.029	X-ray exposed 2	0.084	0.115	0.071	0.021	X-ray exposed 3	0.602	0.151		0.288	X-ray exposed 4	0.44	0.097	0.033	0.042
Control 1	0.297	0.177	0.1	0.281						Control 3	0.222	0.812	0.23		Control 4	0.148	0.438			Control 5	0.05	0.05	0.192	0.021	Control 6	0.513	0.43	0.027	0.02	X-ray exposed 1	0.1		0.034	0.026	X-ray exposed 2	0.346	0.066	0.029	0.024	X-ray exposed 3	1.041	0.208		0.223	X-ray exposed 4	0.323	0.184	0.339	0.131
Control 1	0.076	0.164	0.037	0.32						Control 3	0.487	0.105	0.311		Control 4	0.289	0.658			Control 5	0.026	0.026	0.017	0.382	Control 6	0.412	0.664	0.296	0.035	X-ray exposed 1	0.12		0.039	0.051	X-ray exposed 2	0.154	0.054	0.094	0.023	X-ray exposed 3	0.396	0.408		0.097	X-ray exposed 4	0.801	0.313	0.164	0.017
Control 1			0.048	0.16						Control 3	0.406	0.366	1.048		Control 4	0.51	0.221			Control 5	0.153	0.153	0.088	0.015	Control 6	0.342	1.059	0.216	0.046	X-ray exposed 1			0.058	0.026	X-ray exposed 2	0.081	0.066	0.092	0.086	X-ray exposed 3		0.096		0.108	X-ray exposed 4	0.988	0.182	0.144	0.131
Control 1			0.268	0.341						Control 3	0.415	0.088	0.125		Control 4	0.31	0.141			Control 5	0.039	0.039	0.016	0.02	Control 6	0.055	0.239	0.498	0.016	X-ray exposed 1			0.049	0.11	X-ray exposed 2	0.067	0.067	0.046	0.052	X-ray exposed 3		0.246		0.237	X-ray exposed 4	0.779	0.255	0.165	0.018
Control 1			0.03	0.05						Control 3	0.168	0.329	0.261		Control 4	0.174	1.364			Control 5	0.032	0.032	0.033	0.073	Control 6	0.029	0.23	0.097	0.392	X-ray exposed 1			0.096	0.063	X-ray exposed 2	0.228		0.011	0.038	X-ray exposed 3		0.255		0.089	X-ray exposed 4	0.238	0.131	0.298	0.037
Control 1			0.017	0.243						Control 3	0.52	0.454	0.41		Control 4	1.663	1.04			Control 5	0.048	0.048	0.135	0.055	Control 6	0.207	0.552	0.157	0.007	X-ray exposed 1			0.02	0.067	X-ray exposed 2	0.073		0.083	0.016	X-ray exposed 3		0.13		0.139	X-ray exposed 4	0.372	0.576	0.088	0.291
Control 1			0.092	0.107						Control 3		0.223	0.293		Control 4	0.507	0.214			Control 5	0.16	0.16	0.387	0.054	Control 6	3.197	0.034	0.657	0.124	X-ray exposed 1			0.01	0.065	X-ray exposed 2	0.276		0.047	0.064	X-ray exposed 3		0.094		0.153	X-ray exposed 4	0.399	0.213	0.268	0.27
Control 1			0.049	0.146						Control 3		0.472	0.476		Control 4	0.127	0.416			Control 5	0.013	0.013	0.683	0.022	Control 6	0.168	2.458	0.03	0.092	X-ray exposed 1			0.007	0.016	X-ray exposed 2	0.183		0.101	0.023	X-ray exposed 3		0.171		0.131	X-ray exposed 4	0.145	0.741	0.132	0.036
Control 1			0.118	0.613						Control 3		0.452	1.823		Control 4	0.107	0.529			Control 5	0.053	0.053	0.13	0.015	Control 6	0.287	0.137	1.106	0.019	X-ray exposed 1			0.008	0.095	X-ray exposed 2	0.186		0.037	0.024	X-ray exposed 3		0.139		0.153	X-ray exposed 4	0.404	0.41	0.185	0.278
Control 1			0.114	0.685						Control 3		0.419	0.428		Control 4		0.264			Control 5	0.3	0.3	0.333	0.056	Control 6	1.089	0.729	0.021	0.035	X-ray exposed 1			0.007	0.064	X-ray exposed 2	0.379			0.035	X-ray exposed 3		0.105		0.313	X-ray exposed 4	0.309	0.792	0.188	0.301
Control 1			0.066	0.431						Control 3		0.434	0.172		Control 4		0.358			Control 5	0.059	0.059	0.454	0.123	Control 6	0.363	1.332	0.557	0.234	X-ray exposed 1			0.025	0.12	X-ray exposed 2	0.242			0.027	X-ray exposed 3		0.266		0.211	X-ray exposed 4	0.293	0.185	0.652	0.139
Control 1			0.211	0.343						Control 3			0.121							Control 5	0.011	0.011	0.021	0.146	Control 6	0.086	0.647	0.058	0.255	X-ray exposed 1			0.029	0.05	X-ray exposed 2	0.128			0.057	X-ray exposed 3		0.192			X-ray exposed 4		0.318	0.72	0.232
Control 1			0.095	0.134						Control 3			0.519							Control 5	0.275	0.275	0.028	0.333	Control 6	0.118	0.49	0.183	0.819	X-ray exposed 1			0.059	0.067	X-ray exposed 2	0.221			0.131	X-ray exposed 3		0.217			X-ray exposed 4		0.147	0.451	0.037
Control 1			0.307	0.114																Control 5	0.224	0.224	0.095	0.088	Control 6		0.377	1.35	0.016	X-ray exposed 1			0.021	0.019	X-ray exposed 2	0.045			0.059	X-ray exposed 3		0.222			X-ray exposed 4		0.287	0.811	0.241
Control 1			0.026	0.076																Control 5	0.211	0.211	0.044	0.018	Control 6		0.018	0.159	0.018	X-ray exposed 1			0.041	0.055	X-ray exposed 2				0.149	X-ray exposed 3		0.195			X-ray exposed 4		0.425	0.173	0.119
Control 1			0.038	0.416																Control 5	0.017	0.017	0.097	0.062	Control 6		0.157	0.239	0.458	X-ray exposed 1			0.114	0.086	X-ray exposed 2				0.063	X-ray exposed 3		0.15			X-ray exposed 4		0.183	0.335	0.081
Control 1			0.017	0.294																Control 5	0.011	0.011	0.088	0.364	Control 6		0.025	1.401	0.701	X-ray exposed 1			0.071	0.031	X-ray exposed 2				0.03						X-ray exposed 4		0.729	0.175	0.213
Control 1			0.041	0.662																Control 5	0.035	0.035	0.297	0.113	Control 6		0.278	0.078	0.103	X-ray exposed 1			0.011	0.073	X-ray exposed 2				0.038						X-ray exposed 4		0.181	0.287	0.025
Control 1			0.134	0.513																Control 5	0.017	0.017	0.052	0.168	Control 6		1.361	0.137	0.087	X-ray exposed 1			0.039	0.058	X-ray exposed 2				0.03						X-ray exposed 4		0.544	0.433	0.276
Control 1			0.333	0.197																Control 5	0.063	0.063	0.511	0.459	Control 6		0.137	0.089	0.175	X-ray exposed 1			0.051	0.099	X-ray exposed 2				0.021						X-ray exposed 4			0.179	0.126
Control 1			0.016	0.223																Control 5	0.399	0.399	0.014	0.008	Control 6		0.816	0.033	0.183	X-ray exposed 1			0.026	0.086	X-ray exposed 2				0.022						X-ray exposed 4			0.739	0.198
Control 1			0.078	0.108																Control 5	0.309	0.309	0.098	0.118	Control 6		0.559	0.075	0.026	X-ray exposed 1			0.033	0.248	X-ray exposed 2				0.016						X-ray exposed 4			0.112	0.313
Control 1			0.024	0.591																Control 5	0.308	0.308	0.01	0.088	Control 6		2.588	0.012	0.593	X-ray exposed 1			0.198	0.092	X-ray exposed 2				0.086						X-ray exposed 4			0.197	0.011
Control 1			0.053	0.098																Control 5	0.196	0.196	0.011	0.443	Control 6		0.015	0.097	1.044	X-ray exposed 1			0.006	0.139	X-ray exposed 2				0.069						X-ray exposed 4			0.559	0.226
Control 1			0.047	0.654																Control 5	0.165	0.165	0.406	0.597	Control 6		0.174	0.242	0.017	X-ray exposed 1			0.085	0.026	X-ray exposed 2				0.067						X-ray exposed 4				0.035
Control 1			0.134	0.593																Control 5	0.145	0.145	0.063	0.242	Control 6		0.365	0.541	0.479	X-ray exposed 1			0.009	0.111	X-ray exposed 2				0.047						X-ray exposed 4				0.494
Control 1			0.182	0.414																Control 5	0.128	0.128	0.635	0.24	Control 6		1.075		1.521	X-ray exposed 1			0.097	0.033	X-ray exposed 2				0.042						X-ray exposed 4				0.095
Control 1			0.056	0.283																Control 5	0.077	0.077	0.038	0.105	Control 6		0.362		0.056	X-ray exposed 1			0.069	0.069	X-ray exposed 2				0.09						X-ray exposed 4				0.284
Control 1			0.05	0.393																Control 5	0.48	0.48	0.029	0.17	Control 6		0.167		0.011						X-ray exposed 2				0.057						X-ray exposed 4				0.562
Control 1			0.117	0.311																Control 5	0.433	0.433	0.091	0.03	Control 6		0.897		0.102						X-ray exposed 2				0.057						X-ray exposed 4				0.06
Control 1			0.047	0.115																Control 5	0.012	0.012	0.301	0.027	Control 6		0.03		0.056						X-ray exposed 2				0.079						X-ray exposed 4				0.22
Control 1			0.022	0.331																Control 5	0.389	0.389	0.07	0.052	Control 6		0.095		0.542						X-ray exposed 2				0.031						X-ray exposed 4				0.189
Control 1			0.037	0.313																Control 5	0.246	0.246	0.322	0.035	Control 6		0.462		0.02						X-ray exposed 2				0.1
Control 1			0.056	0.537																Control 5	0.098	0.098	0.03	0.032	Control 6		0.062		0.162						X-ray exposed 2				0.067
Control 1			0.035	0.216																Control 5	0.014	0.014	0.263	0.02	Control 6		0.308		0.233						X-ray exposed 2				0.075
Control 1			0.018	0.219																Control 5	0.025	0.025	0.421	0.074	Control 6		0.74		1.184						X-ray exposed 2				0.045
Control 1			0.042	0.432																Control 5	0.033	0.033	0.062	0.125	Control 6		0.089		0.047						X-ray exposed 2				0.021
Control 1			0.142	0.168																Control 5	0.031	0.031	0.207	0.232	Control 6		0.073		0.171						X-ray exposed 2				0.081
Control 1			0.063	0.148																Control 5	0.09	0.09	0.006	0.027	Control 6		0.021		0.021						X-ray exposed 2				0.092
Control 1			0.087	0.188																Control 5	0.236	0.236	0.033	0.014	Control 6		0.141								X-ray exposed 2				0.054
Control 1			0.194	0.133																Control 5	0.012	0.012	0.011	0.104	Control 6		0.056								X-ray exposed 2				0.029
Control 1			0.247	0.48																Control 5	0.006	0.006	0.071	0.877	Control 6		0.051								X-ray exposed 2				0.089
Control 1			0.103	0.387																Control 5	0.012	0.012	0.082	0.023	Control 6		0.09								X-ray exposed 2				0.054
Control 1			0.206	0.226																Control 5	0.232	0.232	0.021	0.067											X-ray exposed 2				0.056
Control 1			0.093	0.591																Control 5	0.101	0.101	0.025	0.3											X-ray exposed 2				0.089
Control 1				0.502																Control 5	0.03	0.03	0.439	0.36											X-ray exposed 2				0.179
Control 1				0.419																Control 5	0.041	0.041	0.078	0.378											X-ray exposed 2				0.174
Control 1				0.086																Control 5	0.015	0.015	0.081	0.061											X-ray exposed 2				0.078
Control 1				0.215																Control 5	0.324	0.324	0.026	0.174											X-ray exposed 2				0.069
Control 1				0.191																Control 5	0.028	0.028	0.573	0.431											X-ray exposed 2				0.055
Control 1				0.449																Control 5	0.01	0.01	0.028	0.157											X-ray exposed 2				0.086
Control 1				0.821																Control 5	0.065	0.065	0.327	0.686											X-ray exposed 2				0.042
Control 1				0.305																Control 5	0.291	0.291	0.106	0.053											X-ray exposed 2				0.085
Control 1				0.427																Control 5	0.281	0.281	0.026	0.033											X-ray exposed 2				0.037
																				Control 5	0.066	0.066	0.289	0.01											X-ray exposed 2				0.04
																				Control 5	0.074	0.074	0.021	0.043											X-ray exposed 2				0.195
																				Control 5	0.233	0.233	0.156	0.015											X-ray exposed 2				0.035
																				Control 5	0.078	0.078	0.178	0.018											X-ray exposed 2				0.075
																				Control 5	0.041	0.041	0.368	0.247											X-ray exposed 2				0.164
																				Control 5	0.074	0.074	0.01	0.25											X-ray exposed 2				0.108
																				Control 5	0.433	0.433	0.152	0.037											X-ray exposed 2				0.089
																				Control 5	0.245	0.245	0.184	0.031											X-ray exposed 2				0.072
																				Control 5	0.559	0.559	0.028	0.019											X-ray exposed 2				0.055
																				Control 5	0.171	0.171	0.016	0.03											X-ray exposed 2				0.076
																				Control 5	0.14	0.14	0.428	0.031
																				Control 5	0.213	0.213	0.091	0.553
																				Control 5	0.431	0.431	0.272	0.173
																				Control 5	0.017	0.017	0.109	0.181
																				Control 5	0.261	0.261	0.067	0.341
																				Control 5	0.014	0.014	0.057	0.093
																				Control 5	0.022	0.022	0.166	0.132
																				Control 5	0.06	0.06	0.036	0.186
																				Control 5	0.055	0.055	0.076	0.023
																				Control 5	0.019	0.019	0.039	0.465
																				Control 5	0.155	0.155	0.612	0.029
																				Control 5	0.109	0.109	0.196	0.049
																				Control 5	0.058	0.058	0.246	0.054
																				Control 5	0.022	0.022	0.129	0.302
																				Control 5	0.034	0.034	0.051	0.153
																				Control 5	0.219	0.219	0.664	0.225
																				Control 5	0.551	0.551	0.049	0.276
																				Control 5	0.013	0.013	0.187	0.031
																				Control 5	0.07	0.07	0.136	0.153
																				Control 5	0.032	0.032	0.686	0.338
																				Control 5	0.038	0.038	0.022	0.414
																				Control 5	0.031	0.031	0.331	0.455
																				Control 5	0.022	0.022	0.157	0.416
																				Control 5	0.062	0.062	0.418	0.099
																				Control 5	0.077	0.077	0.016	0.102
																				Control 5	0.371	0.371	0.41	0.184
																				Control 5	0.377	0.377	0.02	0.062
																				Control 5	0.099	0.099	0.021	0.4
																				Control 5	0.076	0.076	0.342	0.721
																				Control 5	0.226	0.226	0.257	0.131
																				Control 5	0.203	0.203	0.058	0.319
																				Control 5	0.272	0.272	0.019	0.162
																				Control 5	0.224	0.224	0.295	0.043
																				Control 5	0.021	0.021	0.026	0.07
																				Control 5	0.303	0.303	0.112	0.267
																				Control 5	0.221	0.221	0.081	0.155
																				Control 5	0.091	0.091	0.041	0.022
																				Control 5	0.516	0.516	0.175	0.065
																				Control 5	0.011	0.011		0.369
																				Control 5	0.055	0.055		0.403
																				Control 5	0.003	0.003
																				Control 5	0.379	0.379
																				Control 5	0.036	0.036
																				Control 5	0.231	0.231
																				Control 5	0.165	0.165
																				Control 5	0.016	0.016
																				Control 5	0.32	0.32
																				Control 5	0.008	0.008
																				Control 5	0.121	0.121
																				Control 5	0.038	0.038
																				Control 5	0.033	0.033
																				Control 5	0.232	0.232
																				Control 5	0.022	0.022
																				Control 5	0.071	0.071
																				Control 5	0.092	0.092
																				Control 5	0.28	0.28
																				Control 5	0.076	0.076
																				Control 5	0.008	0.008
																				Control 5	0.07	0.07
																				Control 5	0.017	0.017
																				Control 5	0.119	0.119
																				Control 5	0.018	0.018
																				Control 5	0.018	0.018
																						T0	T24	T48
																						0.143967	0.122672	0.183217
																						0.206664	0.16457	0.141104
																						1	0.852083	1.27263
																						1	0.796317	0.682771
[truncated: 10 more columns]
