# Supplementary material for: Upregulation of DNA repair genes and cell extrusion underpin the remarkable radiation resistance of Trichoplax adhaerens
Source: PLoS Biol. 2021 Nov 17;19(11):e3001471. doi: 10.1371/journal.pbio.3001471 (PMC8635375; doi:10.1371/journal.pbio.3001471)
Supplement: S4 Data — (XLSX) [file pbio.3001471.s012.xlsx]

## Sheet: S4 Data
Name	Statistic	Number of cells
C1 Neg.fcs		16126
C1 Neg.fcs/H2AX+	0.55	89
Median : BL1-H = 1541.962280273	1542
C1 Neg.fcs/singlets	62.7	10115
C1 Neg.fcs/singlets/p-H2AX+	0.75	76
C1.fcs		25875
C1.fcs/H2AX+	12.6	3253
Median : BL1-H = 1554.94519043	1555
C1.fcs/singlets	77.7	20115
C1.fcs/singlets/p-H2AX+	20.2	4057
C2 Neg.fcs		19525
C2 Neg.fcs/H2AX+	0.86	167
Median : BL1-H = 2334.141357422	2334
C2 Neg.fcs/singlets	77.6	15151
C2 Neg.fcs/singlets/p-H2AX+	1.41	214
C2.fcs		20045
C2.fcs/H2AX+	11.4	2281
Median : BL1-H = 1240.346191406	1240
C2.fcs/singlets	77.6	15558
C2.fcs/singlets/p-H2AX+	26.7	4157
C3 Neg.fcs		36398
C3 Neg.fcs/H2AX+	0.64	234
Median : BL1-H = 1710.053466797	1710
C3 Neg.fcs/singlets	80	29130
C3 Neg.fcs/singlets/p-H2AX+	0.91	264
C3.fcs		32618
C3.fcs/H2AX+	10.7	3478
Median : BL1-H = 1307.805297852	1308
C3.fcs/singlets	80.3	26190
C3.fcs/singlets/p-H2AX+	17.2	4516
E1 Neg.fcs		28026
E1 Neg.fcs/H2AX+	0.62	173
Median : BL1-H = 1382.842773438	1383
E1 Neg.fcs/singlets	82.1	23004
E1 Neg.fcs/singlets/p-H2AX+	1.35	311
E1.fcs		19666
E1.fcs/H2AX+	29.5	5809
Median : BL1-H = 3528.906005859	3529
E1.fcs/H2AX+/Single Cells	68.2	3962
E1.fcs/singlets	76.7	15083
E1.fcs/singlets/p-H2AX+	29.7	4473
E2 Neg.fcs		48193
E2 Neg.fcs/H2AX+	0.064	31
Median : BL1-H = 2988.985595703	2989
E2 Neg.fcs/singlets	83.6	40288
E2 Neg.fcs/singlets/p-H2AX+	0.41	165
E2.fcs		50224
E2.fcs/H2AX+	49.2	24729
Median : BL1-H = 2360.5	2360
E2.fcs/singlets	83.9	42127
E2.fcs/singlets/p-H2AX+	56.3	23725
E3 Neg.fcs		62332
E3 Neg.fcs/H2AX+	0.14	88
Median : BL1-H = 2275.915283203	2276
E3 Neg.fcs/singlets	77.4	48268
E3 Neg.fcs/singlets/p-H2AX+	0.42	203
E3.fcs		62687
E3.fcs/H2AX+	39.7	24894
Median : BL1-H = 2040.07019043	2040
E3.fcs/singlets	77.5	48589
E3.fcs/singlets/p-H2AX+	45.1	21922
unstained cells.fcs		76403
unstained cells.fcs/H2AX+	0.00916	7
Median : BL1-H = 990.153686523	990
unstained cells.fcs/singlets	50.4	38507
unstained cells.fcs/singlets/p-H2AX+	0.034	13
