# Supplementary material for: Upregulation of DNA repair genes and cell extrusion underpin the remarkable radiation resistance of Trichoplax adhaerens
Source: PLoS Biol. 2021 Nov 17;19(11):e3001471. doi: 10.1371/journal.pbio.3001471 (PMC8635375; doi:10.1371/journal.pbio.3001471)
Supplement: S6 Data — (XLSX) [file pbio.3001471.s014.xlsx]

## Sheet: Parental X-ray exposed 1
CHROM	POS	REF	ALT	quality	gene	pos	mtype	REFcount	ALTcount	alleldepth	X
NW_002060943.1	29605	C	T	94.77	TRIADDRAFT_51254	downstream_gene_variant	MODIFIER	7	4	11
NW_002060943.1	30341	C	T	34.77	TRIADDRAFT_51254	intron_variant	MODIFIER	8	4	12
NW_002060943.1	36770	T	A	166.77	TRIADDRAFT_51254	upstream_gene_variant	MODIFIER	5	5	10
NW_002060943.1	36771	T	A	166.77	TRIADDRAFT_51254	upstream_gene_variant	MODIFIER	5	5	10
NW_002060943.1	36810	T	G	120.77	TRIADDRAFT_51254	upstream_gene_variant	MODIFIER	5	6	11
NW_002060943.1	36836	G	A	116.77	TRIADDRAFT_51254	upstream_gene_variant	MODIFIER	5	5	10
NW_002060943.1	43419	A	G	113.77	TRIADDRAFT_51254-TRIADDRAFT_51255	intergenic_region	MODIFIER	6	5	11
NW_002060943.1	43830	G	A	163.77	TRIADDRAFT_51254-TRIADDRAFT_51255	intergenic_region	MODIFIER	4	7	11
NW_002060943.1	56162	G	T	187.77	TRIADDRAFT_51255	upstream_gene_variant	MODIFIER	4	6	10
NW_002060943.1	60551	C	T	182.03	TRIADDRAFT_51255	missense_variant	MODERATE	1	9	10
NW_002060943.1	62268	A	C	128.77	TRIADDRAFT_51256	upstream_gene_variant	MODIFIER	4	7	11
NW_002060943.1	63883	G	T	132.77	TRIADDRAFT_51255	downstream_gene_variant	MODIFIER	3	7	10
NW_002060943.1	63960	A	G	108.77	TRIADDRAFT_51255	downstream_gene_variant	MODIFIER	6	4	10
NW_002060943.1	66345	C	T	59.77	TRIADDRAFT_51256	intron_variant	MODIFIER	6	4	10
NW_002060943.1	66436	C	T	145.77	TRIADDRAFT_51256	intron_variant	MODIFIER	4	6	10
NW_002060943.1	66508	C	T	84.77	TRIADDRAFT_51256	missense_variant	MODERATE	11	5	16
NW_002060943.1	66562	T	C	289.77	TRIADDRAFT_51256	missense_variant	MODERATE	2	9	11
NW_002060943.1	66579	G	A	88.77	TRIADDRAFT_51256	missense_variant	MODERATE	7	4	11
NW_002060943.1	66991	A	G	73.77	TRIADDRAFT_51256	intron_variant	MODIFIER	8	3	11
NW_002060943.1	66994	A	T	73.77	TRIADDRAFT_51256	intron_variant	MODIFIER	8	3	11
NW_002060943.1	73762	G	T	251.77	TRIADDRAFT_51257	upstream_gene_variant	MODIFIER	5	8	13
NW_002060943.1	90266	G	C	149.77	TRIADDRAFT_51258	intron_variant	MODIFIER	5	6	11
NW_002060943.1	93535	A	G	128.77	TRIADDRAFT_51258	upstream_gene_variant	MODIFIER	4	7	11
NW_002060943.1	99077	G	A	74.77	TRIADDRAFT_18229	downstream_gene_variant	MODIFIER	6	4	10
NW_002060943.1	102414	G	T	120.77	TRIADDRAFT_18229	upstream_gene_variant	MODIFIER	5	6	11
NW_002060943.1	121173	T	C	159.77	TRIADDRAFT_51261	upstream_gene_variant	MODIFIER	5	7	12
NW_002060943.1	126138	G	T	116.77	TRIADDRAFT_51261-TRIADDRAFT_51262	intergenic_region	MODIFIER	5	5	10
NW_002060943.1	130296	G	A	121.77	TRIADDRAFT_51262	upstream_gene_variant	MODIFIER	6	4	10
NW_002060943.1	130297	C	A	121.77	TRIADDRAFT_51262	upstream_gene_variant	MODIFIER	6	4	10
NW_002060943.1	130300	T	G	121.77	TRIADDRAFT_51262	upstream_gene_variant	MODIFIER	6	4	10
NW_002060943.1	132660	T	A	199.77	TRIADDRAFT_51263	downstream_gene_variant	MODIFIER	3	7	10
NW_002060943.1	132747	A	G	157.77	TRIADDRAFT_51262	synonymous_variant	LOW	4	6	10
NW_002060943.1	133516	T	C	189.77	TRIADDRAFT_51263	downstream_gene_variant	MODIFIER	4	8	12
NW_002060943.1	133556	T	C	250.77	TRIADDRAFT_51263	downstream_gene_variant	MODIFIER	2	10	12
NW_002060943.1	139018	C	T	74.77	TRIADDRAFT_51263	missense_variant	MODERATE	6	4	10
NW_002060943.1	139027	C	A	123.77	TRIADDRAFT_51263	missense_variant	MODERATE	4	6	10
NW_002060943.1	145297	T	TC	55.73	TRIADDRAFT_51263	upstream_gene_variant	MODIFIER	11	3	14
NW_002060943.1	145315	A	T	148.77	TRIADDRAFT_51263	upstream_gene_variant	MODIFIER	11	5	16
NW_002060943.1	145339	A	G	139.77	TRIADDRAFT_51263	upstream_gene_variant	MODIFIER	13	5	18
NW_002060943.1	145344	T	G	100.77	TRIADDRAFT_51263	upstream_gene_variant	MODIFIER	13	4	17
NW_002060943.1	145359	TA	T	226.73	TRIADDRAFT_51263	upstream_gene_variant	MODIFIER	8	7	15
NW_002060943.1	145362	A	T	235.77	TRIADDRAFT_51263	upstream_gene_variant	MODIFIER	8	7	15
NW_002060943.1	145541	G	A	63.77	TRIADDRAFT_51263	upstream_gene_variant	MODIFIER	7	3	10
NW_002060943.1	145602	G	A	289.77	TRIADDRAFT_51263	upstream_gene_variant	MODIFIER	5	7	12
NW_002060943.1	145614	G	A	286.77	TRIADDRAFT_51263	upstream_gene_variant	MODIFIER	7	8	15
NW_002060943.1	145626	A	T	247.77	TRIADDRAFT_51263	upstream_gene_variant	MODIFIER	6	6	12
NW_002060943.1	146431	C	CTATT	199.73	TRIADDRAFT_51263	upstream_gene_variant	MODIFIER	5	6	11
NW_002060943.1	161000	T	C	157.77	TRIADDRAFT_18273	downstream_gene_variant	MODIFIER	4	6	10
NW_002060943.1	168117	T	C	82.77	TRIADDRAFT_51267	downstream_gene_variant	MODIFIER	5	5	10
NW_002060943.1	177251	C	T	32.77	TRIADDRAFT_51268	upstream_gene_variant	MODIFIER	7	3	10
NW_002060943.1	177523	G	T	292.77	TRIADDRAFT_51268	upstream_gene_variant	MODIFIER	5	8	13
NW_002060943.1	177529	A	G	292.77	TRIADDRAFT_51268	upstream_gene_variant	MODIFIER	5	8	13
NW_002060943.1	182735	C	T	157.77	TRIADDRAFT_49541	intron_variant	MODIFIER	4	6	10
NW_002060943.1	185030	A	C	149.77	TRIADDRAFT_49541	intron_variant	MODIFIER	6	6	12
NW_002060943.1	192775	C	T	63.77	TRIADDRAFT_49541	downstream_gene_variant	MODIFIER	8	3	11
NW_002060943.1	192806	A	C	113.77	TRIADDRAFT_49541	downstream_gene_variant	MODIFIER	6	5	11
NW_002060943.1	196389	A	G	74.77	TRIADDRAFT_51271	intron_variant	MODIFIER	6	4	10
NW_002060943.1	196432	T	C	126.77	TRIADDRAFT_51271	synonymous_variant	LOW	4	6	10
NW_002060943.1	197534	C	A	68.77	TRIADDRAFT_51271	synonymous_variant	LOW	8	4	12
NW_002060943.1	205018	T	A	170.77	TRIADDRAFT_51271	downstream_gene_variant	MODIFIER	3	8	11
NW_002060943.1	205204	T	C	211.77	TRIADDRAFT_51271	downstream_gene_variant	MODIFIER	4	6	10
NW_002060943.1	205207	T	C	253.77	TRIADDRAFT_51271	downstream_gene_variant	MODIFIER	4	7	11
NW_002060943.1	205211	A	C	253.77	TRIADDRAFT_51271	downstream_gene_variant	MODIFIER	4	7	11
NW_002060943.1	205212	G	T	253.77	TRIADDRAFT_51271	downstream_gene_variant	MODIFIER	4	7	11
NW_002060943.1	205242	T	G	131.77	TRIADDRAFT_51271	downstream_gene_variant	MODIFIER	3	7	10
NW_002060943.1	205992	T	C	118.77	TRIADDRAFT_51271	downstream_gene_variant	MODIFIER	7	4	11
NW_002060943.1	205998	C	G	115.77	TRIADDRAFT_51271	downstream_gene_variant	MODIFIER	8	4	12
NW_002060943.1	206005	T	A	154.77	TRIADDRAFT_51271	downstream_gene_variant	MODIFIER	8	5	13
NW_002060943.1	208831	G	A	184.77	TRIADDRAFT_51271-TRIADDRAFT_18708	intergenic_region	MODIFIER	5	6	11
NW_002060943.1	209268	G	T	40.77	TRIADDRAFT_51271-TRIADDRAFT_18708	intergenic_region	MODIFIER	6	4	10
NW_002060943.1	210656	C	T	179.77	TRIADDRAFT_51271-TRIADDRAFT_18708	intergenic_region	MODIFIER	8	6	14
NW_002060943.1	210723	G	A	170.77	TRIADDRAFT_51271-TRIADDRAFT_18708	intergenic_region	MODIFIER	3	8	11
NW_002060943.1	210736	C	A	156.77	TRIADDRAFT_51271-TRIADDRAFT_18708	intergenic_region	MODIFIER	6	7	13
NW_002060943.1	222575	A	G	125.77	TRIADDRAFT_18708	downstream_gene_variant	MODIFIER	5	7	12
NW_002060943.1	223444	A	T	311.77	TRIADDRAFT_18708	downstream_gene_variant	MODIFIER	6	9	15
NW_002060943.1	223450	G	A	289.77	TRIADDRAFT_18708	downstream_gene_variant	MODIFIER	6	8	14
NW_002060943.1	223460	T	C	295.77	TRIADDRAFT_18708	downstream_gene_variant	MODIFIER	4	8	12
NW_002060943.1	223523	A	G	143.77	TRIADDRAFT_18708	downstream_gene_variant	MODIFIER	8	8	16
NW_002060943.1	247807	A	G	173.77	TRIADDRAFT_51275	downstream_gene_variant	MODIFIER	2	8	10
NW_002060943.1	249720	G	C	321.77	TRIADDRAFT_51275	missense_variant	MODERATE	0	10	10
NW_002060943.1	252504	T	C	195.77	TRIADDRAFT_51275	splice_region_variant&intron_variant	LOW	3	7	10
NW_002060943.1	257092	G	T	151.77	TRIADDRAFT_51275	intron_variant	MODIFIER	6	6	12
NW_002060943.1	260683	G	A	150.77	TRIADDRAFT_51275	upstream_gene_variant	MODIFIER	5	5	10
NW_002060943.1	264284	T	G	34.77	TRIADDRAFT_51276	downstream_gene_variant	MODIFIER	8	4	12
NW_002060943.1	264347	T	C	61.77	TRIADDRAFT_51276	downstream_gene_variant	MODIFIER	8	3	11
NW_002060943.1	313394	G	T	121.77	TRIADDRAFT_19832	upstream_gene_variant	MODIFIER	6	4	10
NW_002060943.1	313404	G	T	115.77	TRIADDRAFT_19832	upstream_gene_variant	MODIFIER	7	4	11
NW_002060943.1	313414	C	A	76.77	TRIADDRAFT_19832	upstream_gene_variant	MODIFIER	7	3	10
NW_002060943.1	313560	G	C	89.77	TRIADDRAFT_19832	upstream_gene_variant	MODIFIER	4	6	10
NW_002060943.1	315518	G	T	40.77	TRIADDRAFT_19832	upstream_gene_variant	MODIFIER	6	4	10
NW_002060943.1	317231	C	T	235.77	TRIADDRAFT_51280	downstream_gene_variant	MODIFIER	4	8	12
NW_002060943.1	317248	C	T	55.77	TRIADDRAFT_51280	downstream_gene_variant	MODIFIER	9	4	13
NW_002060943.1	318349	T	C	121.77	TRIADDRAFT_19832	missense_variant	MODERATE	6	4	10
NW_002060943.1	321754	ATACTG	A	157.73	TRIADDRAFT_51280	upstream_gene_variant	MODIFIER	5	5	10
NW_002060943.1	322816	T	A	54.77	TRIADDRAFT_51280	upstream_gene_variant	MODIFIER	8	4	12
NW_002060943.1	322837	C	T	70.77	TRIADDRAFT_51280	upstream_gene_variant	MODIFIER	9	3	12
NW_002060943.1	322845	T	G	204.77	TRIADDRAFT_51280	upstream_gene_variant	MODIFIER	3	8	11
NW_002060943.1	325824	G	A	295.77	TRIADDRAFT_51280	upstream_gene_variant	MODIFIER	4	8	12
NW_002060943.1	325825	C	A	295.77	TRIADDRAFT_51280	upstream_gene_variant	MODIFIER	4	8	12
NW_002060943.1	325844	T	TC	246.73	TRIADDRAFT_51280	upstream_gene_variant	MODIFIER	4	8	12
NW_002060943.1	326698	A	G	104.77	TRIADDRAFT_19304	intron_variant	MODIFIER	9	5	14
NW_002060943.1	326900	T	C	229.77	TRIADDRAFT_19304	intron_variant	MODIFIER	6	8	14
NW_002060943.1	326917	ATTCATTTCTGGCAAATTTCTGCTCTAGTCGGTATGTTGCAGACTTTCTAGTTTTTCGCAGTTTCTATGTAATGTGAGTTATATATAGATG	A	187.73	TRIADDRAFT_19304	intron_variant	MODIFIER	9	6	15
NW_002060943.1	326925	C	*, CG	421.73	TRIADDRAFT_19304	intron_variant	MODIFIER	0	6	11
NW_002060943.1	326930	A	*, AG	424.73	TRIADDRAFT_19304	intron_variant	MODIFIER	0	6	11
NW_002060943.1	326931	A	*, AGG	424.73	TRIADDRAFT_19304	intron_variant	MODIFIER	0	6	11
NW_002060943.1	326934	T	*, A	433.77	TRIADDRAFT_19304	intron_variant	MODIFIER	0	6	11
NW_002060943.1	327903	C	T	153.77	TRIADDRAFT_19304	synonymous_variant	LOW	3	7	10
NW_002060943.1	330336	G	A	76.77	TRIADDRAFT_19304	downstream_gene_variant	MODIFIER	7	5	12
NW_002060943.1	336146	C	G	118.77	TRIADDRAFT_18459	upstream_gene_variant	MODIFIER	6	4	10
NW_002060943.1	336185	A	G	208.77	TRIADDRAFT_18459	upstream_gene_variant	MODIFIER	5	6	11
NW_002060943.1	336190	C	T	208.77	TRIADDRAFT_18459	upstream_gene_variant	MODIFIER	5	6	11
NW_002060943.1	337622	GA	G	61.73	TRIADDRAFT_18459	upstream_gene_variant	MODIFIER	9	3	12
NW_002060943.1	337625	G	GA	61.73	TRIADDRAFT_18459	upstream_gene_variant	MODIFIER	9	3	12
NW_002060943.1	337643	T	C	70.77	TRIADDRAFT_18459	upstream_gene_variant	MODIFIER	9	3	12
NW_002060943.1	337968	G	C	116.77	TRIADDRAFT_18459	upstream_gene_variant	MODIFIER	5	5	10
NW_002060943.1	344442	G	A	119.77	TRIADDRAFT_20253	synonymous_variant	LOW	4	6	10
NW_002060943.1	346155	C	G	187.77	TRIADDRAFT_51283	downstream_gene_variant	MODIFIER	3	7	10
NW_002060943.1	351336	T	C	74.77	TRIADDRAFT_63455	synonymous_variant	LOW	6	4	10
NW_002060943.1	353714	C	G	164.77	TRIADDRAFT_63455	missense_variant	MODERATE	5	8	13
NW_002060943.1	355766	A	AT	186.73	TRIADDRAFT_63455	upstream_gene_variant	MODIFIER	2	8	10
NW_002060943.1	355781	C	T	167.77	TRIADDRAFT_63455	upstream_gene_variant	MODIFIER	3	7	10
NW_002060943.1	356686	T	G	32.77	TRIADDRAFT_63455	upstream_gene_variant	MODIFIER	7	3	10
NW_002060943.1	357546	C	T	71.77	TRIADDRAFT_63455	upstream_gene_variant	MODIFIER	7	4	11
NW_002060943.1	363382	A	G	123.77	TRIADDRAFT_51288	upstream_gene_variant	MODIFIER	4	6	10
NW_002060943.1	366476	T	C	128.77	TRIADDRAFT_51287	upstream_gene_variant	MODIFIER	4	7	11
NW_002060943.1	366491	A	G	131.77	TRIADDRAFT_51287	upstream_gene_variant	MODIFIER	3	7	10
NW_002060943.1	366507	T	G	131.77	TRIADDRAFT_51287	upstream_gene_variant	MODIFIER	3	7	10
NW_002060943.1	368160	C	T	66.77	TRIADDRAFT_51288	splice_region_variant&intron_variant	LOW	7	3	10
NW_002060943.1	368934	G	A	198.77	TRIADDRAFT_51288	missense_variant	MODERATE	5	8	13
NW_002060943.1	368985	A	G	221.77	TRIADDRAFT_51287	upstream_gene_variant	MODIFIER	3	7	10
NW_002060943.1	376131	A	T	105.77	TRIADDRAFT_51290	synonymous_variant	LOW	7	4	11
NW_002060943.1	376176	A	G	109.77	TRIADDRAFT_51290	synonymous_variant	LOW	4	6	10
NW_002060943.1	385646	A	T	82.77	TRIADDRAFT_51292	upstream_gene_variant	MODIFIER	5	5	10
NW_002060943.1	385738	A	G	247.77	TRIADDRAFT_51292	upstream_gene_variant	MODIFIER	3	10	13
NW_002060943.1	385804	A	G	152.77	TRIADDRAFT_51292	upstream_gene_variant	MODIFIER	4	6	10
NW_002060943.1	385940	T	C	67.77	TRIADDRAFT_51292	upstream_gene_variant	MODIFIER	10	3	13
NW_002060943.1	385945	A	AT	55.73	TRIADDRAFT_51292	upstream_gene_variant	MODIFIER	11	3	14
NW_002060943.1	385966	A	ATACTG	61.73	TRIADDRAFT_51292	upstream_gene_variant	MODIFIER	9	3	12
NW_002060943.1	394182	G	A	71.77	TRIADDRAFT_51292	downstream_gene_variant	MODIFIER	7	4	11
NW_002060943.1	395487	C	T	106.77	TRIADDRAFT_51292	downstream_gene_variant	MODIFIER	5	6	11
NW_002060943.1	397587	T	C	32.77	TRIADDRAFT_51292	downstream_gene_variant	MODIFIER	7	3	10
NW_002060943.1	399455	A	G	167.77	TRIADDRAFT_51292-TRIADDRAFT_19156	intergenic_region	MODIFIER	4	8	12
NW_002060943.1	401882	G	A	159.77	TRIADDRAFT_51292-TRIADDRAFT_19156	intergenic_region	MODIFIER	5	5	10
NW_002060943.1	404278	C	G	113.77	TRIADDRAFT_19156	upstream_gene_variant	MODIFIER	6	5	11
NW_002060943.1	409098	C	T	103.77	TRIADDRAFT_49549	upstream_gene_variant	MODIFIER	7	4	11
NW_002060943.1	409637	C	A	196.77	TRIADDRAFT_49549	upstream_gene_variant	MODIFIER	4	7	11
NW_002060943.1	411461	C	T	212.77	TRIADDRAFT_49549	upstream_gene_variant	MODIFIER	2	9	11
NW_002060943.1	411492	C	T	197.77	TRIADDRAFT_49549	upstream_gene_variant	MODIFIER	3	9	12
NW_002060943.1	411555	G	A	102.77	TRIADDRAFT_49549	upstream_gene_variant	MODIFIER	8	4	12
NW_002060943.1	413882	T	C	162.77	TRIADDRAFT_49549	splice_region_variant&intron_variant	LOW	4	7	11
NW_002060943.1	413884	C	T	71.77	TRIADDRAFT_49549	splice_region_variant&intron_variant	LOW	7	4	11
NW_002060943.1	413946	C	A	164.77	TRIADDRAFT_19156	downstream_gene_variant	MODIFIER	5	8	13
NW_002060943.1	421284	A	C	54.77	TRIADDRAFT_49550	upstream_gene_variant	MODIFIER	7	3	10
NW_002060943.1	421950	TG	T	134.73	TRIADDRAFT_49550	upstream_gene_variant	MODIFIER	8	6	14
NW_002060943.1	421977	AGTACACT	A	112.73	TRIADDRAFT_49550	upstream_gene_variant	MODIFIER	6	4	10
NW_002060943.1	422001	C	T	118.77	TRIADDRAFT_49550	upstream_gene_variant	MODIFIER	7	4	11
NW_002060943.1	422002	T	C	118.77	TRIADDRAFT_49550	upstream_gene_variant	MODIFIER	7	4	11
NW_002060943.1	422294	G	A	250.77	TRIADDRAFT_49550	upstream_gene_variant	MODIFIER	5	7	12
NW_002060943.1	422300	G	C	247.77	TRIADDRAFT_49550	upstream_gene_variant	MODIFIER	6	7	13
NW_002060943.1	422468	A	G	211.77	TRIADDRAFT_49550	upstream_gene_variant	MODIFIER	4	6	10
NW_002060943.1	424224	G	A	59.77	TRIADDRAFT_49550	upstream_gene_variant	MODIFIER	7	4	11
NW_002060943.1	425389	T	G	187.77	TRIADDRAFT_51296	synonymous_variant	LOW	3	7	10
NW_002060943.1	425401	A	G	158.77	TRIADDRAFT_51296	synonymous_variant	LOW	4	6	10
NW_002060943.1	427644	T	A	187.77	TRIADDRAFT_51296	synonymous_variant	LOW	4	6	10
NW_002060943.1	428725	T	C	155.77	TRIADDRAFT_51296	downstream_gene_variant	MODIFIER	5	6	11
NW_002060943.1	433531	A	T	32.77	TRIADDRAFT_49551	upstream_gene_variant	MODIFIER	7	3	10
NW_002060943.1	434566	A	G	151.77	TRIADDRAFT_18281	upstream_gene_variant	MODIFIER	6	6	12
NW_002060943.1	434590	T	C	108.77	TRIADDRAFT_18281	upstream_gene_variant	MODIFIER	6	4	10
NW_002060943.1	434713	C	A	95.77	TRIADDRAFT_18281	upstream_gene_variant	MODIFIER	7	5	12
NW_002060943.1	436884	G	T	62.77	TRIADDRAFT_18281	upstream_gene_variant	MODIFIER	10	4	14
NW_002060943.1	436901	G	C	197.77	TRIADDRAFT_18281	upstream_gene_variant	MODIFIER	3	7	10
NW_002060943.1	450065	A	G	172.77	TRIADDRAFT_51299-TRIADDRAFT_18412	intergenic_region	MODIFIER	3	7	10
NW_002060943.1	450084	T	C	256.77	TRIADDRAFT_51299-TRIADDRAFT_18412	intergenic_region	MODIFIER	3	7	10
NW_002060943.1	450085	G	T	256.77	TRIADDRAFT_51299-TRIADDRAFT_18412	intergenic_region	MODIFIER	3	7	10
NW_002060943.1	450089	A	G	256.77	TRIADDRAFT_51299-TRIADDRAFT_18412	intergenic_region	MODIFIER	3	7	10
NW_002060943.1	455418	CT	C	50.73	TRIADDRAFT_51299-TRIADDRAFT_18412	intergenic_region	MODIFIER	7	3	10
NW_002060943.1	455950	T	C	101.77	TRIADDRAFT_51299-TRIADDRAFT_18412	intergenic_region	MODIFIER	6	5	11
NW_002060943.1	455991	G	A	156.77	TRIADDRAFT_51299-TRIADDRAFT_18412	intergenic_region	MODIFIER	6	7	13
NW_002060943.1	456681	A	G	250.77	TRIADDRAFT_18412	upstream_gene_variant	MODIFIER	3	7	10
NW_002060943.1	456683	G	T	250.77	TRIADDRAFT_18412	upstream_gene_variant	MODIFIER	3	7	10
NW_002060943.1	456720	T	C	192.77	TRIADDRAFT_18412	upstream_gene_variant	MODIFIER	3	8	11
NW_002060943.1	460888	G	A	147.77	TRIADDRAFT_18412	upstream_gene_variant	MODIFIER	6	5	11
NW_002060943.1	461685	C	T	123.77	TRIADDRAFT_18710	upstream_gene_variant	MODIFIER	4	6	10
NW_002060943.1	465338	AT	A	115.73	TRIADDRAFT_18983	upstream_gene_variant	MODIFIER	4	6	10
NW_002060943.1	469367	T	C	66.77	TRIADDRAFT_18983	downstream_gene_variant	MODIFIER	7	3	10
NW_002060943.1	469404	T	A	74.77	TRIADDRAFT_18983	downstream_gene_variant	MODIFIER	6	4	10
NW_002060943.1	527646	A	G	158.77	TRIADDRAFT_51303	splice_region_variant&synonymous_variant	LOW	4	6	10
NW_002060943.1	527945	G	T	115.77	TRIADDRAFT_51303	intron_variant	MODIFIER	6	5	11
NW_002060943.1	527987	A	G	177.77	TRIADDRAFT_51303	intron_variant	MODIFIER	8	6	14
NW_002060943.1	528178	G	A	175.77	TRIADDRAFT_51303	intron_variant	MODIFIER	3	9	12
NW_002060943.1	528268	G	T	165.77	TRIADDRAFT_51303	missense_variant	MODERATE	3	7	10
NW_002060943.1	530419	G	T	89.77	TRIADDRAFT_51303	intron_variant	MODIFIER	4	6	10
NW_002060943.1	532005	T	C	198.77	TRIADDRAFT_51303	synonymous_variant	LOW	5	8	13
NW_002060943.1	543586	A	G	128.77	TRIADDRAFT_51304	intron_variant	MODIFIER	4	7	11
NW_002060943.1	549650	T	C	183.77	TRIADDRAFT_51304	upstream_gene_variant	MODIFIER	10	8	18
NW_002060943.1	549687	A	G	235.77	TRIADDRAFT_51304	upstream_gene_variant	MODIFIER	10	7	17
NW_002060943.1	549699	T	C	241.77	TRIADDRAFT_51304	upstream_gene_variant	MODIFIER	8	7	15
NW_002060943.1	554092	G	A	73.77	TRIADDRAFT_51305	downstream_gene_variant	MODIFIER	8	5	13
NW_002060943.1	554193	T	A	76.77	TRIADDRAFT_51305	downstream_gene_variant	MODIFIER	7	3	10
NW_002060943.1	554196	T	C	76.77	TRIADDRAFT_51305	downstream_gene_variant	MODIFIER	7	3	10
NW_002060943.1	554209	A	C	118.77	TRIADDRAFT_51305	downstream_gene_variant	MODIFIER	6	4	10
NW_002060943.1	554218	T	C	140.77	TRIADDRAFT_51305	downstream_gene_variant	MODIFIER	7	5	12
NW_002060943.1	554838	A	AGTACT	202.73	TRIADDRAFT_51305	downstream_gene_variant	MODIFIER	4	6	10
NW_002060943.1	556747	G	T	72.77	TRIADDRAFT_51306	downstream_gene_variant	MODIFIER	5	6	11
NW_002060943.1	557205	C	T	256.77	TRIADDRAFT_51306	downstream_gene_variant	MODIFIER	3	7	10
NW_002060943.1	557208	C	A	256.77	TRIADDRAFT_51306	downstream_gene_variant	MODIFIER	3	7	10
NW_002060943.1	564608	G	A	165.77	TRIADDRAFT_51306-TRIADDRAFT_51308	intergenic_region	MODIFIER	3	7	10
NW_002060943.1	565768	T	A	167.77	TRIADDRAFT_51306-TRIADDRAFT_51308	intergenic_region	MODIFIER	4	8	12
NW_002060943.1	566774	G	C	211.77	TRIADDRAFT_51308	upstream_gene_variant	MODIFIER	4	6	10
NW_002060943.1	566778	G	A	211.77	TRIADDRAFT_51308	upstream_gene_variant	MODIFIER	4	6	10
NW_002060943.1	566958	C	T	120.77	TRIADDRAFT_51308	upstream_gene_variant	MODIFIER	5	6	11
NW_002060943.1	567181	C	T	82.77	TRIADDRAFT_51308	upstream_gene_variant	MODIFIER	5	5	10
NW_002060943.1	573828	A	G	165.77	TRIADDRAFT_51308	missense_variant	MODERATE	3	7	10
NW_002060943.1	575323	A	G	120.77	TRIADDRAFT_51308	missense_variant	MODERATE	5	6	11
NW_002060943.1	584073	T	C	230.77	TRIADDRAFT_51309	upstream_gene_variant	MODIFIER	5	7	12
NW_002060943.1	584095	T	C	211.77	TRIADDRAFT_51309	upstream_gene_variant	MODIFIER	4	6	10
NW_002060943.1	584110	G	T	191.77	TRIADDRAFT_51309	upstream_gene_variant	MODIFIER	4	6	10
NW_002060943.1	584213	G	T	66.77	TRIADDRAFT_51309	upstream_gene_variant	MODIFIER	7	3	10
NW_002060943.1	584511	C	A	166.77	TRIADDRAFT_51309	upstream_gene_variant	MODIFIER	5	5	10
NW_002060943.1	584512	C	G	166.77	TRIADDRAFT_51309	upstream_gene_variant	MODIFIER	5	5	10
NW_002060943.1	586772	G	A	118.77	TRIADDRAFT_51309	missense_variant	MODERATE	7	4	11
NW_002060943.1	586784	A	G	118.77	TRIADDRAFT_51309	missense_variant	MODERATE	7	4	11
NW_002060943.1	586844	A	G	82.77	TRIADDRAFT_51309	missense_variant	MODERATE	5	5	10
NW_002060943.1	587977	G	A	32.77	TRIADDRAFT_51309	missense_variant	MODERATE	7	3	10
NW_002060943.1	589724	C	T	108.77	TRIADDRAFT_51309	synonymous_variant	LOW	9	6	15
NW_002060943.1	590649	G	A	147.77	TRIADDRAFT_51309	missense_variant	MODERATE	8	5	13
NW_002060943.1	590668	A	G	155.77	TRIADDRAFT_51309	missense_variant	MODERATE	8	8	16
NW_002060943.1	590706	C	A	123.77	TRIADDRAFT_51309	missense_variant	MODERATE	4	6	10
NW_002060943.1	595667	A	G	182.77	TRIADDRAFT_51309	downstream_gene_variant	MODIFIER	5	6	11
NW_002060943.1	598176	T	C	533.77	TRIADDRAFT_20207	intron_variant	MODIFIER	6	15	21
NW_002060943.1	598192	G	A	488.77	TRIADDRAFT_20207	intron_variant	MODIFIER	7	13	20
NW_002060943.1	598197	G	A	446.77	TRIADDRAFT_20207	intron_variant	MODIFIER	7	12	19
NW_002060943.1	598199	C	A	443.77	TRIADDRAFT_20207	intron_variant	MODIFIER	7	12	19
NW_002060943.1	598211	T	TTTTGTTCGAGTTG	355.73	TRIADDRAFT_20207	intron_variant	MODIFIER	9	10	19
NW_002060943.1	598213	A	AACAGAGTCGTTCGTTGACCATGAT	355.73	TRIADDRAFT_20207	intron_variant	MODIFIER	9	4	13
NW_002060943.1	600454	A	C	121.77	TRIADDRAFT_20207	upstream_gene_variant	MODIFIER	6	4	10
NW_002060943.1	600459	CCAGTCCAGTT	C	109.73	TRIADDRAFT_20207	upstream_gene_variant	MODIFIER	7	4	11
NW_002060943.1	601051	A	T	486.78	TRIADDRAFT_20207	upstream_gene_variant	MODIFIER	1	13	14
NW_002060943.1	601077	G	GC	417.74	TRIADDRAFT_20207	upstream_gene_variant	MODIFIER	1	10	11
NW_002060943.1	602495	C	A	121.77	TRIADDRAFT_20207	upstream_gene_variant	MODIFIER	6	4	10
NW_002060943.1	602498	C	T	121.77	TRIADDRAFT_20207	upstream_gene_variant	MODIFIER	6	4	10
NW_002060943.1	613460	A	G	212.77	TRIADDRAFT_17871	upstream_gene_variant	MODIFIER	2	9	11
NW_002060943.1	617039	T	A	140.77	TRIADDRAFT_17871-TRIADDRAFT_51312	intergenic_region	MODIFIER	6	6	12
NW_002060943.1	620370	C	T	150.77	TRIADDRAFT_17871-TRIADDRAFT_51312	intergenic_region	MODIFIER	5	5	10
NW_002060943.1	627767	T	C	145.77	TRIADDRAFT_17871-TRIADDRAFT_51312	intergenic_region	MODIFIER	4	6	10
NW_002060943.1	627769	G	A	108.77	TRIADDRAFT_17871-TRIADDRAFT_51312	intergenic_region	MODIFIER	6	4	10
NW_002060943.1	633528	C	G	191.77	TRIADDRAFT_51312	synonymous_variant	LOW	6	6	12
NW_002060943.1	633537	A	G	254.77	TRIADDRAFT_51312	synonymous_variant	LOW	5	8	13
NW_002060943.1	634076	C	G	173.82	TRIADDRAFT_51312	synonymous_variant	LOW	2	8	10
NW_002060943.1	635664	C	A	216.77	TRIADDRAFT_51312	upstream_gene_variant	MODIFIER	3	7	10
NW_002060943.1	671472	G	A	205.77	TRIADDRAFT_51313	upstream_gene_variant	MODIFIER	6	6	12
NW_002060943.1	671478	TACTGA	T	196.73	TRIADDRAFT_51313	upstream_gene_variant	MODIFIER	6	6	12
NW_002060943.1	671511	T	C	138.77	TRIADDRAFT_51313	upstream_gene_variant	MODIFIER	5	5	10
NW_002060943.1	671565	A	T	203.77	TRIADDRAFT_51313	upstream_gene_variant	MODIFIER	5	9	14
NW_002060943.1	672611	A	G	189.77	TRIADDRAFT_51314	upstream_gene_variant	MODIFIER	5	6	11
NW_002060943.1	672692	A	G	105.77	TRIADDRAFT_51314	upstream_gene_variant	MODIFIER	7	4	11
NW_002060943.1	672730	C	A	160.77	TRIADDRAFT_51314	upstream_gene_variant	MODIFIER	7	5	12
NW_002060943.1	672751	G	C	188.77	TRIADDRAFT_51314	upstream_gene_variant	MODIFIER	5	6	11
NW_002060943.1	673477	G	A	236.77	TRIADDRAFT_51313	missense_variant	MODERATE	6	7	13
NW_002060943.1	673479	G	A	236.77	TRIADDRAFT_51313	synonymous_variant	LOW	6	7	13
NW_002060943.1	685474	C	T	233.77	TRIADDRAFT_51314	downstream_gene_variant	MODIFIER	4	6	10
NW_002060943.1	685490	T	A	230.77	TRIADDRAFT_51314	downstream_gene_variant	MODIFIER	5	7	12
NW_002060943.1	685939	A	G	170.77	TRIADDRAFT_51314	downstream_gene_variant	MODIFIER	3	8	11
NW_002060943.1	685979	A	T	158.77	TRIADDRAFT_51314	downstream_gene_variant	MODIFIER	2	8	10
NW_002060943.1	687790	C	T	122.77	TRIADDRAFT_51314	downstream_gene_variant	MODIFIER	6	7	13
NW_002060943.1	687805	G	C	201.77	TRIADDRAFT_51314	downstream_gene_variant	MODIFIER	4	8	12
NW_002060943.1	687818	C	A	199.77	TRIADDRAFT_51314	downstream_gene_variant	MODIFIER	3	8	11
NW_002060943.1	688850	C	T	116.77	TRIADDRAFT_51314	downstream_gene_variant	MODIFIER	5	5	10
NW_002060943.1	693062	GA	G	44.73	TRIADDRAFT_51314-TRIADDRAFT_17618	intergenic_region	MODIFIER	7	3	10
NW_002060943.1	695648	T	G	66.77	TRIADDRAFT_17618	upstream_gene_variant	MODIFIER	7	3	10
NW_002060943.1	704752	T	A	40.77	TRIADDRAFT_51316	intron_variant	MODIFIER	6	4	10
NW_002060943.1	705637	A	G	81.77	TRIADDRAFT_51316	synonymous_variant	LOW	5	5	10
NW_002060943.1	709130	C	CTTT	148.73	TRIADDRAFT_51316	upstream_gene_variant	MODIFIER	8	5	13
NW_002060943.1	709145	C	G	105.77	TRIADDRAFT_51316	upstream_gene_variant	MODIFIER	7	4	11
NW_002060943.1	709480	G	A	211.77	TRIADDRAFT_51316	upstream_gene_variant	MODIFIER	4	6	10
NW_002060943.1	718010	G	A	199.77	TRIADDRAFT_8966	upstream_gene_variant	MODIFIER	3	7	10
NW_002060943.1	721182	G	A	62.77	TRIADDRAFT_8966-TRIADDRAFT_63163	intergenic_region	MODIFIER	7	3	10
NW_002060943.1	721195	C	T	256.77	TRIADDRAFT_8966-TRIADDRAFT_63163	intergenic_region	MODIFIER	3	7	10
NW_002060943.1	723344	T	A	81.77	TRIADDRAFT_8966-TRIADDRAFT_63163	intergenic_region	MODIFIER	5	5	10
NW_002060943.1	726795	A	G	343.77	TRIADDRAFT_8966-TRIADDRAFT_63163	intergenic_region	MODIFIER	2	9	11
NW_002060943.1	726796	C	T	343.77	TRIADDRAFT_8966-TRIADDRAFT_63163	intergenic_region	MODIFIER	2	9	11
NW_002060943.1	735733	C	A	240.77	TRIADDRAFT_8966-TRIADDRAFT_63163	intergenic_region	MODIFIER	3	9	12
NW_002060943.1	735793	T	C	141.77	TRIADDRAFT_8966-TRIADDRAFT_63163	intergenic_region	MODIFIER	7	7	14
NW_002060943.1	735830	A	G	120.77	TRIADDRAFT_8966-TRIADDRAFT_63163	intergenic_region	MODIFIER	5	6	11
NW_002060943.1	752041	G	A	291.77	TRIADDRAFT_63163	upstream_gene_variant	MODIFIER	2	8	10
NW_002060943.1	753992	C	G	60.77	TRIADDRAFT_63163	upstream_gene_variant	MODIFIER	9	3	12
NW_002060943.1	763878	G	A	142.77	TRIADDRAFT_36875	upstream_gene_variant	MODIFIER	5	6	11
NW_002060943.1	773344	C	T	128.77	TRIADDRAFT_18643	intron_variant	MODIFIER	4	7	11
NW_002060943.1	782262	T	G	70.77	TRIADDRAFT_51322	intron_variant	MODIFIER	9	3	12
NW_002060943.1	782270	G	A	70.77	TRIADDRAFT_51322	intron_variant	MODIFIER	8	3	11
NW_002060943.1	784840	T	G	82.77	TRIADDRAFT_18816	upstream_gene_variant	MODIFIER	5	5	10
NW_002060943.1	797103	A	G	120.77	TRIADDRAFT_18816	downstream_gene_variant	MODIFIER	5	6	11
NW_002060943.1	808953	T	C	158.77	TRIADDRAFT_51324	synonymous_variant	LOW	4	6	10
NW_002060943.1	810243	T	A	117.77	TRIADDRAFT_51324	missense_variant	MODERATE	6	6	12
NW_002060943.1	810525	C	T	63.77	TRIADDRAFT_51324	missense_variant	MODERATE	8	3	11
NW_002060943.1	820917	A	G	91.77	TRIADDRAFT_51325	intron_variant	MODIFIER	6	4	10
NW_002060943.1	829053	T	C	170.77	TRIADDRAFT_51325	downstream_gene_variant	MODIFIER	3	8	11
NW_002060943.1	832031	T	C	123.77	TRIADDRAFT_51325	downstream_gene_variant	MODIFIER	4	6	10
NW_002060943.1	832052	T	C	162.77	TRIADDRAFT_51325	downstream_gene_variant	MODIFIER	4	7	11
NW_002060943.1	832955	G	A	80.77	TRIADDRAFT_51325-TRIADDRAFT_51326	intergenic_region	MODIFIER	6	5	11
NW_002060943.1	850156	T	C	118.77	TRIADDRAFT_51327	missense_variant	MODERATE	7	4	11
NW_002060943.1	851534	A	T	62.77	TRIADDRAFT_51327	splice_region_variant&intron_variant	LOW	6	4	10
NW_002060943.1	855025	A	G	116.77	TRIADDRAFT_51328	upstream_gene_variant	MODIFIER	5	5	10
NW_002060943.1	983560	T	A	76.77	TRIADDRAFT_51330	intron_variant	MODIFIER	7	3	10
NW_002060943.1	988794	G	A	76.77	TRIADDRAFT_51330	downstream_gene_variant	MODIFIER	7	3	10
NW_002060943.1	990451	T	A	162.77	TRIADDRAFT_51330	downstream_gene_variant	MODIFIER	4	7	11
NW_002060943.1	991630	T	TA	63.73	TRIADDRAFT_36877	upstream_gene_variant	MODIFIER	7	4	11
NW_002060943.1	994625	T	G	131.77	TRIADDRAFT_18196	upstream_gene_variant	MODIFIER	3	7	10
NW_002060943.1	1000574	T	C	282.77	TRIADDRAFT_36877	downstream_gene_variant	MODIFIER	0	10	10
NW_002060943.1	1001341	G	A	172.77	TRIADDRAFT_51333	missense_variant	MODERATE	4	9	13
NW_002060943.1	1008162	A	G	131.77	TRIADDRAFT_51333	downstream_gene_variant	MODIFIER	3	7	10
NW_002060943.1	1009066	G	A	182.77	TRIADDRAFT_51334	upstream_gene_variant	MODIFIER	5	6	11
NW_002060943.1	1009085	G	A	167.77	TRIADDRAFT_51334	upstream_gene_variant	MODIFIER	5	5	10
NW_002060943.1	1010822	C	T	59.77	TRIADDRAFT_51334	upstream_gene_variant	MODIFIER	9	3	12
NW_002060943.1	1012148	A	G	63.77	TRIADDRAFT_51334	upstream_gene_variant	MODIFIER	8	3	11
NW_002060943.1	1014029	A	AC	67.73	TRIADDRAFT_35174	upstream_gene_variant	MODIFIER	7	3	10
NW_002060943.1	1014030	TATTGA	T	67.73	TRIADDRAFT_35174	upstream_gene_variant	MODIFIER	7	3	10
NW_002060943.1	1014272	A	G	31.77	TRIADDRAFT_35174	upstream_gene_variant	MODIFIER	8	2	10
NW_002060943.1	1015865	C	T	140.77	TRIADDRAFT_35174	upstream_gene_variant	MODIFIER	4	6	10
NW_002060943.1	1022022	T	A	196.77	TRIADDRAFT_51338	upstream_gene_variant	MODIFIER	8	6	14
NW_002060943.1	1022037	G	T	151.77	TRIADDRAFT_51338	upstream_gene_variant	MODIFIER	9	5	14
NW_002060943.1	1022041	C	CAA	142.73	TRIADDRAFT_51338	upstream_gene_variant	MODIFIER	10	5	15
NW_002060943.1	1022050	TTAGTGTACA	T	58.73	TRIADDRAFT_51338	upstream_gene_variant	MODIFIER	10	3	13
NW_002060943.1	1025735	A	G	181.77	TRIADDRAFT_51338	upstream_gene_variant	MODIFIER	4	7	11
NW_002060943.1	1032368	G	T	110.77	TRIADDRAFT_7323	upstream_gene_variant	MODIFIER	7	5	12
NW_002060943.1	1032470	C	T	189.77	TRIADDRAFT_19709	upstream_gene_variant	MODIFIER	4	8	12
NW_002060943.1	1037178	T	C	54.77	TRIADDRAFT_19709	upstream_gene_variant	MODIFIER	7	4	11
NW_002060943.1	1037185	A	G	165.77	TRIADDRAFT_19709	upstream_gene_variant	MODIFIER	3	7	10
NW_002060943.1	1059354	C	T	118.77	TRIADDRAFT_51343	synonymous_variant	LOW	6	4	10
NW_002060943.1	1063056	C	T	89.77	TRIADDRAFT_51343	synonymous_variant	LOW	4	6	10
NW_002060943.1	1068624	A	G	223.77	TRIADDRAFT_51343	synonymous_variant	LOW	4	9	13
NW_002060943.1	1068805	A	G	123.77	TRIADDRAFT_51343	missense_variant	MODERATE	4	6	10
NW_002060943.1	1069184	G	A	204.77	TRIADDRAFT_51343	missense_variant	MODERATE	3	8	11
NW_002060943.1	1074022	G	A	70.77	TRIADDRAFT_51343	downstream_gene_variant	MODIFIER	8	3	11
NW_002060943.1	1074024	T	A	70.77	TRIADDRAFT_51343	downstream_gene_variant	MODIFIER	9	3	12
NW_002060943.1	1079147	T	A	131.77	TRIADDRAFT_51344-TRIADDRAFT_51346	intergenic_region	MODIFIER	3	7	10
NW_002060943.1	1080959	C	CT	269.73	TRIADDRAFT_51344-TRIADDRAFT_51346	intergenic_region	MODIFIER	3	11	14
NW_002060943.1	1080983	G	C	70.77	TRIADDRAFT_51344-TRIADDRAFT_51346	intergenic_region	MODIFIER	9	5	14
NW_002060943.1	1081441	A	C	235.77	TRIADDRAFT_51344-TRIADDRAFT_51346	intergenic_region	MODIFIER	4	8	12
NW_002060943.1	1083112	C	G	47.77	TRIADDRAFT_51344-TRIADDRAFT_51346	intergenic_region	MODIFIER	6	5	11
NW_002060943.1	1084355	A	T	31.77	TRIADDRAFT_51344-TRIADDRAFT_51346	intergenic_region	MODIFIER	8	2	10
NW_002060943.1	1084357	A	G	31.77	TRIADDRAFT_51344-TRIADDRAFT_51346	intergenic_region	MODIFIER	8	2	10
NW_002060943.1	1085813	C	T	121.77	TRIADDRAFT_51344-TRIADDRAFT_51346	intergenic_region	MODIFIER	3	7	10
NW_002060943.1	1086500	C	T	91.77	TRIADDRAFT_51344-TRIADDRAFT_51346	intergenic_region	MODIFIER	7	4	11
NW_002060943.1	1086502	G	A	162.77	TRIADDRAFT_51344-TRIADDRAFT_51346	intergenic_region	MODIFIER	4	7	11
NW_002060943.1	1089540	T	C	165.77	TRIADDRAFT_51344-TRIADDRAFT_51346	intergenic_region	MODIFIER	3	7	10
NW_002060943.1	1089565	A	G	208.77	TRIADDRAFT_51344-TRIADDRAFT_51346	intergenic_region	MODIFIER	4	6	10
NW_002060943.1	1089575	C	A	166.77	TRIADDRAFT_51344-TRIADDRAFT_51346	intergenic_region	MODIFIER	5	5	10
NW_002060943.1	1092425	C	T	273.77	TRIADDRAFT_51346	downstream_gene_variant	MODIFIER	2	9	11
NW_002060943.1	1097235	T	C	108.77	TRIADDRAFT_51346	synonymous_variant	LOW	6	4	10
NW_002060943.1	1099221	C	T	196.77	TRIADDRAFT_51346	upstream_gene_variant	MODIFIER	4	7	11
NW_002060943.1	1099246	C	T	331.77	TRIADDRAFT_51346	upstream_gene_variant	MODIFIER	6	9	15
NW_002060943.1	1099249	T	G	331.77	TRIADDRAFT_51346	upstream_gene_variant	MODIFIER	6	9	15
NW_002060943.1	1099282	T	A	331.77	TRIADDRAFT_51346	upstream_gene_variant	MODIFIER	5	9	14
NW_002060943.1	1099285	G	A	331.77	TRIADDRAFT_51346	upstream_gene_variant	MODIFIER	6	9	15
NW_002060943.1	1099314	G	A	153.77	TRIADDRAFT_51346	upstream_gene_variant	MODIFIER	7	7	14
NW_002060943.1	1099373	T	A	274.77	TRIADDRAFT_51346	upstream_gene_variant	MODIFIER	6	8	14
NW_002060943.1	1099394	C	T	298.77	TRIADDRAFT_51346	upstream_gene_variant	MODIFIER	3	8	11
NW_002060943.1	1099403	G	A	298.77	TRIADDRAFT_51346	upstream_gene_variant	MODIFIER	3	7	10
NW_002060943.1	1099436	A	T	110.77	TRIADDRAFT_51346	upstream_gene_variant	MODIFIER	7	5	12
NW_002060943.1	1103064	A	G	244.77	TRIADDRAFT_51347	intron_variant	MODIFIER	5	7	12
NW_002060943.1	1109367	A	G	66.77	TRIADDRAFT_19129	downstream_gene_variant	MODIFIER	7	3	10
NW_002060943.1	1109480	TA	T	104.73	TRIADDRAFT_19129	downstream_gene_variant	MODIFIER	5	5	10
NW_002060943.1	1114224	G	A	153.77	TRIADDRAFT_20353	upstream_gene_variant	MODIFIER	3	7	10
NW_002060943.1	1116988	T	C	74.77	TRIADDRAFT_19129	upstream_gene_variant	MODIFIER	6	4	10
NW_002060943.1	1117033	A	G	232.77	TRIADDRAFT_19129	upstream_gene_variant	MODIFIER	4	9	13
NW_002060943.1	1118638	C	T	171.77	TRIADDRAFT_20353	synonymous_variant	LOW	4	9	13
NW_002060943.1	1120455	C	G	161.77	TRIADDRAFT_19198	upstream_gene_variant	MODIFIER	6	8	14
NW_002060943.1	1120940	G	A	246.77	TRIADDRAFT_19198	upstream_gene_variant	MODIFIER	2	9	11
NW_002060943.1	1120978	T	G	421.77	TRIADDRAFT_19198	upstream_gene_variant	MODIFIER	0	10	10
NW_002060943.1	1120983	C	T	421.77	TRIADDRAFT_19198	upstream_gene_variant	MODIFIER	0	10	10
NW_002060943.1	1125011	T	TA	53.73	TRIADDRAFT_19198	intron_variant	MODIFIER	7	4	11
NW_002060943.1	1128029	C	A	116.77	TRIADDRAFT_19198	downstream_gene_variant	MODIFIER	5	5	10
NW_002060943.1	1129029	G	A	148.77	TRIADDRAFT_19198	downstream_gene_variant	MODIFIER	7	6	13
NW_002060943.1	1129635	G	A	89.77	TRIADDRAFT_19198	downstream_gene_variant	MODIFIER	4	6	10
NW_002060943.1	1129858	T	C	148.77	TRIADDRAFT_19198	downstream_gene_variant	MODIFIER	5	5	10
NW_002060943.1	1133679	C	T	232.77	TRIADDRAFT_5116	upstream_gene_variant	MODIFIER	3	7	10
NW_002060943.1	1133720	G	A	60.77	TRIADDRAFT_5116	upstream_gene_variant	MODIFIER	9	3	12
NW_002060943.1	1134635	G	GATCGTAGTCTCGTAGTCA	198.73	TRIADDRAFT_5116	upstream_gene_variant	MODIFIER	5	6	11
NW_002060943.1	1134882	T	C	150.77	TRIADDRAFT_5116	upstream_gene_variant	MODIFIER	5	5	10
NW_002060943.1	1136562	C	T	40.77	TRIADDRAFT_5116	downstream_gene_variant	MODIFIER	6	4	10
NW_002060943.1	1142432	G	T	110.77	TRIADDRAFT_51352	downstream_gene_variant	MODIFIER	7	5	12
NW_002060943.1	1155304	G	A	63.77	TRIADDRAFT_51352	upstream_gene_variant	MODIFIER	8	3	11
NW_002060943.1	1160100	T	A	162.77	TRIADDRAFT_51353	upstream_gene_variant	MODIFIER	4	7	11
NW_002060943.1	1161085	T	A	128.77	TRIADDRAFT_51353	missense_variant	MODERATE	4	7	11
NW_002060943.1	1164912	G	A	165.77	TRIADDRAFT_51353	downstream_gene_variant	MODIFIER	3	7	10
NW_002060943.1	1172976	G	A	237.77	TRIADDRAFT_51354	missense_variant	MODERATE	2	8	10
NW_002060943.1	1173084	G	C	156.77	TRIADDRAFT_51354	missense_variant	MODERATE	4	6	10
NW_002060943.1	1178554	C	T	157.77	TRIADDRAFT_14574	upstream_gene_variant	MODIFIER	4	6	10
NW_002060943.1	1178563	A	G	40.77	TRIADDRAFT_14574	upstream_gene_variant	MODIFIER	6	4	10
NW_002060943.1	1184005	A	G	157.77	TRIADDRAFT_51356	downstream_gene_variant	MODIFIER	4	6	10
NW_002060943.1	1184052	T	C	99.77	TRIADDRAFT_51356	downstream_gene_variant	MODIFIER	9	4	13
NW_002060943.1	1184125	G	T	145.77	TRIADDRAFT_51356	downstream_gene_variant	MODIFIER	4	6	10
NW_002060943.1	1208928	G	A	157.77	TRIADDRAFT_51358	intron_variant	MODIFIER	8	5	13
NW_002060943.1	1208929	G	A	157.77	TRIADDRAFT_51358	intron_variant	MODIFIER	8	5	13
NW_002060943.1	1209676	C	CGT	157.73	TRIADDRAFT_51358	intron_variant	MODIFIER	5	5	10
NW_002060943.1	1209680	C	T	166.77	TRIADDRAFT_51358	intron_variant	MODIFIER	5	5	10
NW_002060943.1	1209693	G	A	147.77	TRIADDRAFT_51358	intron_variant	MODIFIER	6	5	11
NW_002060943.1	1220462	G	A	74.77	TRIADDRAFT_15826	upstream_gene_variant	MODIFIER	6	4	10
NW_002060943.1	1221105	T	G	40.77	TRIADDRAFT_15826	upstream_gene_variant	MODIFIER	6	4	10
NW_002060943.1	1221128	C	G	73.77	TRIADDRAFT_15826	upstream_gene_variant	MODIFIER	8	5	13
NW_002060943.1	1230463	T	A	162.77	TRIADDRAFT_19226	downstream_gene_variant	MODIFIER	4	7	11
NW_002060943.1	1232466	A	T	211.77	TRIADDRAFT_19226	intron_variant	MODIFIER	4	6	10
NW_002060943.1	1232471	G	T	256.77	TRIADDRAFT_19226	intron_variant	MODIFIER	3	7	10
NW_002060943.1	1232473	T	C	256.77	TRIADDRAFT_19226	intron_variant	MODIFIER	3	7	10
NW_002060943.1	1232475	A	T	256.77	TRIADDRAFT_19226	intron_variant	MODIFIER	3	7	10
NW_002060943.1	1232477	G	A	300.77	TRIADDRAFT_19226	intron_variant	MODIFIER	3	7	10
NW_002060943.1	1232483	A	G	297.77	TRIADDRAFT_19226	intron_variant	MODIFIER	4	9	13
NW_002060943.1	1232497	G	A	243.77	TRIADDRAFT_19226	intron_variant	MODIFIER	3	9	12
NW_002060943.1	1232544	T	C	208.77	TRIADDRAFT_19226	intron_variant	MODIFIER	5	6	11
NW_002060943.1	1232549	C	CGTAT	199.73	TRIADDRAFT_19226	intron_variant	MODIFIER	5	6	11
NW_002060943.1	1232553	A	T	166.77	TRIADDRAFT_19226	intron_variant	MODIFIER	5	5	10
NW_002060943.1	1232564	T	TGC	112.73	TRIADDRAFT_19226	intron_variant	MODIFIER	6	4	10
NW_002060943.1	1232783	C	T	166.77	TRIADDRAFT_19226	intron_variant	MODIFIER	5	5	10
NW_002060943.1	1232787	G	A	166.77	TRIADDRAFT_19226	intron_variant	MODIFIER	5	5	10
NW_002060943.1	1232800	G	A	115.77	TRIADDRAFT_19226	intron_variant	MODIFIER	8	4	12
NW_002060943.1	1232801	C	A	115.77	TRIADDRAFT_19226	intron_variant	MODIFIER	8	4	12
NW_002060943.1	1232810	G	GT	154.73	TRIADDRAFT_19226	intron_variant	MODIFIER	6	5	11
NW_002060943.1	1232817	C	T	160.77	TRIADDRAFT_19226	intron_variant	MODIFIER	7	5	12
NW_002060943.1	1232821	T	C	160.77	TRIADDRAFT_19226	intron_variant	MODIFIER	7	5	12
NW_002060943.1	1232828	ACCC	A	148.73	TRIADDRAFT_19226	intron_variant	MODIFIER	8	5	13
NW_002060943.1	1232833	A	AGG	190.73	TRIADDRAFT_19226	intron_variant	MODIFIER	8	4	12
NW_002060943.1	1232834	AC	A	190.73	TRIADDRAFT_19226	intron_variant	MODIFIER	8	5	13
NW_002060943.1	1232837	T	TGC	148.73	TRIADDRAFT_19226	intron_variant	MODIFIER	8	5	13
NW_002060943.1	1236552	A	T	46.77	TRIADDRAFT_19226	upstream_gene_variant	MODIFIER	8	3	11
NW_002060943.1	1254846	C	A	109.77	TRIADDRAFT_51362	intron_variant	MODIFIER	6	5	11
NW_002060943.1	1257881	A	C	140.77	TRIADDRAFT_51362	upstream_gene_variant	MODIFIER	5	5	10
NW_002060943.1	1257914	ATGAGTGATGGATTAATGAG	A	64.73	TRIADDRAFT_51362	upstream_gene_variant	MODIFIER	8	3	11
NW_002060943.1	1258467	T	C	59.77	TRIADDRAFT_51362	upstream_gene_variant	MODIFIER	11	4	15
NW_002060943.1	1262051	A	G	254.28	TRIADDRAFT_51362-TRIADDRAFT_19045	intergenic_region	MODIFIER	1	10	11
NW_002060943.1	1262337	C	A	215.03	TRIADDRAFT_51362-TRIADDRAFT_19045	intergenic_region	MODIFIER	1	9	10
NW_002060943.1	1263891	T	A	135.77	TRIADDRAFT_19045	upstream_gene_variant	MODIFIER	6	5	11
NW_002060943.1	1263932	G	A	240.77	TRIADDRAFT_19045	upstream_gene_variant	MODIFIER	4	9	13
NW_002060943.1	1263947	C	T	235.77	TRIADDRAFT_19045	upstream_gene_variant	MODIFIER	3	10	13
NW_002060943.1	1265861	C	T	76.77	TRIADDRAFT_19045	upstream_gene_variant	MODIFIER	7	5	12
NW_002060943.1	1265880	T	C	120.77	TRIADDRAFT_19045	upstream_gene_variant	MODIFIER	5	6	11
NW_002060943.1	1265905	G	A	82.77	TRIADDRAFT_19045	upstream_gene_variant	MODIFIER	5	5	10
NW_002060943.1	1306812	T	G	111.77	TRIADDRAFT_19863	downstream_gene_variant	MODIFIER	5	7	12
NW_002060943.1	1317544	C	T	245.77	TRIADDRAFT_51368	synonymous_variant	LOW	7	12	19
NW_002060943.1	1337236	C	T	123.77	TRIADDRAFT_63164	downstream_gene_variant	MODIFIER	4	6	10
NW_002060943.1	1342933	C	T	101.77	TRIADDRAFT_18652	upstream_gene_variant	MODIFIER	10	5	15
NW_002060943.1	1342964	G	A	136.77	TRIADDRAFT_18652	upstream_gene_variant	MODIFIER	11	6	17
NW_002060943.1	1346193	T	A	158.77	TRIADDRAFT_18652	upstream_gene_variant	MODIFIER	4	6	10
NW_002060943.1	1348249	A	G	157.77	TRIADDRAFT_19400	downstream_gene_variant	MODIFIER	4	6	10
NW_002060943.1	1348726	T	C	33.77	TRIADDRAFT_19400	downstream_gene_variant	MODIFIER	7	3	10
NW_002060943.1	1348799	T	C	76.77	TRIADDRAFT_19400	downstream_gene_variant	MODIFIER	7	3	10
NW_002060943.1	1350695	C	T	93.77	TRIADDRAFT_19032	synonymous_variant	LOW	7	4	11
NW_002060943.1	1365528	C	G	162.77	TRIADDRAFT_19032-TRIADDRAFT_51376	intergenic_region	MODIFIER	4	7	11
NW_002060943.1	1365546	G	A	79.77	TRIADDRAFT_19032-TRIADDRAFT_51376	intergenic_region	MODIFIER	6	5	11
NW_002060943.1	1368619	C	T	71.77	TRIADDRAFT_19032-TRIADDRAFT_51376	intergenic_region	MODIFIER	7	4	11
NW_002060943.1	1368632	AT	A	78.73	TRIADDRAFT_19032-TRIADDRAFT_51376	intergenic_region	MODIFIER	8	5	13
NW_002060943.1	1380188	C	A	63.77	TRIADDRAFT_51376	upstream_gene_variant	MODIFIER	8	3	11
NW_002060943.1	1380366	C	T	123.77	TRIADDRAFT_51376	upstream_gene_variant	MODIFIER	4	6	10
NW_002060943.1	1380427	A	C	34.77	TRIADDRAFT_51376	upstream_gene_variant	MODIFIER	8	4	12
NW_002060943.1	1382604	A	G	67.77	TRIADDRAFT_51376	upstream_gene_variant	MODIFIER	7	4	11
NW_002060943.1	1385441	G	A	153.77	TRIADDRAFT_51377	downstream_gene_variant	MODIFIER	5	6	11
NW_002060943.1	1389809	T	C	158.77	TRIADDRAFT_51377	missense_variant	MODERATE	4	7	11
NW_002060943.1	1394297	A	G	107.77	TRIADDRAFT_63461	downstream_gene_variant	MODIFIER	8	5	13
NW_002060943.1	1396896	A	G	157.77	TRIADDRAFT_51377	upstream_gene_variant	MODIFIER	4	6	10
NW_002060943.1	1396935	C	T	154.77	TRIADDRAFT_51377	upstream_gene_variant	MODIFIER	5	6	11
NW_002060943.1	1399477	A	G	212.77	TRIADDRAFT_51377	upstream_gene_variant	MODIFIER	2	9	11
NW_002060943.1	1401774	G	A	271.77	TRIADDRAFT_63461	intron_variant	MODIFIER	2	8	10
NW_002060943.1	1403525	A	T	74.77	TRIADDRAFT_51379	downstream_gene_variant	MODIFIER	6	4	10
NW_002060943.1	1403569	T	C	65.77	TRIADDRAFT_63461	missense_variant	MODERATE	8	3	11
NW_002060943.1	1407422	A	C	104.77	TRIADDRAFT_63461	upstream_gene_variant	MODIFIER	5	5	10
NW_002060943.1	1411801	TGTACA	T	157.73	TRIADDRAFT_51379	upstream_gene_variant	MODIFIER	5	5	10
NW_002060943.1	1411844	G	A	170.77	TRIADDRAFT_51379	upstream_gene_variant	MODIFIER	3	8	11
NW_002060943.1	1420624	T	C	82.77	TRIADDRAFT_51381	downstream_gene_variant	MODIFIER	5	5	10
NW_002060943.1	1420669	G	T	82.77	TRIADDRAFT_51381	downstream_gene_variant	MODIFIER	5	5	10
NW_002060943.1	1421420	C	G	121.77	TRIADDRAFT_51382	missense_variant	MODERATE	6	4	10
NW_002060943.1	1421421	G	A	121.77	TRIADDRAFT_51382	missense_variant	MODERATE	6	4	10
NW_002060943.1	1421559	A	C	116.77	TRIADDRAFT_51382	missense_variant	MODERATE	5	5	10
NW_002060943.1	1421587	A	T	117.77	TRIADDRAFT_51382	synonymous_variant	LOW	6	6	12
NW_002060943.1	1425196	T	C	120.77	TRIADDRAFT_1282	synonymous_variant	LOW	5	6	11
NW_002060943.1	1427786	A	G	212.77	TRIADDRAFT_1282	upstream_gene_variant	MODIFIER	2	9	11
NW_002060943.1	1433362	AT	A	199.73	TRIADDRAFT_51384	downstream_gene_variant	MODIFIER	5	6	11
NW_002060943.1	1433364	A	G	208.77	TRIADDRAFT_51384	downstream_gene_variant	MODIFIER	5	6	11
NW_002060943.1	1433529	A	G	211.77	TRIADDRAFT_51384	downstream_gene_variant	MODIFIER	4	6	10
NW_002060943.1	1433535	C	A	211.77	TRIADDRAFT_51384	downstream_gene_variant	MODIFIER	4	6	10
NW_002060943.1	1434239	C	T	170.77	TRIADDRAFT_51384	downstream_gene_variant	MODIFIER	3	8	11
NW_002060943.1	1434264	G	A	128.77	TRIADDRAFT_51384	downstream_gene_variant	MODIFIER	4	7	11
NW_002060943.1	1434548	A	G	150.77	TRIADDRAFT_51384	downstream_gene_variant	MODIFIER	5	5	10
NW_002060943.1	1434747	T	C	37.77	TRIADDRAFT_51384	downstream_gene_variant	MODIFIER	7	4	11
NW_002060943.1	1434799	T	G	37.77	TRIADDRAFT_51384	downstream_gene_variant	MODIFIER	7	4	11
NW_002060943.1	1436017	A	G	301.77	TRIADDRAFT_51384-TRIADDRAFT_51386	intergenic_region	MODIFIER	2	8	10
NW_002060943.1	1442297	A	G	131.77	TRIADDRAFT_51384-TRIADDRAFT_51386	intergenic_region	MODIFIER	3	7	10
NW_002060943.1	1447019	T	C	166.77	TRIADDRAFT_51384-TRIADDRAFT_51386	intergenic_region	MODIFIER	5	5	10
NW_002060943.1	1447022	A	G	166.77	TRIADDRAFT_51384-TRIADDRAFT_51386	intergenic_region	MODIFIER	5	5	10
NW_002060943.1	1461573	A	G	256.77	TRIADDRAFT_51384-TRIADDRAFT_51386	intergenic_region	MODIFIER	3	7	10
NW_002060943.1	1461574	T	A	256.77	TRIADDRAFT_51384-TRIADDRAFT_51386	intergenic_region	MODIFIER	3	7	10
NW_002060943.1	1461590	G	A	256.77	TRIADDRAFT_51384-TRIADDRAFT_51386	intergenic_region	MODIFIER	3	7	10
NW_002060943.1	1466187	G	A	66.77	TRIADDRAFT_51384-TRIADDRAFT_51386	intergenic_region	MODIFIER	7	3	10
NW_002060943.1	1467354	C	T	79.77	TRIADDRAFT_51384-TRIADDRAFT_51386	intergenic_region	MODIFIER	6	5	11
NW_002060943.1	1468239	T	C	120.77	TRIADDRAFT_51384-TRIADDRAFT_51386	intergenic_region	MODIFIER	5	6	11
NW_002060943.1	1468303	T	C	123.77	TRIADDRAFT_51384-TRIADDRAFT_51386	intergenic_region	MODIFIER	4	6	10
NW_002060943.1	1485518	T	A	274.77	TRIADDRAFT_51384-TRIADDRAFT_51386	intergenic_region	MODIFIER	3	8	11
NW_002060943.1	1485560	G	A	281.77	TRIADDRAFT_51384-TRIADDRAFT_51386	intergenic_region	MODIFIER	2	8	10
NW_002060943.1	1494864	G	A	118.77	TRIADDRAFT_19665	upstream_gene_variant	MODIFIER	7	4	11
NW_002060943.1	1494875	A	T	112.77	TRIADDRAFT_19665	upstream_gene_variant	MODIFIER	9	4	13
NW_002060943.1	1494922	C	T	73.77	TRIADDRAFT_19665	upstream_gene_variant	MODIFIER	8	5	13
NW_002060943.1	1495717	C	T	118.77	TRIADDRAFT_19665	upstream_gene_variant	MODIFIER	7	4	11
NW_002060943.1	1495753	T	G	146.77	TRIADDRAFT_19665	upstream_gene_variant	MODIFIER	5	5	10
NW_002060943.1	1497777	A	G	82.77	TRIADDRAFT_19665	upstream_gene_variant	MODIFIER	5	5	10
NW_002060943.1	1503605	A	G	319.77	TRIADDRAFT_51388	upstream_gene_variant	MODIFIER	2	9	11
NW_002060943.1	1503657	G	GT	155.73	TRIADDRAFT_51388	upstream_gene_variant	MODIFIER	5	7	12
NW_002060943.1	1503677	A	G	162.77	TRIADDRAFT_51388	upstream_gene_variant	MODIFIER	4	7	11
NW_002060943.1	1504558	G	A	206.77	TRIADDRAFT_51388	upstream_gene_variant	MODIFIER	5	7	12
NW_002060943.1	1504616	G	A	138.77	TRIADDRAFT_51388	upstream_gene_variant	MODIFIER	9	5	14
NW_002060943.1	1506248	C	A	165.77	TRIADDRAFT_51388	missense_variant	MODERATE	3	7	10
NW_002060943.1	1511441	G	A	172.77	TRIADDRAFT_51389	missense_variant	MODERATE	3	8	11
NW_002060943.1	1519308	T	C	68.77	TRIADDRAFT_18468	downstream_gene_variant	MODIFIER	8	4	12
NW_002060943.1	1530487	T	C	74.77	TRIADDRAFT_51391	upstream_gene_variant	MODIFIER	6	4	10
NW_002060943.1	1531802	A	C	160.77	TRIADDRAFT_51391	upstream_gene_variant	MODIFIER	6	5	11
NW_002060943.1	1531819	T	C	166.77	TRIADDRAFT_51391	upstream_gene_variant	MODIFIER	5	5	10
NW_002060943.1	1531825	A	G	163.77	TRIADDRAFT_51391	upstream_gene_variant	MODIFIER	6	5	11
NW_002060943.1	1531826	A	G	163.77	TRIADDRAFT_51391	upstream_gene_variant	MODIFIER	6	5	11
NW_002060943.1	1532175	C	T	60.77	TRIADDRAFT_51391	upstream_gene_variant	MODIFIER	9	3	12
NW_002060943.1	1532909	G	T	121.77	TRIADDRAFT_51391	upstream_gene_variant	MODIFIER	6	4	10
NW_002060943.1	1532912	G	A	121.77	TRIADDRAFT_51391	upstream_gene_variant	MODIFIER	6	4	10
NW_002060943.1	1546806	G	T	185.77	TRIADDRAFT_19142	upstream_gene_variant	MODIFIER	6	5	11
NW_002060943.1	1546808	G	A	185.77	TRIADDRAFT_19142	upstream_gene_variant	MODIFIER	6	6	12
NW_002060943.1	1548879	C	G	102.77	TRIADDRAFT_51394	splice_region_variant&intron_variant	LOW	8	4	12
NW_002060943.1	1548995	T	A	207.77	TRIADDRAFT_19142	upstream_gene_variant	MODIFIER	2	8	10
NW_002060943.1	1550694	T	C	119.77	TRIADDRAFT_19142	upstream_gene_variant	MODIFIER	7	5	12
NW_002060943.1	1551488	T	G	89.77	TRIADDRAFT_51394	intron_variant	MODIFIER	4	6	10
NW_002060943.1	1555299	A	G	115.77	TRIADDRAFT_51394	downstream_gene_variant	MODIFIER	7	6	13
NW_002060943.1	1555356	G	T	153.77	TRIADDRAFT_51394	downstream_gene_variant	MODIFIER	4	6	10
NW_002060943.1	1560127	G	A	74.77	TRIADDRAFT_49563	upstream_gene_variant	MODIFIER	6	4	10
NW_002060943.1	1560186	C	T	182.77	TRIADDRAFT_49563	upstream_gene_variant	MODIFIER	7	6	13
NW_002060943.1	1560212	C	A	226.77	TRIADDRAFT_49563	upstream_gene_variant	MODIFIER	6	6	12
NW_002060943.1	1560231	C	T	166.77	TRIADDRAFT_49563	upstream_gene_variant	MODIFIER	6	6	12
NW_002060943.1	1560303	A	G	172.77	TRIADDRAFT_49563	upstream_gene_variant	MODIFIER	4	7	11
NW_002060943.1	1564159	G	A	108.77	TRIADDRAFT_51396	upstream_gene_variant	MODIFIER	6	4	10
NW_002060943.1	1565981	G	A	150.77	TRIADDRAFT_51396	synonymous_variant	LOW	5	5	10
NW_002060943.1	1566057	T	A	166.77	TRIADDRAFT_49563	downstream_gene_variant	MODIFIER	5	5	10
NW_002060943.1	1566058	C	T	166.77	TRIADDRAFT_49563	downstream_gene_variant	MODIFIER	5	5	10
NW_002060943.1	1566187	T	C	144.77	TRIADDRAFT_51396	missense_variant	MODERATE	7	5	12
NW_002060943.1	1568548	T	C	187.77	TRIADDRAFT_51399	upstream_gene_variant	MODIFIER	5	5	10
NW_002060943.1	1568550	T	G	187.77	TRIADDRAFT_51399	upstream_gene_variant	MODIFIER	5	6	11
NW_002060943.1	1568565	G	A	166.77	TRIADDRAFT_51399	upstream_gene_variant	MODIFIER	5	5	10
NW_002060943.1	1571910	G	A	204.77	TRIADDRAFT_51399	missense_variant	MODERATE	3	8	11
NW_002060943.1	1571929	G	T	32.77	TRIADDRAFT_51399	missense_variant	MODERATE	7	3	10
NW_002060943.1	1571955	A	T	250.77	TRIADDRAFT_51399	missense_variant	MODERATE	2	10	12
NW_002060943.1	1572500	G	A	65.77	TRIADDRAFT_19563	upstream_gene_variant	MODIFIER	7	3	10
NW_002060943.1	1572981	C	G	207.77	TRIADDRAFT_51399	missense_variant	MODERATE	2	8	10
NW_002060943.1	1577566	T	C	165.77	TRIADDRAFT_63462	synonymous_variant	LOW	3	10	13
NW_002060943.1	1577790	G	A	123.77	TRIADDRAFT_35180	upstream_gene_variant	MODIFIER	4	6	10
NW_002060943.1	1579430	C	T	76.77	TRIADDRAFT_35180	upstream_gene_variant	MODIFIER	7	3	10
NW_002060943.1	1582091	G	A	240.77	TRIADDRAFT_35180	upstream_gene_variant	MODIFIER	3	9	12
NW_002060943.1	1582178	T	C	196.77	TRIADDRAFT_35180	synonymous_variant	LOW	4	7	11
NW_002060943.1	1582206	G	C	73.77	TRIADDRAFT_35180	missense_variant	MODERATE	8	5	13
NW_002060943.1	1582672	C	T	104.77	TRIADDRAFT_63462	downstream_gene_variant	MODIFIER	9	5	14
NW_002060943.1	1582781	G	C	253.77	TRIADDRAFT_63462	downstream_gene_variant	MODIFIER	3	7	10
NW_002060943.1	1586486	C	T	165.77	TRIADDRAFT_35180	downstream_gene_variant	MODIFIER	3	7	10
NW_002060943.1	1588132	C	T	151.77	TRIADDRAFT_35180	downstream_gene_variant	MODIFIER	6	6	12
NW_002060943.1	1588237	A	G	108.77	TRIADDRAFT_35180	downstream_gene_variant	MODIFIER	5	6	11
NW_002060943.1	1591264	A	G	31.77	TRIADDRAFT_51402	upstream_gene_variant	MODIFIER	8	2	10
NW_002060943.1	1591267	G	C	31.77	TRIADDRAFT_51402	upstream_gene_variant	MODIFIER	8	2	10
NW_002060943.1	1592223	T	C	204.77	TRIADDRAFT_51402	upstream_gene_variant	MODIFIER	3	8	11
NW_002060943.1	1592241	C	T	70.77	TRIADDRAFT_51402	upstream_gene_variant	MODIFIER	8	3	11
NW_002060943.1	1592248	T	C	70.77	TRIADDRAFT_51402	upstream_gene_variant	MODIFIER	9	3	12
NW_002060943.1	1592494	T	C	49.77	TRIADDRAFT_51402	upstream_gene_variant	MODIFIER	8	3	11
NW_002060943.1	1592533	C	T	32.77	TRIADDRAFT_51402	upstream_gene_variant	MODIFIER	7	3	10
NW_002060943.1	1593287	G	A	151.77	TRIADDRAFT_51402	upstream_gene_variant	MODIFIER	6	6	12
NW_002060943.1	1593444	C	A	274.77	TRIADDRAFT_51402	missense_variant	MODERATE	3	7	10
NW_002060943.1	1593450	T	G	296.77	TRIADDRAFT_51402	missense_variant	MODERATE	3	8	11
NW_002060943.1	1599162	T	C	107.77	TRIADDRAFT_51403	missense_variant	MODERATE	8	5	13
NW_002060943.1	1601799	G	A	142.77	TRIADDRAFT_51403	synonymous_variant	LOW	5	6	11
NW_002060943.1	1602891	A	C	208.77	TRIADDRAFT_51403	upstream_gene_variant	MODIFIER	5	6	11
NW_002060943.1	1602896	G	T	208.77	TRIADDRAFT_51403	upstream_gene_variant	MODIFIER	5	6	11
NW_002060943.1	1603068	G	A	165.77	TRIADDRAFT_51403	upstream_gene_variant	MODIFIER	3	7	10
NW_002060943.1	1603110	CAGTATGT	C	247.73	TRIADDRAFT_51403	upstream_gene_variant	MODIFIER	3	7	10
NW_002060943.1	1603123	G	A	256.77	TRIADDRAFT_51403	upstream_gene_variant	MODIFIER	3	7	10
NW_002060943.1	1603128	A	ATG	273.73	TRIADDRAFT_51403	upstream_gene_variant	MODIFIER	3	8	11
NW_002060943.1	1603129	C	A	282.77	TRIADDRAFT_51403	upstream_gene_variant	MODIFIER	3	8	11
NW_002060943.1	1606955	CTTATTTT	C	151.73	TRIADDRAFT_36885	upstream_gene_variant	MODIFIER	6	5	11
NW_002060943.1	1607389	G	C	64.77	TRIADDRAFT_36885	synonymous_variant	LOW	8	3	11
NW_002060943.1	1608785	G	C	114.77	TRIADDRAFT_36885	intron_variant	MODIFIER	6	6	12
NW_002060943.1	1612655	T	C	101.77	TRIADDRAFT_36885	splice_region_variant&intron_variant	LOW	6	4	10
NW_002060943.1	1616619	T	TG	247.73	TRIADDRAFT_18549	upstream_gene_variant	MODIFIER	3	7	10
NW_002060943.1	1616626	A	AC	247.73	TRIADDRAFT_18549	upstream_gene_variant	MODIFIER	3	7	10
NW_002060943.1	1616631	G	A	256.77	TRIADDRAFT_18549	upstream_gene_variant	MODIFIER	3	7	10
NW_002060943.1	1619862	T	C	82.77	TRIADDRAFT_51405	upstream_gene_variant	MODIFIER	5	5	10
NW_002060943.1	1620101	C	G	160.77	TRIADDRAFT_51405	upstream_gene_variant	MODIFIER	6	5	11
NW_002060943.1	1620105	C	T	160.77	TRIADDRAFT_51405	upstream_gene_variant	MODIFIER	7	5	12
NW_002060943.1	1620134	A	G	188.77	TRIADDRAFT_51405	upstream_gene_variant	MODIFIER	6	7	13
NW_002060943.1	1620151	T	C	159.77	TRIADDRAFT_51405	upstream_gene_variant	MODIFIER	5	7	12
NW_002060943.1	1620734	T	C	254.28	TRIADDRAFT_18549	synonymous_variant	LOW	1	10	11
NW_002060943.1	1622466	A	G	116.77	TRIADDRAFT_51405	upstream_gene_variant	MODIFIER	5	5	10
NW_002060943.1	1622908	T	TA	67.73	TRIADDRAFT_51405	upstream_gene_variant	MODIFIER	7	3	10
NW_002060943.1	1622913	G	A	76.77	TRIADDRAFT_51405	upstream_gene_variant	MODIFIER	7	3	10
NW_002060943.1	1622928	T	C	30.77	TRIADDRAFT_51405	upstream_gene_variant	MODIFIER	8	3	11
NW_002060943.1	1625705	A	C	250.77	TRIADDRAFT_18549	downstream_gene_variant	MODIFIER	2	10	12
NW_002060943.1	1625927	G	C	59.77	TRIADDRAFT_51407	downstream_gene_variant	MODIFIER	6	4	10
NW_002060943.1	1625989	C	G	116.77	TRIADDRAFT_51407	downstream_gene_variant	MODIFIER	5	5	10
NW_002060943.1	1626507	C	T	107.77	TRIADDRAFT_51407	downstream_gene_variant	MODIFIER	8	5	13
NW_002060943.1	1626537	G	A	200.77	TRIADDRAFT_51407	downstream_gene_variant	MODIFIER	4	6	10
NW_002060943.1	1627133	C	G	143.77	TRIADDRAFT_51407	downstream_gene_variant	MODIFIER	6	5	11
NW_002060943.1	1627443	C	T	63.77	TRIADDRAFT_51407	downstream_gene_variant	MODIFIER	8	3	11
NW_002060943.1	1633610	T	C	119.77	TRIADDRAFT_51408	upstream_gene_variant	MODIFIER	7	7	14
NW_002060943.1	1633677	CT	C	101.73	TRIADDRAFT_51408	upstream_gene_variant	MODIFIER	8	5	13
NW_002060943.1	1639003	C	A	120.77	TRIADDRAFT_51408	downstream_gene_variant	MODIFIER	5	6	11
NW_002060943.1	1640893	A	C	109.77	TRIADDRAFT_51408	downstream_gene_variant	MODIFIER	6	5	11
NW_002060943.1	1640915	G	C	101.77	TRIADDRAFT_51408	downstream_gene_variant	MODIFIER	6	5	11
NW_002060943.1	1648157	G	A	140.77	TRIADDRAFT_51408-TRIADDRAFT_51409	intergenic_region	MODIFIER	7	6	13
NW_002060943.1	1648191	A	G	208.77	TRIADDRAFT_51408-TRIADDRAFT_51409	intergenic_region	MODIFIER	5	6	11
NW_002060943.1	1653453	C	A	32.77	TRIADDRAFT_51409	downstream_gene_variant	MODIFIER	7	3	10
NW_002060943.1	1654298	T	A	99.77	TRIADDRAFT_51409	missense_variant	MODERATE	7	4	11
NW_002060943.1	1654316	T	C	157.77	TRIADDRAFT_51409	missense_variant	MODERATE	4	6	10
NW_002060943.1	1654895	T	C	74.77	TRIADDRAFT_51409	intron_variant	MODIFIER	6	4	10
NW_002060943.1	1654918	T	C	63.77	TRIADDRAFT_51409	intron_variant	MODIFIER	8	3	11
NW_002060943.1	1656694	C	T	123.77	TRIADDRAFT_51409	intron_variant	MODIFIER	4	6	10
NW_002060943.1	1657019	T	A	157.77	TRIADDRAFT_51409	intron_variant	MODIFIER	4	6	10
NW_002060943.1	1659423	A	AGC	106.73	TRIADDRAFT_51409	splice_region_variant&intron_variant	LOW	8	4	12
NW_002060943.1	1660624	A	C	173.77	TRIADDRAFT_51409	upstream_gene_variant	MODIFIER	2	8	10
NW_002060943.1	1660645	T	G	170.77	TRIADDRAFT_51409	upstream_gene_variant	MODIFIER	3	8	11
NW_002060943.1	1661985	G	A	66.77	TRIADDRAFT_51409	upstream_gene_variant	MODIFIER	7	3	10
NW_002060943.1	1662001	G	A	63.77	TRIADDRAFT_51409	upstream_gene_variant	MODIFIER	8	3	11
NW_002060943.1	1663452	C	T	40.77	TRIADDRAFT_36890	missense_variant	MODERATE	6	4	10
NW_002060943.1	1664214	C	A	211.77	TRIADDRAFT_51409	upstream_gene_variant	MODIFIER	4	6	10
NW_002060943.1	1664215	G	A	211.77	TRIADDRAFT_51409	upstream_gene_variant	MODIFIER	4	6	10
NW_002060943.1	1664216	C	G	211.77	TRIADDRAFT_36890	splice_region_variant&intron_variant	LOW	4	6	10
NW_002060943.1	1664230	G	A	253.77	TRIADDRAFT_36890	missense_variant	MODERATE	4	7	11
NW_002060943.1	1664234	C	A	253.77	TRIADDRAFT_36890	missense_variant	MODERATE	4	7	11
NW_002060943.1	1664247	G	A	200.77	TRIADDRAFT_36890	synonymous_variant	LOW	4	6	10
NW_002060943.1	1668573	G	A	273.77	TRIADDRAFT_36890	upstream_gene_variant	MODIFIER	4	9	13
NW_002060943.1	1668602	A	G	283.77	TRIADDRAFT_36890	upstream_gene_variant	MODIFIER	4	11	15
NW_002060943.1	1668624	G	A	238.77	TRIADDRAFT_36890	upstream_gene_variant	MODIFIER	3	8	11
NW_002060943.1	1672671	T	A	79.77	TRIADDRAFT_19184	downstream_gene_variant	MODIFIER	6	5	11
NW_002060943.1	1673220	T	C	123.77	TRIADDRAFT_19184	downstream_gene_variant	MODIFIER	4	6	10
NW_002060943.1	1675742	T	C	32.77	TRIADDRAFT_19184	synonymous_variant	LOW	7	3	10
NW_002060943.1	1677087	T	C	252.77	TRIADDRAFT_19184	upstream_gene_variant	MODIFIER	0	10	10
NW_002060943.1	1679748	C	CTCA	337.87	TRIADDRAFT_19184	upstream_gene_variant	MODIFIER	1	9	10
NW_002060943.1	1679755	G	C	420.28	TRIADDRAFT_19184	upstream_gene_variant	MODIFIER	1	11	12
NW_002060943.1	1679764	A	G	416.77	TRIADDRAFT_19184	upstream_gene_variant	MODIFIER	2	11	13
NW_002060943.1	1684237	T	C	110.77	TRIADDRAFT_19184-TRIADDRAFT_19608	intergenic_region	MODIFIER	7	5	12
NW_002060943.1	1684254	T	C	95.77	TRIADDRAFT_19184-TRIADDRAFT_19608	intergenic_region	MODIFIER	8	5	13
NW_002060943.1	1684330	A	G	151.77	TRIADDRAFT_19184-TRIADDRAFT_19608	intergenic_region	MODIFIER	10	5	15
NW_002060943.1	1684333	A	T	151.77	TRIADDRAFT_19184-TRIADDRAFT_19608	intergenic_region	MODIFIER	9	5	14
NW_002060943.1	1685585	G	A	74.77	TRIADDRAFT_19184-TRIADDRAFT_19608	intergenic_region	MODIFIER	6	4	10
NW_002060943.1	1685655	G	A	74.77	TRIADDRAFT_19184-TRIADDRAFT_19608	intergenic_region	MODIFIER	6	4	10
NW_002060943.1	1686548	T	G	163.77	TRIADDRAFT_19184-TRIADDRAFT_19608	intergenic_region	MODIFIER	5	5	10
NW_002060943.1	1691028	A	G	117.77	TRIADDRAFT_19184-TRIADDRAFT_19608	intergenic_region	MODIFIER	6	6	12
NW_002060943.1	1691455	C	G	126.77	TRIADDRAFT_19184-TRIADDRAFT_19608	intergenic_region	MODIFIER	4	6	10
NW_002060943.1	1696021	AT	A	35.73	TRIADDRAFT_19608	downstream_gene_variant	MODIFIER	7	3	10
NW_002060943.1	1698211	A	C	74.77	TRIADDRAFT_19608	upstream_gene_variant	MODIFIER	6	4	10
NW_002060943.1	1699888	C	A	382.77	TRIADDRAFT_19608	upstream_gene_variant	MODIFIER	3	10	13
NW_002060943.1	1699890	G	C	382.77	TRIADDRAFT_19608	upstream_gene_variant	MODIFIER	3	10	13
NW_002060943.1	1699987	T	C	116.77	TRIADDRAFT_19608	upstream_gene_variant	MODIFIER	8	7	15
NW_002060943.1	1700257	TTCATATTG	T	61.73	TRIADDRAFT_19608	upstream_gene_variant	MODIFIER	9	3	12
NW_002060943.1	1706481	A	G	71.77	TRIADDRAFT_19608-TRIADDRAFT_19120	intergenic_region	MODIFIER	7	4	11
NW_002060943.1	1706498	C	T	68.77	TRIADDRAFT_19608-TRIADDRAFT_19120	intergenic_region	MODIFIER	8	4	12
NW_002060943.1	1707534	C	T	159.77	TRIADDRAFT_19608-TRIADDRAFT_19120	intergenic_region	MODIFIER	5	7	12
NW_002060943.1	1710713	GA	G	33.73	TRIADDRAFT_19120	upstream_gene_variant	MODIFIER	9	3	12
NW_002060943.1	1714004	A	G	32.77	TRIADDRAFT_19120	intron_variant	MODIFIER	7	3	10
NW_002060943.1	1714041	C	G	113.77	TRIADDRAFT_19120	intron_variant	MODIFIER	6	5	11
NW_002060943.1	1716776	C	T	122.77	TRIADDRAFT_19120	intron_variant	MODIFIER	6	7	13
NW_002060943.1	1727712	A	C	76.77	TRIADDRAFT_4444	upstream_gene_variant	MODIFIER	7	3	10
NW_002060943.1	1727716	T	G	76.77	TRIADDRAFT_4444	upstream_gene_variant	MODIFIER	7	3	10
NW_002060943.1	1729376	G	A	66.77	TRIADDRAFT_4444	upstream_gene_variant	MODIFIER	7	3	10
NW_002060943.1	1732519	A	G	207.77	TRIADDRAFT_16340	downstream_gene_variant	MODIFIER	2	8	10
NW_002060943.1	1737854	T	G	83.77	TRIADDRAFT_16340	intron_variant	MODIFIER	6	6	12
NW_002060943.1	1741020	T	C	101.77	TRIADDRAFT_16340	upstream_gene_variant	MODIFIER	8	4	12
NW_002060943.1	1741029	T	C	197.77	TRIADDRAFT_16340	upstream_gene_variant	MODIFIER	5	8	13
NW_002060943.1	1744351	C	T	175.77	TRIADDRAFT_16340-TRIADDRAFT_51416	intergenic_region	MODIFIER	4	6	10
NW_002060943.1	1745542	A	G	40.77	TRIADDRAFT_16340-TRIADDRAFT_51416	intergenic_region	MODIFIER	6	4	10
NW_002060943.1	1748633	T	C	120.77	TRIADDRAFT_51416	upstream_gene_variant	MODIFIER	6	6	12
NW_002060943.1	1748646	T	A	151.77	TRIADDRAFT_51416	upstream_gene_variant	MODIFIER	6	6	12
NW_002060943.1	1750134	A	C	123.77	TRIADDRAFT_51416	upstream_gene_variant	MODIFIER	4	6	10
NW_002060943.1	1750146	A	T	92.77	TRIADDRAFT_51416	upstream_gene_variant	MODIFIER	4	6	10
NW_002060943.1	1763377	T	C	162.77	TRIADDRAFT_20246	upstream_gene_variant	MODIFIER	4	7	11
NW_002060943.1	1763575	A	T	82.77	TRIADDRAFT_20246	upstream_gene_variant	MODIFIER	5	5	10
NW_002060943.1	1764240	T	C	162.77	TRIADDRAFT_20246	upstream_gene_variant	MODIFIER	4	7	11
NW_002060943.1	1764271	A	G	155.77	TRIADDRAFT_20246	upstream_gene_variant	MODIFIER	5	6	11
NW_002060943.1	1767486	AT	A	127.73	TRIADDRAFT_51418	intron_variant	MODIFIER	6	6	12
NW_002060943.1	1773708	T	C	152.77	TRIADDRAFT_51419	synonymous_variant	LOW	6	6	12
NW_002060943.1	1775175	T	C	66.77	TRIADDRAFT_51419	missense_variant	MODERATE	7	3	10
NW_002060943.1	1776732	T	A	116.77	TRIADDRAFT_51419	upstream_gene_variant	MODIFIER	5	5	10
NW_002060943.1	1777085	A	G	102.77	TRIADDRAFT_49567	synonymous_variant	LOW	8	4	12
NW_002060943.1	1777330	G	A	79.77	TRIADDRAFT_51419	upstream_gene_variant	MODIFIER	6	5	11
NW_002060943.1	1780075	C	T	360.28	TRIADDRAFT_49567	synonymous_variant	LOW	1	9	10
NW_002060943.1	1788524	AAAATAATTTGGCGGATGACTATATCCTGCG	A	244.73	TRIADDRAFT_63166	upstream_gene_variant	MODIFIER	3	7	10
NW_002060943.1	1788559	TTTCTATCTAC	T	196.73	TRIADDRAFT_63166	upstream_gene_variant	MODIFIER	5	6	11
NW_002060943.1	1788606	T	C	187.77	TRIADDRAFT_63166	upstream_gene_variant	MODIFIER	4	6	10
NW_002060943.1	1795311	A	T	123.77	TRIADDRAFT_49569	upstream_gene_variant	MODIFIER	4	6	10
NW_002060943.1	1801713	C	T	159.77	TRIADDRAFT_51423	downstream_gene_variant	MODIFIER	5	7	12
NW_002060943.1	1801776	C	T	125.77	TRIADDRAFT_51423	downstream_gene_variant	MODIFIER	5	7	12
NW_002060943.1	1804532	G	T	344.77	TRIADDRAFT_51423	downstream_gene_variant	MODIFIER	2	10	12
NW_002060943.1	1804552	A	G	323.77	TRIADDRAFT_51423	downstream_gene_variant	MODIFIER	2	9	11
NW_002060943.1	1806065	A	G	65.77	TRIADDRAFT_18834	missense_variant	MODERATE	9	4	13
NW_002060943.1	1807277	C	A	199.77	TRIADDRAFT_18834	upstream_gene_variant	MODIFIER	3	7	10
NW_002060943.1	1807308	A	T	199.77	TRIADDRAFT_18834	upstream_gene_variant	MODIFIER	3	7	10
NW_002060943.1	1808404	T	G	272.77	TRIADDRAFT_18834	upstream_gene_variant	MODIFIER	5	7	12
NW_002060943.1	1808411	A	C	272.77	TRIADDRAFT_18834	upstream_gene_variant	MODIFIER	5	8	13
NW_002060943.1	1810919	AT	A	111.73	TRIADDRAFT_18834	upstream_gene_variant	MODIFIER	8	6	14
NW_002060943.1	1811025	T	A	154.77	TRIADDRAFT_51425	missense_variant	MODERATE	5	6	11
NW_002060943.1	1811687	G	T	157.77	TRIADDRAFT_51426	upstream_gene_variant	MODIFIER	4	6	10
NW_002060943.1	1813639	A	T	73.77	TRIADDRAFT_51426	upstream_gene_variant	MODIFIER	7	3	10
NW_002060943.1	1813642	G	A	112.77	TRIADDRAFT_51426	upstream_gene_variant	MODIFIER	8	3	11
NW_002060943.1	1813646	T	C	70.77	TRIADDRAFT_51426	upstream_gene_variant	MODIFIER	8	3	11
NW_002060943.1	1813673	A	T	283.77	TRIADDRAFT_51426	upstream_gene_variant	MODIFIER	8	8	16
NW_002060943.1	1813686	CTG	C	277.73	TRIADDRAFT_51426	upstream_gene_variant	MODIFIER	6	8	14
NW_002060943.1	1813702	T	C	287.77	TRIADDRAFT_51426	upstream_gene_variant	MODIFIER	7	9	16
NW_002060943.1	1813946	A	G	120.77	TRIADDRAFT_51426	upstream_gene_variant	MODIFIER	5	6	11
NW_002060943.1	1813972	C	T	74.77	TRIADDRAFT_51426	upstream_gene_variant	MODIFIER	6	4	10
NW_002060943.1	1849860	C	T	113.77	TRIADDRAFT_51430	upstream_gene_variant	MODIFIER	6	5	11
NW_002060943.1	1849876	G	A	108.77	TRIADDRAFT_51430	upstream_gene_variant	MODIFIER	6	4	10
NW_002060943.1	1868649	TA	T	85.73	TRIADDRAFT_51434	upstream_gene_variant	MODIFIER	5	5	10
NW_002060943.1	1868796	C	T	218.77	TRIADDRAFT_51434	upstream_gene_variant	MODIFIER	4	8	12
NW_002060943.1	1896731	T	C	82.77	TRIADDRAFT_36897	upstream_gene_variant	MODIFIER	5	5	10
NW_002060943.1	1896782	T	C	107.77	TRIADDRAFT_36897	synonymous_variant	LOW	8	5	13
NW_002060943.1	1896797	A	G	92.77	TRIADDRAFT_36897	synonymous_variant	LOW	9	5	14
NW_002060943.1	1899627	A	T	121.77	TRIADDRAFT_51440	upstream_gene_variant	MODIFIER	6	4	10
NW_002060943.1	1904979	T	A	198.77	TRIADDRAFT_19095	downstream_gene_variant	MODIFIER	3	7	10
NW_002060943.1	1905064	AG	A	270.52	TRIADDRAFT_19095	downstream_gene_variant	MODIFIER	1	9	10
NW_002060943.1	1905098	T	C	254.28	TRIADDRAFT_19095	downstream_gene_variant	MODIFIER	1	10	11
NW_002060943.1	1906257	T	C	98.77	TRIADDRAFT_51440	downstream_gene_variant	MODIFIER	7	4	11
NW_002060943.1	1906278	C	T	182.77	TRIADDRAFT_51440	downstream_gene_variant	MODIFIER	7	5	12
NW_002060943.1	1906298	A	G	160.77	TRIADDRAFT_51440	downstream_gene_variant	MODIFIER	7	5	12
NW_002060943.1	1906299	T	C	160.77	TRIADDRAFT_51440	downstream_gene_variant	MODIFIER	7	5	12
NW_002060943.1	1906319	T	C	251.77	TRIADDRAFT_51440	downstream_gene_variant	MODIFIER	4	8	12
NW_002060943.1	1906356	T	C	256.77	TRIADDRAFT_51440	downstream_gene_variant	MODIFIER	3	7	10
NW_002060943.1	1910962	A	G	113.77	TRIADDRAFT_19095	upstream_gene_variant	MODIFIER	6	5	11
NW_002060943.1	1912900	AT	A	54.73	TRIADDRAFT_19095	upstream_gene_variant	MODIFIER	7	4	11
NW_002060943.1	1917095	A	G	79.77	TRIADDRAFT_49573	upstream_gene_variant	MODIFIER	6	5	11
NW_002060943.1	1917135	C	G	120.77	TRIADDRAFT_49573	upstream_gene_variant	MODIFIER	5	6	11
NW_002060943.1	1917474	G	GA	119.73	TRIADDRAFT_49573	upstream_gene_variant	MODIFIER	5	5	10
NW_002060943.1	1917506	G	A	187.77	TRIADDRAFT_49573	upstream_gene_variant	MODIFIER	7	7	14
NW_002060943.1	1917582	C	CT	305.73	TRIADDRAFT_49573	upstream_gene_variant	MODIFIER	5	10	15
NW_002060943.1	1918235	T	A	139.77	TRIADDRAFT_49573	upstream_gene_variant	MODIFIER	6	6	12
NW_002060943.1	1918413	T	C	67.77	TRIADDRAFT_49573	upstream_gene_variant	MODIFIER	8	4	12
NW_002060943.1	1918449	A	G	74.77	TRIADDRAFT_49573	upstream_gene_variant	MODIFIER	6	4	10
NW_002060943.1	1921438	C	T	74.77	TRIADDRAFT_51443	synonymous_variant	LOW	6	4	10
NW_002060943.1	1921462	G	A	113.77	TRIADDRAFT_51443	synonymous_variant	LOW	6	5	11
NW_002060943.1	1921519	A	T	145.77	TRIADDRAFT_51443	synonymous_variant	LOW	4	6	10
NW_002060943.1	1943667	G	A	113.77	TRIADDRAFT_51446	missense_variant	MODERATE	6	5	11
NW_002060943.1	1946572	G	C	199.77	TRIADDRAFT_20374	upstream_gene_variant	MODIFIER	3	7	10
NW_002060943.1	1952595	T	C	61.77	TRIADDRAFT_51448	upstream_gene_variant	MODIFIER	11	3	14
NW_002060943.1	1952599	T	C	61.77	TRIADDRAFT_51448	upstream_gene_variant	MODIFIER	12	3	15
NW_002060943.1	1957829	A	G	33.77	TRIADDRAFT_51450	upstream_gene_variant	MODIFIER	7	3	10
NW_002060943.1	1970590	G	A	162.77	TRIADDRAFT_51451	upstream_gene_variant	MODIFIER	4	7	11
NW_002060943.1	1975844	TA	T	110.73	TRIADDRAFT_51454	upstream_gene_variant	MODIFIER	5	5	10
NW_002060943.1	1975884	A	G	120.77	TRIADDRAFT_51454	upstream_gene_variant	MODIFIER	5	6	11
NW_002060943.1	1975897	C	G	114.77	TRIADDRAFT_51454	upstream_gene_variant	MODIFIER	7	6	13
NW_002060943.1	1985659	C	T	121.77	TRIADDRAFT_19901	downstream_gene_variant	MODIFIER	6	4	10
NW_002060943.1	1985663	T	A	121.77	TRIADDRAFT_19901	downstream_gene_variant	MODIFIER	6	4	10
NW_002060943.1	1986376	T	C	82.77	TRIADDRAFT_18188	upstream_gene_variant	MODIFIER	5	5	10
NW_002060943.1	1986424	A	G	71.77	TRIADDRAFT_18188	upstream_gene_variant	MODIFIER	7	4	11
NW_002060943.1	1987723	T	C	255.77	TRIADDRAFT_18188	upstream_gene_variant	MODIFIER	2	11	13
NW_002060943.1	1992018	T	C	89.77	TRIADDRAFT_19871	downstream_gene_variant	MODIFIER	7	4	11
NW_002060943.1	1995553	T	A	82.77	TRIADDRAFT_19871	intron_variant	MODIFIER	5	5	10
NW_002060943.1	2000632	G	A	212.77	TRIADDRAFT_19871	upstream_gene_variant	MODIFIER	4	7	11
NW_002060943.1	2000704	G	C	164.77	TRIADDRAFT_19871	upstream_gene_variant	MODIFIER	5	8	13
NW_002060943.1	2000748	A	T	271.77	TRIADDRAFT_19871	upstream_gene_variant	MODIFIER	4	8	12
NW_002060943.1	2000771	C	T	211.77	TRIADDRAFT_19871	upstream_gene_variant	MODIFIER	4	6	10
NW_002060943.1	2001820	T	A	32.77	TRIADDRAFT_19871	upstream_gene_variant	MODIFIER	7	3	10
NW_002060943.1	2005071	T	C	113.77	TRIADDRAFT_18552	downstream_gene_variant	MODIFIER	6	5	11
NW_002060943.1	2005091	C	T	154.77	TRIADDRAFT_18552	downstream_gene_variant	MODIFIER	8	5	13
NW_002060943.1	2005097	C	T	154.77	TRIADDRAFT_18552	downstream_gene_variant	MODIFIER	8	4	12
NW_002060943.1	2006137	C	T	113.77	TRIADDRAFT_18552	downstream_gene_variant	MODIFIER	6	5	11
NW_002060943.1	2007719	G	T	157.77	TRIADDRAFT_51458	missense_variant	MODERATE	4	6	10
NW_002060943.1	2010174	T	C	105.77	TRIADDRAFT_51458	upstream_gene_variant	MODIFIER	7	4	11
NW_002060943.1	2021651	G	A	120.77	TRIADDRAFT_19929	synonymous_variant	LOW	5	6	11
NW_002060943.1	2028671	G	A	105.77	TRIADDRAFT_51462	synonymous_variant	LOW	7	4	11
NW_002060943.1	2039046	T	C	121.77	TRIADDRAFT_51463	upstream_gene_variant	MODIFIER	6	4	10
NW_002060943.1	2039053	A	C	118.77	TRIADDRAFT_51463	upstream_gene_variant	MODIFIER	7	4	11
NW_002060943.1	2041248	TGATTTGGG	T	109.73	TRIADDRAFT_19990	upstream_gene_variant	MODIFIER	7	4	11
NW_002060943.1	2041336	G	A	65.77	TRIADDRAFT_19990	upstream_gene_variant	MODIFIER	7	3	10
NW_002060943.1	2041830	T	C	175.77	TRIADDRAFT_19990	upstream_gene_variant	MODIFIER	3	9	12
NW_002060943.1	2042437	G	A	116.77	TRIADDRAFT_51464	downstream_gene_variant	MODIFIER	5	5	10
NW_002060943.1	2046114	TA	T	105.73	TRIADDRAFT_19990	intron_variant	MODIFIER	4	6	10
NW_002060943.1	2046176	T	C	120.77	TRIADDRAFT_19990	synonymous_variant	LOW	5	6	11
NW_002060943.1	2049929	A	G	209.77	TRIADDRAFT_18957	upstream_gene_variant	MODIFIER	4	10	14
NW_002060943.1	2049999	G	C	126.77	TRIADDRAFT_18957	upstream_gene_variant	MODIFIER	9	5	14
NW_002060943.1	2050029	A	G	272.77	TRIADDRAFT_18957	upstream_gene_variant	MODIFIER	5	8	13
NW_002060943.1	2050032	C	A	250.77	TRIADDRAFT_18957	upstream_gene_variant	MODIFIER	5	7	12
NW_002060943.1	2050067	CT	C	82.73	TRIADDRAFT_18957	upstream_gene_variant	MODIFIER	7	5	12
NW_002060943.1	2050463	T	G	31.77	TRIADDRAFT_18957	upstream_gene_variant	MODIFIER	8	2	10
NW_002060943.1	2053918	G	A	105.77	TRIADDRAFT_18957	splice_region_variant&intron_variant	LOW	7	4	11
NW_002060943.1	2054457	T	A	156.77	TRIADDRAFT_18957	intron_variant	MODIFIER	4	6	10
NW_002060943.1	2059349	C	G	82.77	TRIADDRAFT_18957	downstream_gene_variant	MODIFIER	5	5	10
NW_002060943.1	2061063	T	G	117.77	TRIADDRAFT_51468	upstream_gene_variant	MODIFIER	6	6	12
NW_002060943.1	2061688	T	A	129.77	TRIADDRAFT_51468	upstream_gene_variant	MODIFIER	8	5	13
NW_002060943.1	2061729	A	C	173.77	TRIADDRAFT_51468	upstream_gene_variant	MODIFIER	2	8	10
NW_002060943.1	2063859	G	A	207.77	TRIADDRAFT_51468	upstream_gene_variant	MODIFIER	2	8	10
NW_002060943.1	2065977	A	G	152.77	TRIADDRAFT_51468-TRIADDRAFT_49578	intergenic_region	MODIFIER	6	6	12
NW_002060943.1	2067223	C	T	73.77	TRIADDRAFT_51468-TRIADDRAFT_49578	intergenic_region	MODIFIER	8	3	11
NW_002060943.1	2067230	A	G	73.77	TRIADDRAFT_51468-TRIADDRAFT_49578	intergenic_region	MODIFIER	7	3	10
NW_002060943.1	2067281	A	G	101.77	TRIADDRAFT_51468-TRIADDRAFT_49578	intergenic_region	MODIFIER	6	4	10
NW_002060943.1	2069194	A	G	130.77	TRIADDRAFT_49578	upstream_gene_variant	MODIFIER	3	7	10
NW_002060943.1	2069212	T	TCC	224.73	TRIADDRAFT_49578	upstream_gene_variant	MODIFIER	3	7	10
NW_002060943.1	2069580	G	C	73.77	TRIADDRAFT_49578	upstream_gene_variant	MODIFIER	7	3	10
NW_002060943.1	2069583	G	A	76.77	TRIADDRAFT_49578	upstream_gene_variant	MODIFIER	7	3	10
NW_002060943.1	2069827	A	C	167.77	TRIADDRAFT_49578	upstream_gene_variant	MODIFIER	5	9	14
NW_002060943.1	2069851	T	C	113.77	TRIADDRAFT_49578	upstream_gene_variant	MODIFIER	6	5	11
NW_002060943.1	2072231	G	A	71.77	TRIADDRAFT_49578	upstream_gene_variant	MODIFIER	5	6	11
NW_002060943.1	2072288	G	A	118.77	TRIADDRAFT_49578	upstream_gene_variant	MODIFIER	6	6	12
NW_002060943.1	2079157	TG	T	104.73	TRIADDRAFT_51471	upstream_gene_variant	MODIFIER	5	5	10
NW_002060943.1	2087172	G	T	317.77	TRIADDRAFT_51474	upstream_gene_variant	MODIFIER	7	9	16
NW_002060943.1	2087176	G	A	317.77	TRIADDRAFT_51474	upstream_gene_variant	MODIFIER	7	9	16
NW_002060943.1	2087208	T	C	247.77	TRIADDRAFT_51474	upstream_gene_variant	MODIFIER	6	7	13
NW_002060943.1	2087209	A	T	247.77	TRIADDRAFT_51474	upstream_gene_variant	MODIFIER	6	7	13
NW_002060943.1	2087264	T	C	198.77	TRIADDRAFT_51474	upstream_gene_variant	MODIFIER	8	10	18
NW_002060943.1	2087268	T	G	182.77	TRIADDRAFT_51474	upstream_gene_variant	MODIFIER	10	8	18
NW_002060943.1	2087324	G	GA	139.73	TRIADDRAFT_51474	upstream_gene_variant	MODIFIER	8	7	15
NW_002060943.1	2088911	TC	T	94.73	TRIADDRAFT_51474	upstream_gene_variant	MODIFIER	6	4	10
NW_002060943.1	2090681	A	G	136.77	TRIADDRAFT_51474	synonymous_variant	LOW	3	8	11
NW_002060943.1	2091002	A	G	100.77	TRIADDRAFT_51473	downstream_gene_variant	MODIFIER	6	6	12
NW_002060943.1	2091696	T	C	236.77	TRIADDRAFT_51475	downstream_gene_variant	MODIFIER	3	7	10
NW_002060943.1	2091707	A	G	165.77	TRIADDRAFT_51475	downstream_gene_variant	MODIFIER	3	7	10
NW_002060943.1	2093500	A	C	256.77	TRIADDRAFT_51474	downstream_gene_variant	MODIFIER	3	7	10
NW_002060943.1	2093501	T	C	256.77	TRIADDRAFT_51474	downstream_gene_variant	MODIFIER	3	7	10
NW_002060943.1	2100191	G	A	76.77	TRIADDRAFT_51475	upstream_gene_variant	MODIFIER	7	5	12
NW_002060943.1	2106609	A	AAGGT	109.73	TRIADDRAFT_51478	upstream_gene_variant	MODIFIER	7	4	11
NW_002060943.1	2106654	T	C	157.77	TRIADDRAFT_51478	upstream_gene_variant	MODIFIER	7	5	12
NW_002060943.1	2106671	T	A	199.77	TRIADDRAFT_51478	upstream_gene_variant	MODIFIER	6	5	11
NW_002060943.1	2106673	A	T	163.77	TRIADDRAFT_51478	upstream_gene_variant	MODIFIER	6	5	11
NW_002060943.1	2108202	G	C	208.77	TRIADDRAFT_51478	upstream_gene_variant	MODIFIER	4	6	10
NW_002060943.1	2108227	T	TC	133.73	TRIADDRAFT_51478	upstream_gene_variant	MODIFIER	4	6	10
NW_002060943.1	2108698	C	T	164.77	TRIADDRAFT_51478	upstream_gene_variant	MODIFIER	5	8	13
NW_002060943.1	2109388	A	G	159.77	TRIADDRAFT_51478	upstream_gene_variant	MODIFIER	5	7	12
NW_002060943.1	2109581	G	T	346.9	TRIADDRAFT_51478	upstream_gene_variant	MODIFIER	1	9	10
NW_002060943.1	2109583	A	G	346.9	TRIADDRAFT_51478	upstream_gene_variant	MODIFIER	1	9	10
NW_002060943.1	2109746	C	CATGTGCCGTCCTGGCAAACGATTTAGATTAGGTAAGGAGCTGGTTA	61.73	TRIADDRAFT_51478	upstream_gene_variant	MODIFIER	9	3	12
NW_002060943.1	2110007	T	A	57.77	TRIADDRAFT_51478	upstream_gene_variant	MODIFIER	10	3	13
NW_002060943.1	2118126	C	T	161.77	TRIADDRAFT_51481	upstream_gene_variant	MODIFIER	6	8	14
NW_002060943.1	2118711	G	A	121.77	TRIADDRAFT_51481	upstream_gene_variant	MODIFIER	5	6	11
NW_002060943.1	2123439	TA	T	59.73	TRIADDRAFT_51481	intron_variant	MODIFIER	6	4	10
NW_002060943.1	2123466	G	T	40.77	TRIADDRAFT_51481	intron_variant	MODIFIER	6	4	10
NW_002060943.1	2123477	C	A	40.77	TRIADDRAFT_51481	intron_variant	MODIFIER	6	4	10
NW_002060943.1	2127160	T	C	74.77	TRIADDRAFT_51481	missense_variant	MODERATE	6	4	10
NW_002060943.1	2129083	A	G	74.77	TRIADDRAFT_51481	intron_variant	MODIFIER	6	4	10
NW_002060943.1	2129338	T	C	71.77	TRIADDRAFT_51481	missense_variant	MODERATE	7	4	11
NW_002060943.1	2136114	G	T	118.77	TRIADDRAFT_51481	downstream_gene_variant	MODIFIER	7	4	11
NW_002060943.1	2136115	A	C	118.77	TRIADDRAFT_51481	downstream_gene_variant	MODIFIER	7	4	11
NW_002060943.1	2136132	C	A	74.77	TRIADDRAFT_51481	downstream_gene_variant	MODIFIER	6	4	10
NW_002060943.1	2136199	C	A	199.77	TRIADDRAFT_51481	downstream_gene_variant	MODIFIER	3	7	10
NW_002060943.1	2136232	A	C	212.77	TRIADDRAFT_51481	downstream_gene_variant	MODIFIER	2	9	11
NW_002060943.1	2141371	A	G	267.88	TRIADDRAFT_51482	upstream_gene_variant	MODIFIER	2	9	11
NW_002060943.1	2141413	C	G	293.78	TRIADDRAFT_51482	upstream_gene_variant	MODIFIER	1	13	14
NW_002060943.1	2144990	T	C	63.77	TRIADDRAFT_51483	synonymous_variant	LOW	8	3	11
NW_002060943.1	2149703	G	A	143.77	TRIADDRAFT_51483	downstream_gene_variant	MODIFIER	4	6	10
NW_002060943.1	2151175	C	T	104.77	TRIADDRAFT_51483	downstream_gene_variant	MODIFIER	5	5	10
NW_002060943.1	2152317	G	A	71.77	TRIADDRAFT_51484	splice_region_variant&intron_variant	LOW	7	4	11
NW_002060943.1	2152333	A	G	63.77	TRIADDRAFT_51483	downstream_gene_variant	MODIFIER	8	3	11
NW_002060943.1	2152837	C	T	186.77	TRIADDRAFT_51483	downstream_gene_variant	MODIFIER	6	6	12
NW_002060943.1	2158294	G	C	103.77	TRIADDRAFT_51484	upstream_gene_variant	MODIFIER	7	4	11
NW_002060943.1	2161183	T	A	203.77	TRIADDRAFT_51484	upstream_gene_variant	MODIFIER	8	11	19
NW_002060943.1	2161228	G	C	198.77	TRIADDRAFT_51484	upstream_gene_variant	MODIFIER	5	8	13
NW_002060943.1	2166329	G	A	32.77	TRIADDRAFT_51484-TRIADDRAFT_19831	intergenic_region	MODIFIER	7	3	10
NW_002060943.1	2167276	C	T	66.77	TRIADDRAFT_51484-TRIADDRAFT_19831	intergenic_region	MODIFIER	7	3	10
NW_002060943.1	2167988	A	G	120.77	TRIADDRAFT_51484-TRIADDRAFT_19831	intergenic_region	MODIFIER	5	6	11
NW_002060943.1	2172194	G	A	211.77	TRIADDRAFT_51484-TRIADDRAFT_19831	intergenic_region	MODIFIER	4	6	10
NW_002060943.1	2172200	A	T	211.77	TRIADDRAFT_51484-TRIADDRAFT_19831	intergenic_region	MODIFIER	4	6	10
NW_002060943.1	2175841	A	C	79.77	TRIADDRAFT_51484-TRIADDRAFT_19831	intergenic_region	MODIFIER	6	5	11
NW_002060943.1	2183310	C	G	171.77	TRIADDRAFT_19831	synonymous_variant	LOW	5	6	11
NW_002060943.1	2189311	A	C	233.77	TRIADDRAFT_19831	upstream_gene_variant	MODIFIER	4	6	10
NW_002060943.1	2189314	G	C	233.77	TRIADDRAFT_19831	upstream_gene_variant	MODIFIER	4	7	11
NW_002060943.1	2189332	C	T	159.77	TRIADDRAFT_19831	upstream_gene_variant	MODIFIER	5	7	12
NW_002060943.1	2190793	A	T	128.77	TRIADDRAFT_19073	downstream_gene_variant	MODIFIER	4	7	11
NW_002060943.1	2192910	T	C	68.77	TRIADDRAFT_49581	upstream_gene_variant	MODIFIER	8	4	12
NW_002060943.1	2195209	G	A	148.77	TRIADDRAFT_49581	upstream_gene_variant	MODIFIER	7	6	13
NW_002060943.1	2197823	T	C	257.41	TRIADDRAFT_49581	upstream_gene_variant	MODIFIER	1	10	11
NW_002060943.1	2198313	C	T	66.77	TRIADDRAFT_19073	upstream_gene_variant	MODIFIER	7	3	10
NW_002060943.1	2198345	C	T	74.77	TRIADDRAFT_19073	upstream_gene_variant	MODIFIER	6	4	10
NW_002060943.1	2206746	A	G	128.77	TRIADDRAFT_20140	upstream_gene_variant	MODIFIER	4	7	11
NW_002060943.1	2206839	A	T	288.28	TRIADDRAFT_20140	upstream_gene_variant	MODIFIER	1	10	11
NW_002060943.1	2209269	G	C	233.77	TRIADDRAFT_19533	downstream_gene_variant	MODIFIER	3	7	10
NW_002060943.1	2209306	G	A	181.77	TRIADDRAFT_19533	downstream_gene_variant	MODIFIER	5	7	12
NW_002060943.1	2213636	G	A	107.77	TRIADDRAFT_19533	synonymous_variant	LOW	8	5	13
NW_002060943.1	2216189	A	ATTGCCATGATAGG	64.73	TRIADDRAFT_19533	upstream_gene_variant	MODIFIER	8	3	11
NW_002060943.1	2216192	A	AT	64.73	TRIADDRAFT_19533	upstream_gene_variant	MODIFIER	8	3	11
NW_002060943.1	2216385	C	T	157.77	TRIADDRAFT_19533	upstream_gene_variant	MODIFIER	4	6	10
NW_002060943.1	2218072	A	G	157.77	TRIADDRAFT_19533	upstream_gene_variant	MODIFIER	4	6	10
NW_002060943.1	2219655	C	T	157.77	TRIADDRAFT_36909	intron_variant	MODIFIER	4	6	10
NW_002060943.1	2219887	A	C	113.77	TRIADDRAFT_36909	intron_variant	MODIFIER	6	5	11
NW_002060943.1	2222604	G	C	74.77	TRIADDRAFT_36909	upstream_gene_variant	MODIFIER	6	4	10
NW_002060943.1	2226196	C	A	62.77	TRIADDRAFT_63470	missense_variant	MODERATE	10	4	14
NW_002060943.1	2226216	T	C	73.77	TRIADDRAFT_63470	synonymous_variant	LOW	8	5	13
NW_002060943.1	2226429	C	T	73.77	TRIADDRAFT_63470	synonymous_variant	LOW	6	4	10
NW_002060943.1	2226500	T	C	250.03	TRIADDRAFT_63470	missense_variant	MODERATE	1	9	10
NW_002060943.1	2230899	CT	C	35.73	TRIADDRAFT_51493	upstream_gene_variant	MODIFIER	7	3	10
NW_002060943.1	2230933	T	C	64.77	TRIADDRAFT_51493	upstream_gene_variant	MODIFIER	8	3	11
NW_002060943.1	2233037	C	T	31.77	TRIADDRAFT_51493	missense_variant	MODERATE	8	2	10
NW_002060943.1	2233046	A	G	31.77	TRIADDRAFT_51493	missense_variant	MODERATE	8	2	10
NW_002060943.1	2249062	C	T	120.77	TRIADDRAFT_51494	upstream_gene_variant	MODIFIER	5	6	11
NW_002060943.1	2251213	T	A	82.77	TRIADDRAFT_51494	upstream_gene_variant	MODIFIER	5	5	10
NW_002060943.1	2256033	A	G	117.77	TRIADDRAFT_51495	upstream_gene_variant	MODIFIER	6	6	12
NW_002060943.1	2257527	G	A	116.77	TRIADDRAFT_51495	upstream_gene_variant	MODIFIER	5	5	10
NW_002060943.1	2257849	C	T	33.77	TRIADDRAFT_51495	upstream_gene_variant	MODIFIER	7	3	10
NW_002060943.1	2260027	C	T	133.77	TRIADDRAFT_18628	intron_variant	MODIFIER	3	7	10
NW_002060943.1	2261362	C	T	118.77	TRIADDRAFT_51497	downstream_gene_variant	MODIFIER	6	4	10
NW_002060943.1	2261364	G	A	118.77	TRIADDRAFT_51497	downstream_gene_variant	MODIFIER	6	4	10
NW_002060943.1	2261391	C	T	118.77	TRIADDRAFT_51497	downstream_gene_variant	MODIFIER	7	4	11
NW_002060943.1	2261404	T	C	121.77	TRIADDRAFT_51497	downstream_gene_variant	MODIFIER	6	4	10
NW_002060943.1	2263199	A	G	82.77	TRIADDRAFT_51497	downstream_gene_variant	MODIFIER	5	5	10
NW_002060943.1	2265421	G	A	108.77	TRIADDRAFT_18628	upstream_gene_variant	MODIFIER	6	4	10
NW_002060943.1	2265832	G	A	184.77	TRIADDRAFT_51497	synonymous_variant	LOW	4	7	11
NW_002060943.1	2268573	A	G	208.77	TRIADDRAFT_18628	upstream_gene_variant	MODIFIER	5	6	11
NW_002060943.1	2268579	A	G	243.77	TRIADDRAFT_18628	upstream_gene_variant	MODIFIER	5	7	12
NW_002060943.1	2268592	G	A	292.77	TRIADDRAFT_18628	upstream_gene_variant	MODIFIER	4	8	12
NW_002060943.1	2268596	C	T	292.77	TRIADDRAFT_18628	upstream_gene_variant	MODIFIER	5	8	13
NW_002060943.1	2271880	C	T	159.77	TRIADDRAFT_51497	upstream_gene_variant	MODIFIER	5	7	12
NW_002060943.1	2271936	C	CACTA	157.73	TRIADDRAFT_51497	upstream_gene_variant	MODIFIER	5	5	10
NW_002060943.1	2271942	C	T	208.77	TRIADDRAFT_51497	upstream_gene_variant	MODIFIER	5	6	11
NW_002060943.1	2271950	GT	G	199.73	TRIADDRAFT_51497	upstream_gene_variant	MODIFIER	5	6	11
NW_002060943.1	2272789	C	T	187.77	TRIADDRAFT_51497	upstream_gene_variant	MODIFIER	3	8	11
NW_002060943.1	2274178	A	G	108.77	TRIADDRAFT_51497	upstream_gene_variant	MODIFIER	6	4	10
NW_002060943.1	2274204	A	G	105.77	TRIADDRAFT_51497	upstream_gene_variant	MODIFIER	7	4	11
NW_002060943.1	2274267	A	C	197.77	TRIADDRAFT_51497	upstream_gene_variant	MODIFIER	4	7	11
NW_002060943.1	2275372	G	A	33.77	TRIADDRAFT_51497	upstream_gene_variant	MODIFIER	7	3	10
NW_002060943.1	2276826	G	A	116.77	TRIADDRAFT_18962	downstream_gene_variant	MODIFIER	5	5	10
NW_002060943.1	2279691	G	C	113.77	TRIADDRAFT_63169	missense_variant	MODERATE	5	5	10
NW_002060943.1	2282393	C	T	137.77	TRIADDRAFT_63169	upstream_gene_variant	MODIFIER	7	5	12
NW_002060943.1	2282419	G	T	66.77	TRIADDRAFT_63169	upstream_gene_variant	MODIFIER	7	3	10
NW_002060943.1	2282440	G	A	63.77	TRIADDRAFT_63169	upstream_gene_variant	MODIFIER	8	3	11
NW_002060943.1	2288333	A	G	108.77	TRIADDRAFT_18186	upstream_gene_variant	MODIFIER	6	4	10
NW_002060943.1	2288376	A	G	189.77	TRIADDRAFT_18186	upstream_gene_variant	MODIFIER	8	8	16
NW_002060943.1	2290259	T	C	208.77	TRIADDRAFT_18186	synonymous_variant	LOW	5	6	11
NW_002060943.1	2297303	G	A	165.77	TRIADDRAFT_51503	downstream_gene_variant	MODIFIER	3	7	10
NW_002060943.1	2297840	A	C	124.77	TRIADDRAFT_18756	synonymous_variant	LOW	4	6	10
NW_002060943.1	2304103	G	C	120.77	TRIADDRAFT_18756	downstream_gene_variant	MODIFIER	5	6	11
NW_002060943.1	2304590	T	A	68.77	TRIADDRAFT_51503	synonymous_variant	LOW	8	4	12
NW_002060943.1	2306106	T	C	63.77	TRIADDRAFT_51503	upstream_gene_variant	MODIFIER	8	3	11
NW_002060943.1	2306164	C	T	123.77	TRIADDRAFT_51503	upstream_gene_variant	MODIFIER	4	6	10
NW_002060943.1	2306486	T	C	32.77	TRIADDRAFT_51503	upstream_gene_variant	MODIFIER	7	3	10
NW_002060943.1	2308457	A	T	153.77	TRIADDRAFT_51503	upstream_gene_variant	MODIFIER	7	7	14
NW_002060943.1	2311643	A	G	216.03	TRIADDRAFT_51504	intron_variant	MODIFIER	1	9	10
NW_002060943.1	2313822	T	C	32.77	TRIADDRAFT_51504	missense_variant	MODERATE	7	3	10
NW_002060943.1	2332987	G	T	131.77	TRIADDRAFT_18692	downstream_gene_variant	MODIFIER	3	7	10
NW_002060943.1	2333405	C	G	111.77	TRIADDRAFT_19187	upstream_gene_variant	MODIFIER	4	6	10
NW_002060943.1	2334357	C	CAACTGT	199.73	TRIADDRAFT_19187	upstream_gene_variant	MODIFIER	5	6	11
NW_002060943.1	2334363	A	T	163.77	TRIADDRAFT_19187	upstream_gene_variant	MODIFIER	6	5	11
NW_002060943.1	2334801	GTACTGTACAGTACTGTAC	G	103.73	TRIADDRAFT_19187	upstream_gene_variant	MODIFIER	7	4	11
NW_002060943.1	2336816	C	G	166.77	TRIADDRAFT_19187	upstream_gene_variant	MODIFIER	5	5	10
NW_002060943.1	2336817	G	A	166.77	TRIADDRAFT_19187	upstream_gene_variant	MODIFIER	5	5	10
NW_002060943.1	2337448	T	C	70.77	TRIADDRAFT_19187	upstream_gene_variant	MODIFIER	7	4	11
NW_002060943.1	2340585	C	T	82.77	TRIADDRAFT_51509	downstream_gene_variant	MODIFIER	5	5	10
NW_002060943.1	2340601	A	G	163.77	TRIADDRAFT_51509	downstream_gene_variant	MODIFIER	6	5	11
NW_002060943.1	2340602	G	A	163.77	TRIADDRAFT_51509	downstream_gene_variant	MODIFIER	6	5	11
NW_002060943.1	2341960	G	A	73.77	TRIADDRAFT_51509	synonymous_variant	LOW	8	3	11
NW_002060943.1	2341966	G	A	106.77	TRIADDRAFT_51509	synonymous_variant	LOW	8	4	12
NW_002060943.1	2347895	T	G	217.77	TRIADDRAFT_5705	upstream_gene_variant	MODIFIER	8	7	15
NW_002060943.1	2347921	G	A	157.77	TRIADDRAFT_5705	upstream_gene_variant	MODIFIER	8	5	13
NW_002060943.1	2347942	A	G	196.77	TRIADDRAFT_5705	upstream_gene_variant	MODIFIER	8	6	14
NW_002060943.1	2348385	C	G	208.77	TRIADDRAFT_5705	upstream_gene_variant	MODIFIER	5	6	11
NW_002060943.1	2348388	A	G	208.77	TRIADDRAFT_5705	upstream_gene_variant	MODIFIER	5	6	11
NW_002060943.1	2348399	G	C	83.77	TRIADDRAFT_5705	upstream_gene_variant	MODIFIER	6	6	12
NW_002060943.1	2348631	G	C	56.77	TRIADDRAFT_5705	upstream_gene_variant	MODIFIER	12	4	16
NW_002060943.1	2352553	T	C	195.77	TRIADDRAFT_6846	downstream_gene_variant	MODIFIER	4	7	11
NW_002060943.1	2352584	G	C	114.77	TRIADDRAFT_6846	downstream_gene_variant	MODIFIER	7	6	13
NW_002060943.1	2352608	T	C	122.77	TRIADDRAFT_6846	downstream_gene_variant	MODIFIER	6	7	13
NW_002060943.1	2357048	A	T	116.77	TRIADDRAFT_51512	intron_variant	MODIFIER	5	5	10
NW_002060943.1	2357081	C	T	89.77	TRIADDRAFT_51512	intron_variant	MODIFIER	4	6	10
NW_002060943.1	2391010	A	ATAAAAT	151.73	TRIADDRAFT_18353	downstream_gene_variant	MODIFIER	7	5	12
NW_002060943.1	2393574	G	A	66.77	TRIADDRAFT_18353	downstream_gene_variant	MODIFIER	7	3	10
NW_002060943.1	2399233	T	C	153.77	TRIADDRAFT_18353	splice_region_variant&intron_variant	LOW	7	7	14
NW_002060943.1	2401506	G	T	155.77	TRIADDRAFT_18353	upstream_gene_variant	MODIFIER	8	8	16
NW_002060943.1	2401631	T	C	40.77	TRIADDRAFT_18353	upstream_gene_variant	MODIFIER	6	4	10
NW_002060943.1	2404257	C	T	207.77	TRIADDRAFT_51515	synonymous_variant	LOW	2	8	10
NW_002060943.1	2404405	A	G	108.77	TRIADDRAFT_18353	upstream_gene_variant	MODIFIER	6	4	10
NW_002060943.1	2405394	T	G	121.77	TRIADDRAFT_51516	upstream_gene_variant	MODIFIER	5	6	11
NW_002060943.1	2405444	C	T	123.77	TRIADDRAFT_51516	upstream_gene_variant	MODIFIER	4	6	10
NW_002060943.1	2405751	G	A	113.77	TRIADDRAFT_51516	upstream_gene_variant	MODIFIER	6	5	11
NW_002060943.1	2405802	C	T	71.77	TRIADDRAFT_51516	upstream_gene_variant	MODIFIER	7	4	11
NW_002060943.1	2409018	C	T	139.77	TRIADDRAFT_51517	upstream_gene_variant	MODIFIER	10	6	16
NW_002060943.1	2409664	G	T	184.77	TRIADDRAFT_51516	synonymous_variant	LOW	3	7	10
NW_002060943.1	2409707	G	A	67.77	TRIADDRAFT_51516	missense_variant	MODERATE	7	3	10
NW_002060943.1	2410688	C	T	284.77	TRIADDRAFT_51517	upstream_gene_variant	MODIFIER	2	10	12
NW_002060943.1	2416530	C	T	153.77	TRIADDRAFT_51517	downstream_gene_variant	MODIFIER	3	7	10
NW_002060943.1	2418931	A	G	117.77	TRIADDRAFT_51517	downstream_gene_variant	MODIFIER	6	6	12
NW_002060943.1	2423023	A	G	105.77	TRIADDRAFT_18730	upstream_gene_variant	MODIFIER	7	4	11
NW_002060943.1	2424257	A	G	175.77	TRIADDRAFT_18730	upstream_gene_variant	MODIFIER	3	9	12
NW_002060943.1	2425179	C	A	146.77	TRIADDRAFT_18257	upstream_gene_variant	MODIFIER	5	5	10
NW_002060943.1	2425206	G	T	200.77	TRIADDRAFT_18730	missense_variant&splice_region_variant	MODERATE	5	8	13
NW_002060943.1	2427821	A	G	142.77	TRIADDRAFT_18257	upstream_gene_variant	MODIFIER	5	5	10
NW_002060943.1	2427846	C	T	73.77	TRIADDRAFT_18257	upstream_gene_variant	MODIFIER	8	3	11
NW_002060943.1	2427856	T	A	31.77	TRIADDRAFT_18257	upstream_gene_variant	MODIFIER	8	2	10
NW_002060943.1	2428449	C	T	197.77	TRIADDRAFT_18257	synonymous_variant	LOW	3	7	10
NW_002060943.1	2428800	A	G	101.77	TRIADDRAFT_18257	synonymous_variant	LOW	4	7	11
NW_002060943.1	2429191	T	C	154.77	TRIADDRAFT_19354	upstream_gene_variant	MODIFIER	5	6	11
NW_002060943.1	2432234	CT	C	137.73	TRIADDRAFT_19354	upstream_gene_variant	MODIFIER	4	6	10
NW_002060943.1	2432255	A	T	116.77	TRIADDRAFT_19354	upstream_gene_variant	MODIFIER	5	5	10
NW_002060943.1	2440572	C	T	110.77	TRIADDRAFT_51520	upstream_gene_variant	MODIFIER	7	5	12
NW_002060943.1	2444922	G	A	123.77	TRIADDRAFT_51520	intron_variant	MODIFIER	4	6	10
NW_002060943.1	2445826	G	A	107.77	TRIADDRAFT_51520	intron_variant	MODIFIER	8	5	13
NW_002060943.1	2459032	C	T	288.28	TRIADDRAFT_51521	synonymous_variant	LOW	1	10	11
NW_002060943.1	2461418	A	G	158.77	TRIADDRAFT_51521	upstream_gene_variant	MODIFIER	2	8	10
NW_002060943.1	2461442	G	T	209.77	TRIADDRAFT_51521	upstream_gene_variant	MODIFIER	3	9	12
NW_002060943.1	2461485	C	G	62.77	TRIADDRAFT_51521	upstream_gene_variant	MODIFIER	6	4	10
NW_002060943.1	2461575	G	A	39.77	TRIADDRAFT_51521	upstream_gene_variant	MODIFIER	12	3	15
NW_002060943.1	2461757	T	C	66.77	TRIADDRAFT_51521	upstream_gene_variant	MODIFIER	7	3	10
NW_002060943.1	2462744	T	C	32.77	TRIADDRAFT_51521	upstream_gene_variant	MODIFIER	7	3	10
NW_002060943.1	2462896	TTGCTGTTTAGGACGGCTCAGCTGA	T	202.73	TRIADDRAFT_51521	upstream_gene_variant	MODIFIER	4	6	10
NW_002060943.1	2462930	T	C	211.77	TRIADDRAFT_51521	upstream_gene_variant	MODIFIER	4	6	10
NW_002060943.1	2465456	T	TTACC	67.73	TRIADDRAFT_19930	intron_variant	MODIFIER	7	3	10
NW_002060943.1	2465493	T	C	257.77	TRIADDRAFT_19930	intron_variant	MODIFIER	4	8	12
NW_002060943.1	2465561	A	T	193.77	TRIADDRAFT_18343	downstream_gene_variant	MODIFIER	5	7	12
NW_002060943.1	2476061	A	T	113.77	TRIADDRAFT_18343	synonymous_variant	LOW	6	5	11
NW_002060943.1	2490755	A	G	142.77	TRIADDRAFT_20144	upstream_gene_variant	MODIFIER	13	5	18
NW_002060943.1	2490756	G	T	173.77	TRIADDRAFT_20144	upstream_gene_variant	MODIFIER	13	5	18
NW_002060943.1	2490763	AT	A	161.73	TRIADDRAFT_20144	upstream_gene_variant	MODIFIER	14	6	20
NW_002060943.1	2490846	G	A	76.77	TRIADDRAFT_20144	upstream_gene_variant	MODIFIER	9	4	13
NW_002060943.1	2490886	G	A	31.77	TRIADDRAFT_20144	upstream_gene_variant	MODIFIER	8	2	10
NW_002060943.1	2491458	T	G	165.77	TRIADDRAFT_20144	upstream_gene_variant	MODIFIER	3	7	10
NW_002060943.1	2492847	T	C	76.77	TRIADDRAFT_20144	upstream_gene_variant	MODIFIER	7	3	10
NW_002060943.1	2492853	G	T	76.77	TRIADDRAFT_20144	upstream_gene_variant	MODIFIER	7	3	10
NW_002060943.1	2493389	G	A	113.77	TRIADDRAFT_20144	upstream_gene_variant	MODIFIER	6	5	11
NW_002060943.1	2500289	A	G	123.77	TRIADDRAFT_51527	downstream_gene_variant	MODIFIER	4	6	10
NW_002060943.1	2501309	C	T	59.77	TRIADDRAFT_51528	upstream_gene_variant	MODIFIER	7	4	11
NW_002060943.1	2501687	C	T	123.77	TRIADDRAFT_51528	upstream_gene_variant	MODIFIER	4	6	10
NW_002060943.1	2501754	C	T	32.77	TRIADDRAFT_51528	upstream_gene_variant	MODIFIER	7	3	10
NW_002060943.1	2508718	G	A	82.77	TRIADDRAFT_51529	upstream_gene_variant	MODIFIER	5	5	10
NW_002060943.1	2508818	A	G	76.77	TRIADDRAFT_51529	upstream_gene_variant	MODIFIER	7	5	12
NW_002060943.1	2508893	T	C	66.77	TRIADDRAFT_51529	upstream_gene_variant	MODIFIER	7	3	10
NW_002060943.1	2514777	C	T	111.77	TRIADDRAFT_51529	downstream_gene_variant	MODIFIER	7	4	11
NW_002060943.1	2514802	A	T	66.77	TRIADDRAFT_51529	downstream_gene_variant	MODIFIER	7	3	10
NW_002060943.1	2526013	C	A	147.77	TRIADDRAFT_51529-TRIADDRAFT_18102	intergenic_region	MODIFIER	6	5	11
NW_002060943.1	2526046	A	T	155.77	TRIADDRAFT_51529-TRIADDRAFT_18102	intergenic_region	MODIFIER	8	8	16
NW_002060943.1	2528814	C	T	163.77	TRIADDRAFT_18102	upstream_gene_variant	MODIFIER	6	5	11
NW_002060943.1	2534577	A	C	196.77	TRIADDRAFT_51531	upstream_gene_variant	MODIFIER	9	6	15
NW_002060943.1	2534609	G	C	118.77	TRIADDRAFT_51531	upstream_gene_variant	MODIFIER	6	4	10
NW_002060943.1	2535303	C	T	204.77	TRIADDRAFT_51531	upstream_gene_variant	MODIFIER	3	8	11
NW_002060943.1	2535333	T	C	249.77	TRIADDRAFT_51531	upstream_gene_variant	MODIFIER	4	11	15
NW_002060943.1	2535384	A	G	116.77	TRIADDRAFT_51531	upstream_gene_variant	MODIFIER	5	5	10
NW_002060943.1	2542654	C	T	108.77	TRIADDRAFT_63472	upstream_gene_variant	MODIFIER	6	4	10
NW_002060943.1	2542699	C	T	154.77	TRIADDRAFT_63472	upstream_gene_variant	MODIFIER	5	6	11
NW_002060943.1	2542728	G	T	137.77	TRIADDRAFT_63472	upstream_gene_variant	MODIFIER	5	6	11
NW_002060943.1	2547953	G	C	143.77	TRIADDRAFT_51532	upstream_gene_variant	MODIFIER	6	5	11
NW_002060943.1	2553384	T	C	128.77	TRIADDRAFT_63472	downstream_gene_variant	MODIFIER	4	7	11
NW_002060943.1	2558065	A	G	56.77	TRIADDRAFT_63472-TRIADDRAFT_51534	intergenic_region	MODIFIER	7	3	10
NW_002060943.1	2562406	T	A	116.77	TRIADDRAFT_63472-TRIADDRAFT_51534	intergenic_region	MODIFIER	5	5	10
NW_002060943.1	2566581	A	G	211.77	TRIADDRAFT_63472-TRIADDRAFT_51534	intergenic_region	MODIFIER	4	6	10
NW_002060943.1	2566582	T	C	211.77	TRIADDRAFT_63472-TRIADDRAFT_51534	intergenic_region	MODIFIER	4	6	10
NW_002060943.1	2568980	T	G	116.77	TRIADDRAFT_63472-TRIADDRAFT_51534	intergenic_region	MODIFIER	5	5	10
NW_002060943.1	2571617	A	G	82.77	TRIADDRAFT_51534	upstream_gene_variant	MODIFIER	5	5	10
NW_002060943.1	2572961	G	A	154.77	TRIADDRAFT_51534	upstream_gene_variant	MODIFIER	5	6	11
NW_002060943.1	2573003	A	G	148.77	TRIADDRAFT_51534	upstream_gene_variant	MODIFIER	7	6	13
NW_002060943.1	2573011	G	A	205.77	TRIADDRAFT_51534	upstream_gene_variant	MODIFIER	5	6	11
NW_002060943.1	2573029	G	GT	88.73	TRIADDRAFT_51534	upstream_gene_variant	MODIFIER	5	5	10
NW_002060943.1	2574154	T	A	146.77	TRIADDRAFT_51534	upstream_gene_variant	MODIFIER	5	5	10
NW_002060943.1	2574162	T	A	230.77	TRIADDRAFT_51534	upstream_gene_variant	MODIFIER	5	6	11
NW_002060943.1	2574283	A	G	272.77	TRIADDRAFT_51534	upstream_gene_variant	MODIFIER	5	8	13
NW_002060943.1	2574290	A	C	272.77	TRIADDRAFT_51534	upstream_gene_variant	MODIFIER	5	7	12
NW_002060943.1	2575864	A	G	152.77	TRIADDRAFT_51535	upstream_gene_variant	MODIFIER	6	6	12
NW_002060943.1	2581734	A	G	73.77	TRIADDRAFT_51536	upstream_gene_variant	MODIFIER	8	5	13
NW_002060943.1	2584941	A	G	328.77	TRIADDRAFT_51535	downstream_gene_variant	MODIFIER	0	11	11
NW_002060943.1	2590545	G	A	129.77	TRIADDRAFT_51536	downstream_gene_variant	MODIFIER	4	7	11
NW_002060943.1	2600403	C	CATCAAT	241.73	TRIADDRAFT_51537	upstream_gene_variant	MODIFIER	5	7	12
NW_002060943.1	2600438	T	A	98.77	TRIADDRAFT_51537	upstream_gene_variant	MODIFIER	11	5	16
NW_002060943.1	2620041	C	G	165.77	TRIADDRAFT_51540	intron_variant	MODIFIER	3	7	10
NW_002060943.1	2634705	CT	C	92.73	TRIADDRAFT_51541	upstream_gene_variant	MODIFIER	11	5	16
NW_002060943.1	2636324	G	A	269.77	TRIADDRAFT_51541	upstream_gene_variant	MODIFIER	4	8	12
NW_002060943.1	2647001	G	A	241.77	TRIADDRAFT_51543	synonymous_variant	LOW	2	8	10
NW_002060943.1	2655817	A	AGAAAGATTAGCTAAATTGGCTGGTGGTGTTGCCGTTATTAAAGTAGGCGCTGCG	289.73	TRIADDRAFT_51544	downstream_gene_variant	MODIFIER	3	8	11
NW_002060943.1	2742805	T	C	31.77	TRIADDRAFT_51555	upstream_gene_variant	MODIFIER	7	3	10
NW_002060943.1	2746022	T	A	74.77	TRIADDRAFT_51556	upstream_gene_variant	MODIFIER	6	4	10
NW_002060943.1	2755267	C	T	116.77	TRIADDRAFT_51559	downstream_gene_variant	MODIFIER	5	5	10
NW_002060943.1	2791354	C	T	62.77	TRIADDRAFT_51564	upstream_gene_variant	MODIFIER	7	3	10
NW_002060943.1	2815163	G	A	157.77	TRIADDRAFT_20305	synonymous_variant	LOW	4	6	10
NW_002060943.1	2823075	T	C	165.77	TRIADDRAFT_51569	synonymous_variant	LOW	3	7	10
NW_002060943.1	2879789	C	T	175.77	TRIADDRAFT_51576-TRIADDRAFT_51577	intergenic_region	MODIFIER	15	6	21
NW_002060943.1	2879792	A	G	177.77	TRIADDRAFT_51576-TRIADDRAFT_51577	intergenic_region	MODIFIER	13	5	18
NW_002060943.1	2879810	T	C	168.77	TRIADDRAFT_51576-TRIADDRAFT_51577	intergenic_region	MODIFIER	6	6	12
NW_002060943.1	2970293	T	TA	112.73	TRIADDRAFT_51586	intron_variant	MODIFIER	6	4	10
NW_002060943.1	2970298	T	A	118.77	TRIADDRAFT_51586	intron_variant	MODIFIER	7	4	11
NW_002060943.1	2970308	G	A	118.77	TRIADDRAFT_51586	intron_variant	MODIFIER	7	4	11
NW_002060943.1	2970334	T	C	104.77	TRIADDRAFT_51586	synonymous_variant	LOW	9	5	14
NW_002060943.1	2970347	A	G	113.77	TRIADDRAFT_51586	missense_variant	MODERATE	10	7	17
NW_002060943.1	2970388	A	G	173.77	TRIADDRAFT_51586	synonymous_variant	LOW	10	6	16
NW_002060943.1	2970404	A	G	179.77	TRIADDRAFT_51586	missense_variant	MODERATE	8	6	14
NW_002060943.1	2970831	A	G	31.77	TRIADDRAFT_51586	intron_variant	MODIFIER	8	2	10
NW_002060943.1	2970861	T	A	67.77	TRIADDRAFT_51586	intron_variant	MODIFIER	10	3	13
NW_002060943.1	2970863	C	T	67.77	TRIADDRAFT_51586	intron_variant	MODIFIER	10	3	13
NW_002060943.1	2970904	A	T	31.77	TRIADDRAFT_51586	intron_variant	MODIFIER	8	2	10
NW_002060943.1	2989729	C	T	183.77	TRIADDRAFT_51589	synonymous_variant	LOW	10	8	18
NW_002060943.1	2989986	G	T	105.77	TRIADDRAFT_51589	upstream_gene_variant	MODIFIER	9	4	13
NW_002060943.1	2990011	C	CT	109.73	TRIADDRAFT_51589	upstream_gene_variant	MODIFIER	7	4	11
NW_002060943.1	2990023	T	C	115.77	TRIADDRAFT_51589	upstream_gene_variant	MODIFIER	8	4	12
NW_002060943.1	2990025	C	G	115.77	TRIADDRAFT_51589	upstream_gene_variant	MODIFIER	8	4	12
NW_002060943.1	2990026	T	C	115.77	TRIADDRAFT_51589	upstream_gene_variant	MODIFIER	8	4	12
NW_002060943.1	2990030	T	C	157.77	TRIADDRAFT_51589	upstream_gene_variant	MODIFIER	8	4	12
NW_002060943.1	2990034	T	A	157.77	TRIADDRAFT_51589	upstream_gene_variant	MODIFIER	8	5	13
NW_002060943.1	2990036	T	A	199.77	TRIADDRAFT_51589	upstream_gene_variant	MODIFIER	7	5	12
NW_002060943.1	2990049	G	A	205.77	TRIADDRAFT_51589	upstream_gene_variant	MODIFIER	6	5	11
NW_002060943.1	2990059	A	G	202.77	TRIADDRAFT_51589	upstream_gene_variant	MODIFIER	6	6	12
NW_002060943.1	2990067	G	A	202.77	TRIADDRAFT_51589	upstream_gene_variant	MODIFIER	6	6	12
NW_002060943.1	2990104	T	C	184.77	TRIADDRAFT_51589	upstream_gene_variant	MODIFIER	5	6	11
NW_002060943.1	2991820	A	G	118.77	TRIADDRAFT_51589	upstream_gene_variant	MODIFIER	7	4	11
NW_002060943.1	2991835	AT	A	106.73	TRIADDRAFT_51589	upstream_gene_variant	MODIFIER	8	4	12
NW_002060943.1	2991852	G	C	73.77	TRIADDRAFT_51589	upstream_gene_variant	MODIFIER	8	3	11
NW_002060943.1	2991858	A	G	73.77	TRIADDRAFT_51589	upstream_gene_variant	MODIFIER	7	3	10
NW_002060943.1	2991864	G	A	76.77	TRIADDRAFT_51589	upstream_gene_variant	MODIFIER	7	3	10
NW_002060943.1	2994285	A	G	112.77	TRIADDRAFT_51589	upstream_gene_variant	MODIFIER	9	3	12
NW_002060943.1	2994295	A	G	112.77	TRIADDRAFT_51589	upstream_gene_variant	MODIFIER	9	4	13
NW_002060943.1	2994303	AC	A	103.73	TRIADDRAFT_51589	upstream_gene_variant	MODIFIER	9	3	12
NW_002060943.1	2994305	A	T	70.77	TRIADDRAFT_51589	upstream_gene_variant	MODIFIER	8	3	11
NW_002060943.1	2994307	A	G	73.77	TRIADDRAFT_51589	upstream_gene_variant	MODIFIER	8	3	11
NW_002060943.1	2994309	A	G	73.77	TRIADDRAFT_51589	upstream_gene_variant	MODIFIER	8	3	11
NW_002060943.1	2994325	T	C	31.77	TRIADDRAFT_51589	upstream_gene_variant	MODIFIER	8	2	10
NW_002060943.1	2994349	G	A	31.77	TRIADDRAFT_51589	upstream_gene_variant	MODIFIER	8	2	10
NW_002060943.1	2995297	T	A	165.77	TRIADDRAFT_51590	synonymous_variant	LOW	3	7	10
NW_002060943.1	2995333	C	T	256.77	TRIADDRAFT_51590	synonymous_variant	LOW	3	7	10
NW_002060943.1	2995342	C	T	278.77	TRIADDRAFT_51590	synonymous_variant	LOW	2	8	10
NW_002060943.1	2995386	G	A	241.77	TRIADDRAFT_51590	missense_variant	MODERATE	2	8	10
NW_002060943.1	2995587	G	A	173.82	TRIADDRAFT_51590	missense_variant	MODERATE	2	8	10
NW_002060943.1	2995622	A	G	295.77	TRIADDRAFT_51590	missense_variant	MODERATE	2	8	10
NW_002060943.1	2995627	T	C	295.77	TRIADDRAFT_51590	synonymous_variant	LOW	3	8	11
NW_002060943.1	2995944	C	T	238.77	TRIADDRAFT_51590	missense_variant	MODERATE	3	8	11
NW_002060943.1	2995960	T	C	63.77	TRIADDRAFT_51590	synonymous_variant	LOW	9	3	12
NW_002060943.1	2995979	A	G	63.77	TRIADDRAFT_51590	missense_variant	MODERATE	8	3	11
NW_002060943.1	3007338	A	AT	127.73	TRIADDRAFT_51594	upstream_gene_variant	MODIFIER	4	6	10
NW_002060943.1	3028295	C	T	112.77	TRIADDRAFT_4509	downstream_gene_variant	MODIFIER	5	5	10
NW_002060943.1	3034170	C	T	125.77	TRIADDRAFT_51597	missense_variant	MODERATE	5	7	12
NW_002060943.1	3037063	TTAAA	T	238.73	TRIADDRAFT_51597	downstream_gene_variant	MODIFIER	6	7	13
NW_002060943.1	3068285	TTTG	T	94.73	TRIADDRAFT_63474	conservative_inframe_deletion	MODERATE	6	4	10
NW_002060943.1	3079310	T	G	145.77	TRIADDRAFT_17632	missense_variant	MODERATE	6	5	11
NW_002060943.1	3108300	C	T	202.77	TRIADDRAFT_51610	missense_variant	MODERATE	2	8	10
NW_002060943.1	3126212	G	T	166.77	TRIADDRAFT_18570	upstream_gene_variant	MODIFIER	5	5	10
NW_002060943.1	3126213	A	C	166.77	TRIADDRAFT_18570	upstream_gene_variant	MODIFIER	5	5	10
NW_002060943.1	3134587	C	T	165.77	TRIADDRAFT_18429	upstream_gene_variant	MODIFIER	3	7	10
NW_002060943.1	3134631	G	GA	96.73	TRIADDRAFT_18429	upstream_gene_variant	MODIFIER	6	5	11
NW_002060943.1	3140215	GA	G	163.73	TRIADDRAFT_19854	upstream_gene_variant	MODIFIER	3	7	10
NW_002060943.1	3164021	C	T	116.77	TRIADDRAFT_19127	synonymous_variant	LOW	5	5	10
NW_002060943.1	3164107	T	A	233.77	TRIADDRAFT_19127	splice_region_variant&intron_variant	LOW	3	7	10
NW_002060943.1	3165129	A	G	123.77	TRIADDRAFT_20283	upstream_gene_variant	MODIFIER	4	6	10
NW_002060943.1	3174056	A	G	130.77	TRIADDRAFT_3853	upstream_gene_variant	MODIFIER	5	8	13
NW_002060943.1	3174138	G	A	121.77	TRIADDRAFT_3853	upstream_gene_variant	MODIFIER	6	4	10
NW_002060943.1	3174141	G	A	121.77	TRIADDRAFT_3853	upstream_gene_variant	MODIFIER	6	4	10
NW_002060943.1	3174150	TAATTA	T	109.73	TRIADDRAFT_3853	upstream_gene_variant	MODIFIER	6	4	10
NW_002060943.1	3174159	A	T	118.77	TRIADDRAFT_3853	upstream_gene_variant	MODIFIER	7	4	11
NW_002060943.1	3174684	T	C	214.81	TRIADDRAFT_3853	upstream_gene_variant	MODIFIER	2	8	10
NW_002060943.1	3223876	T	C	157.77	TRIADDRAFT_51626	upstream_gene_variant	MODIFIER	4	6	10
NW_002060943.1	3224563	C	T	161.77	TRIADDRAFT_51626	upstream_gene_variant	MODIFIER	2	8	10
NW_002060943.1	3237253	G	A	154.77	TRIADDRAFT_19041	downstream_gene_variant	MODIFIER	5	6	11
NW_002060943.1	3249769	A	G	37.77	TRIADDRAFT_18248	upstream_gene_variant	MODIFIER	7	4	11
NW_002060943.1	3252311	T	TG	74.73	TRIADDRAFT_51631	upstream_gene_variant	MODIFIER	6	4	10
NW_002060943.1	3284590	T	C	203.77	TRIADDRAFT_63477	upstream_gene_variant	MODIFIER	5	9	14
NW_002060943.1	3285428	G	A	73.77	TRIADDRAFT_19715	missense_variant	MODERATE	8	3	11
NW_002060943.1	3285436	A	G	98.77	TRIADDRAFT_19715	missense_variant	MODERATE	7	4	11
NW_002060943.1	3564667	A	T	157.77	TRIADDRAFT_51639	missense_variant	MODERATE	4	6	10
NW_002060943.1	3654997	T	A	49.77	TRIADDRAFT_51649	downstream_gene_variant	MODIFIER	16	3	19
NW_002060943.1	3655007	T	C	61.77	TRIADDRAFT_51649	downstream_gene_variant	MODIFIER	12	3	15
NW_002060943.1	3657503	A	G	33.77	TRIADDRAFT_20120	downstream_gene_variant	MODIFIER	7	3	10
NW_002060943.1	3665857	A	G	79.77	TRIADDRAFT_51649	upstream_gene_variant	MODIFIER	6	5	11
NW_002060943.1	3680714	T	A	101.77	TRIADDRAFT_51652	upstream_gene_variant	MODIFIER	6	5	11
NW_002060943.1	3687261	G	A	147.77	TRIADDRAFT_51654	upstream_gene_variant	MODIFIER	4	7	11
NW_002060943.1	3694866	T	C	157.77	TRIADDRAFT_51654	downstream_gene_variant	MODIFIER	4	6	10
NW_002060943.1	3731254	C	A	256.77	TRIADDRAFT_18415	upstream_gene_variant	MODIFIER	3	7	10
NW_002060943.1	3731256	A	G	256.77	TRIADDRAFT_18415	upstream_gene_variant	MODIFIER	3	7	10
NW_002060943.1	3732231	C	T	123.77	TRIADDRAFT_18415	upstream_gene_variant	MODIFIER	4	6	10
NW_002060943.1	3899168	A	G	116.77	TRIADDRAFT_51675	synonymous_variant	LOW	5	5	10
NW_002060943.1	3911972	T	C	250.03	TRIADDRAFT_51678	upstream_gene_variant	MODIFIER	1	9	10
NW_002060943.1	3915265	A	G	160.77	TRIADDRAFT_51678	upstream_gene_variant	MODIFIER	6	5	11
NW_002060943.1	3920700	TA	T	73.73	TRIADDRAFT_51678	intron_variant	MODIFIER	5	5	10
NW_002060943.1	3923322	G	A	159.77	TRIADDRAFT_51678	intron_variant	MODIFIER	5	7	12
NW_002060943.1	3938640	G	A	96.77	TRIADDRAFT_18240	downstream_gene_variant	MODIFIER	6	4	10
NW_002060943.1	3965014	C	T	124.77	TRIADDRAFT_36926	downstream_gene_variant	MODIFIER	4	6	10
NW_002060943.1	3965072	T	C	130.77	TRIADDRAFT_51686	upstream_gene_variant	MODIFIER	4	7	11
NW_002060943.1	3974478	C	T	32.77	TRIADDRAFT_51686	synonymous_variant	LOW	7	3	10
NW_002060943.1	4038344	C	A	154.77	TRIADDRAFT_51695	upstream_gene_variant	MODIFIER	5	6	11
NW_002060943.1	4038707	A	AGTACT	67.73	TRIADDRAFT_51695	upstream_gene_variant	MODIFIER	7	3	10
NW_002060943.1	4038713	A	T	73.77	TRIADDRAFT_51695	upstream_gene_variant	MODIFIER	8	3	11
NW_002060943.1	4038875	A	G	159.77	TRIADDRAFT_51695	upstream_gene_variant	MODIFIER	5	7	12
NW_002060943.1	4050906	T	A	82.77	TRIADDRAFT_51696	synonymous_variant	LOW	5	5	10
NW_002060943.1	4065383	T	G	201.77	TRIADDRAFT_49617	upstream_gene_variant	MODIFIER	4	8	12
NW_002060943.1	4071949	G	A	89.77	TRIADDRAFT_49617	intron_variant	MODIFIER	4	6	10
NW_002060943.1	4071964	C	T	89.77	TRIADDRAFT_49617	intron_variant	MODIFIER	4	6	10
NW_002060943.1	4074368	A	G	32.77	TRIADDRAFT_49617	downstream_gene_variant	MODIFIER	7	3	10
NW_002060943.1	4084932	CT	C	158.73	TRIADDRAFT_49618	intron_variant	MODIFIER	3	8	11
NW_002060943.1	4091989	G	A	122.77	TRIADDRAFT_51702	upstream_gene_variant	MODIFIER	6	7	13
NW_002060943.1	4093081	T	C	103.77	TRIADDRAFT_51702	upstream_gene_variant	MODIFIER	5	6	11
NW_002060943.1	4095680	T	C	257.77	TRIADDRAFT_51702	upstream_gene_variant	MODIFIER	3	8	11
NW_002060943.1	4099726	C	T	110.77	TRIADDRAFT_51702	synonymous_variant	LOW	7	5	12
NW_002060943.1	4105610	A	G	181.77	TRIADDRAFT_51702	downstream_gene_variant	MODIFIER	4	7	11
NW_002060943.1	4105634	C	T	210.77	TRIADDRAFT_51702	downstream_gene_variant	MODIFIER	4	9	13
NW_002060943.1	4127026	A	G	37.77	TRIADDRAFT_51707	upstream_gene_variant	MODIFIER	7	4	11
NW_002060943.1	4195963	A	G	102.77	TRIADDRAFT_689	upstream_gene_variant	MODIFIER	8	4	12
NW_002060943.1	4196379	C	T	33.77	TRIADDRAFT_689	upstream_gene_variant	MODIFIER	13	5	18
NW_002060943.1	4196577	AG	A	100.73	TRIADDRAFT_689	upstream_gene_variant	MODIFIER	8	5	13
NW_002060943.1	4196905	C	T	99.77	TRIADDRAFT_689	upstream_gene_variant	MODIFIER	9	4	13
NW_002060943.1	4197574	T	C	32.77	TRIADDRAFT_689	upstream_gene_variant	MODIFIER	7	3	10
NW_002060943.1	4204211	G	A	123.77	TRIADDRAFT_20248	upstream_gene_variant	MODIFIER	4	6	10
NW_002060943.1	4233357	T	TGTACA	328.73	TRIADDRAFT_51723-TRIADDRAFT_51724	intergenic_region	MODIFIER	2	8	10
NW_002060943.1	4242357	A	G	192.77	TRIADDRAFT_51725	upstream_gene_variant	MODIFIER	7	8	15
NW_002060943.1	4242362	T	C	184.77	TRIADDRAFT_51725	upstream_gene_variant	MODIFIER	8	7	15
NW_002060943.1	4269991	C	T	54.77	TRIADDRAFT_51728	downstream_gene_variant	MODIFIER	7	3	10
NW_002060943.1	4304521	T	C	123.77	TRIADDRAFT_20304	intron_variant	MODIFIER	4	6	10
NW_002060943.1	4310398	A	G	111.77	TRIADDRAFT_20304	downstream_gene_variant	MODIFIER	6	4	10
NW_002060943.1	4312477	A	C	157.77	TRIADDRAFT_20304	downstream_gene_variant	MODIFIER	4	6	10
NW_002060943.1	4319586	G	C	123.77	TRIADDRAFT_49626	upstream_gene_variant	MODIFIER	4	6	10
NW_002060943.1	4334223	C	T	150.77	TRIADDRAFT_9507-TRIADDRAFT_9561	intergenic_region	MODIFIER	3	7	10
NW_002060943.1	4376553	A	T	164.77	TRIADDRAFT_51739-TRIADDRAFT_51740	intergenic_region	MODIFIER	5	8	13
NW_002060943.1	4377714	G	GATGTCATTGTCATTAATCAGTAGCATTC	186.73	TRIADDRAFT_51739-TRIADDRAFT_51740	intergenic_region	MODIFIER	7	6	13
NW_002060943.1	4377718	G	GCGATTTTGCCAATTCAGCATTAAGAGAAACAATGAA	151.73	TRIADDRAFT_51739-TRIADDRAFT_51740	intergenic_region	MODIFIER	7	5	12
NW_002060943.1	4377986	G	C	165.77	TRIADDRAFT_51739-TRIADDRAFT_51740	intergenic_region	MODIFIER	4	8	12
NW_002060943.1	4381959	C	A	66.77	TRIADDRAFT_51739-TRIADDRAFT_51740	intergenic_region	MODIFIER	7	3	10
NW_002060943.1	4387501	G	T	228.77	TRIADDRAFT_51739-TRIADDRAFT_51740	intergenic_region	MODIFIER	3	9	12
NW_002060943.1	4400234	G	C	113.77	TRIADDRAFT_51740	downstream_gene_variant	MODIFIER	6	5	11
NW_002060943.1	4428532	T	C	113.77	TRIADDRAFT_51742	synonymous_variant	LOW	6	5	11
NW_002060943.1	4429196	G	A	79.77	TRIADDRAFT_51742	downstream_gene_variant	MODIFIER	6	5	11
NW_002060943.1	4476979	CAG	C	238.73	TRIADDRAFT_51751	frameshift_variant	HIGH	6	7	13
NW_002060943.1	4476982	T	C	247.77	TRIADDRAFT_51751	missense_variant	MODERATE	6	7	13
NW_002060943.1	4476983	A	ACC	238.73	TRIADDRAFT_51751	frameshift_variant	HIGH	6	7	13
NW_002060943.1	4476986	G	A	247.77	TRIADDRAFT_51751	synonymous_variant	LOW	6	7	13
NW_002060943.1	4476999	A	C	153.77	TRIADDRAFT_51751	missense_variant	MODERATE	7	7	14
NW_002060943.1	4477010	G	A	244.77	TRIADDRAFT_51751	synonymous_variant	LOW	7	7	14
NW_002060943.1	4477016	A	T	244.77	TRIADDRAFT_51751	synonymous_variant	LOW	7	7	14
NW_002060943.1	4536272	T	G	108.77	TRIADDRAFT_51755	downstream_gene_variant	MODIFIER	6	7	13
NW_002060943.1	4588658	C	T	102.77	TRIADDRAFT_51761-TRIADDRAFT_51763	intergenic_region	MODIFIER	8	4	12
NW_002060943.1	4588750	A	G	101.77	TRIADDRAFT_51761-TRIADDRAFT_51763	intergenic_region	MODIFIER	7	4	11
NW_002060943.1	4634000	G	A	163.77	TRIADDRAFT_51767	upstream_gene_variant	MODIFIER	6	5	11
NW_002060943.1	4634008	C	T	205.77	TRIADDRAFT_51767	upstream_gene_variant	MODIFIER	6	5	11
NW_002060943.1	4634042	G	A	166.77	TRIADDRAFT_51767	upstream_gene_variant	MODIFIER	5	5	10
NW_002060943.1	4634043	C	T	166.77	TRIADDRAFT_51767	upstream_gene_variant	MODIFIER	5	5	10
NW_002060943.1	4657958	C	T	173.77	TRIADDRAFT_51770	intron_variant	MODIFIER	2	8	10
NW_002060943.1	4670825	T	A	123.77	TRIADDRAFT_51771	downstream_gene_variant	MODIFIER	4	6	10
NW_002060943.1	4727170	C	T	286.77	TRIADDRAFT_51775	intron_variant	MODIFIER	6	8	14
NW_002060943.1	4728019	GTT	G	92.73	TRIADDRAFT_51775	intron_variant	MODIFIER	11	4	15
NW_002060943.1	4732159	G	A	54.77	TRIADDRAFT_51775	downstream_gene_variant	MODIFIER	7	3	10
NW_002060943.1	4732232	T	C	138.77	TRIADDRAFT_51775	downstream_gene_variant	MODIFIER	12	7	19
NW_002060943.1	4732253	A	G	193.77	TRIADDRAFT_51775	downstream_gene_variant	MODIFIER	10	6	16
NW_002060943.1	4732254	A	G	193.77	TRIADDRAFT_51775	downstream_gene_variant	MODIFIER	10	6	16
NW_002060943.1	4732264	C	A	154.77	TRIADDRAFT_51775	downstream_gene_variant	MODIFIER	9	4	13
NW_002060943.1	4732516	G	A	249.77	TRIADDRAFT_51775	downstream_gene_variant	MODIFIER	3	8	11
NW_002060943.1	4732537	A	G	211.77	TRIADDRAFT_51775	downstream_gene_variant	MODIFIER	4	6	10
NW_002060943.1	4732542	A	G	233.77	TRIADDRAFT_51775	downstream_gene_variant	MODIFIER	4	7	11
NW_002060943.1	4732621	A	G	277.77	TRIADDRAFT_51775	downstream_gene_variant	MODIFIER	2	8	10
NW_002060943.1	4732655	A	G	208.77	TRIADDRAFT_51775	downstream_gene_variant	MODIFIER	4	6	10
NW_002060943.1	4732668	G	A	208.77	TRIADDRAFT_51775	downstream_gene_variant	MODIFIER	5	6	11
NW_002060943.1	4732681	CTTTCTAATAT	C	190.73	TRIADDRAFT_51775	downstream_gene_variant	MODIFIER	8	6	14
NW_002060943.1	4732711	T	C	241.77	TRIADDRAFT_51775	downstream_gene_variant	MODIFIER	7	6	13
NW_002060943.1	4732878	C	T	112.77	TRIADDRAFT_51775	downstream_gene_variant	MODIFIER	8	4	12
NW_002060943.1	4732901	A	G	118.77	TRIADDRAFT_51775	downstream_gene_variant	MODIFIER	6	4	10
NW_002060943.1	4732902	T	C	121.77	TRIADDRAFT_51775	downstream_gene_variant	MODIFIER	6	4	10
NW_002060943.1	4732914	C	T	76.77	TRIADDRAFT_51775	downstream_gene_variant	MODIFIER	7	3	10
NW_002060943.1	4732939	T	A	70.77	TRIADDRAFT_51775	downstream_gene_variant	MODIFIER	8	3	11
NW_002060943.1	4732945	A	G	73.77	TRIADDRAFT_51775	downstream_gene_variant	MODIFIER	8	3	11
NW_002060943.1	4732952	A	AT	64.73	TRIADDRAFT_51775	downstream_gene_variant	MODIFIER	8	3	11
NW_002060943.1	4732954	C	CATTAAT	64.73	TRIADDRAFT_51775	downstream_gene_variant	MODIFIER	8	3	11
NW_002060943.1	4733691	A	C	31.77	TRIADDRAFT_51775	downstream_gene_variant	MODIFIER	8	2	10
NW_002060943.1	4734441	A	G	121.77	TRIADDRAFT_51775	downstream_gene_variant	MODIFIER	6	4	10
NW_002060943.1	4734447	C	T	121.77	TRIADDRAFT_51775	downstream_gene_variant	MODIFIER	6	4	10
NW_002060943.1	4783940	A	G	66.77	TRIADDRAFT_51782-TRIADDRAFT_19201	intergenic_region	MODIFIER	7	3	10
NW_002060943.1	4851710	T	C	116.77	TRIADDRAFT_19862	upstream_gene_variant	MODIFIER	5	5	10
NW_002060943.1	4869129	C	T	167.77	TRIADDRAFT_51793	upstream_gene_variant	MODIFIER	4	8	12
NW_002060943.1	4995978	C	T	74.77	TRIADDRAFT_51801	downstream_gene_variant	MODIFIER	6	4	10
NW_002060943.1	5000799	G	A	82.77	TRIADDRAFT_19305	upstream_gene_variant	MODIFIER	5	5	10
NW_002060943.1	5010876	C	T	196.77	TRIADDRAFT_19305	synonymous_variant	LOW	4	7	11
NW_002060943.1	5015674	T	A	74.77	TRIADDRAFT_19305	downstream_gene_variant	MODIFIER	6	4	10
NW_002060943.1	5017623	T	A	192.77	TRIADDRAFT_51804	synonymous_variant	LOW	4	6	10
NW_002060943.1	5017954	A	G	101.77	TRIADDRAFT_51804	synonymous_variant	LOW	6	5	11
NW_002060943.1	5038716	A	C	325.77	TRIADDRAFT_19575	downstream_gene_variant	MODIFIER	7	9	16
NW_002060943.1	5038725	T	G	286.77	TRIADDRAFT_19575	downstream_gene_variant	MODIFIER	7	8	15
NW_002060943.1	5041304	T	C	118.77	TRIADDRAFT_19575	downstream_gene_variant	MODIFIER	6	4	10
NW_002060943.1	5056248	T	A	160.77	TRIADDRAFT_5340	downstream_gene_variant	MODIFIER	5	7	12
NW_002060943.1	5063631	TGTA	T	176.73	TRIADDRAFT_51807	upstream_gene_variant	MODIFIER	6	6	12
NW_002060943.1	5063635	CAGTACTG	C	260.73	TRIADDRAFT_51807	upstream_gene_variant	MODIFIER	6	6	12
NW_002060943.1	5063655	T	TA	325.73	TRIADDRAFT_51807	upstream_gene_variant	MODIFIER	5	8	13
NW_002060943.1	5063658	ACAG	A	325.73	TRIADDRAFT_51807	upstream_gene_variant	MODIFIER	5	9	14
NW_002060943.1	5063663	A	G	334.77	TRIADDRAFT_51807	upstream_gene_variant	MODIFIER	5	9	14
NW_002060943.1	5096256	A	G	66.77	TRIADDRAFT_51811	upstream_gene_variant	MODIFIER	7	3	10
NW_002060943.1	5118791	A	G	229.77	TRIADDRAFT_20128	upstream_gene_variant	MODIFIER	2	9	11
NW_002060943.1	5230195	T	G	205.77	TRIADDRAFT_35244	upstream_gene_variant	MODIFIER	6	6	12
NW_002060943.1	5230196	C	A	205.77	TRIADDRAFT_35244	upstream_gene_variant	MODIFIER	6	6	12
NW_002060943.1	5231922	T	C	153.77	TRIADDRAFT_35244	upstream_gene_variant	MODIFIER	7	7	14
NW_002060943.1	5231987	G	A	268.77	TRIADDRAFT_35244	upstream_gene_variant	MODIFIER	5	11	16
NW_002060943.1	5234871	G	A	205.77	TRIADDRAFT_19171	missense_variant	MODERATE	6	6	12
NW_002060943.1	5234872	T	C	205.77	TRIADDRAFT_19171	missense_variant	MODERATE	5	6	11
NW_002060943.1	5281697	A	G	110.77	TRIADDRAFT_451	intron_variant	MODIFIER	7	5	12
NW_002060943.1	5281763	A	G	102.77	TRIADDRAFT_451	intron_variant	MODIFIER	8	4	12
NW_002060943.1	5290207	G	A	136.77	TRIADDRAFT_51839	splice_region_variant&intron_variant	LOW	8	5	13
NW_002060943.1	5290233	A	G	93.77	TRIADDRAFT_51839	intron_variant	MODIFIER	11	4	15
NW_002060943.1	5292315	G	A	116.77	TRIADDRAFT_51839	intron_variant	MODIFIER	5	5	10
NW_002060943.1	5292370	C	A	149.77	TRIADDRAFT_51839	intron_variant	MODIFIER	5	7	12
NW_002060943.1	5292429	G	A	207.77	TRIADDRAFT_51839	synonymous_variant	LOW	2	8	10
NW_002060943.1	5295580	T	C	170.77	TRIADDRAFT_51840	upstream_gene_variant	MODIFIER	4	8	12
NW_002060943.1	5298382	A	G	193.77	TRIADDRAFT_51839	upstream_gene_variant	MODIFIER	5	7	12
NW_002060943.1	5298439	A	G	203.77	TRIADDRAFT_51839	upstream_gene_variant	MODIFIER	5	9	14
NW_002060943.1	5298448	A	AAGAGAG	283.73	TRIADDRAFT_51839	upstream_gene_variant	MODIFIER	5	8	13
NW_002060943.1	5298463	T	TTGGATTGTAG	325.73	TRIADDRAFT_51839	upstream_gene_variant	MODIFIER	5	9	14
NW_002060943.1	5301729	T	C	82.77	TRIADDRAFT_51841	synonymous_variant	LOW	5	5	10
NW_002060943.1	5303968	G	C	289.77	TRIADDRAFT_51840	downstream_gene_variant	MODIFIER	6	7	13
NW_002060943.1	5303969	G	A	289.77	TRIADDRAFT_51840	downstream_gene_variant	MODIFIER	6	7	13
NW_002060943.1	5303977	A	G	289.77	TRIADDRAFT_51840	downstream_gene_variant	MODIFIER	6	8	14
NW_002060943.1	5303994	T	C	247.77	TRIADDRAFT_51840	downstream_gene_variant	MODIFIER	6	7	13
NW_002060943.1	5304002	G	T	283.77	TRIADDRAFT_51840	downstream_gene_variant	MODIFIER	8	8	16
NW_002060943.1	5304003	A	T	283.77	TRIADDRAFT_51840	downstream_gene_variant	MODIFIER	8	8	16
NW_002060943.1	5304014	T	C	277.77	TRIADDRAFT_51840	downstream_gene_variant	MODIFIER	10	8	18
NW_002060943.1	5304020	T	A	277.77	TRIADDRAFT_51840	downstream_gene_variant	MODIFIER	9	8	17
NW_002060943.1	5304058	A	G	187.77	TRIADDRAFT_51840	downstream_gene_variant	MODIFIER	4	6	10
NW_002060943.1	5307524	T	C	123.77	TRIADDRAFT_5255	upstream_gene_variant	MODIFIER	4	6	10
NW_002060943.1	5307541	A	G	128.77	TRIADDRAFT_5255	upstream_gene_variant	MODIFIER	4	7	11
NW_002060943.1	5315153	A	T	79.77	TRIADDRAFT_51843	upstream_gene_variant	MODIFIER	6	5	11
NW_002060943.1	5316618	G	T	150.77	TRIADDRAFT_51845	synonymous_variant	LOW	5	5	10
NW_002060943.1	5316624	C	T	163.77	TRIADDRAFT_51845	synonymous_variant	LOW	6	5	11
NW_002060943.1	5316633	G	A	160.77	TRIADDRAFT_51845	synonymous_variant	LOW	7	5	12
NW_002060943.1	5318815	A	C	173.82	TRIADDRAFT_51845	missense_variant	MODERATE	2	8	10
NW_002060943.1	5329974	A	G	155.77	TRIADDRAFT_20151-TRIADDRAFT_19541	intergenic_region	MODIFIER	5	6	11
NW_002060943.1	5344148	A	AT	54.73	TRIADDRAFT_51849	downstream_gene_variant	MODIFIER	6	4	10
NW_002060943.1	5347203	T	A	123.77	TRIADDRAFT_51849	upstream_gene_variant	MODIFIER	4	6	10
NW_002060943.1	5347230	T	C	116.77	TRIADDRAFT_51849	upstream_gene_variant	MODIFIER	5	5	10
NW_002060943.1	5347427	A	C	117.77	TRIADDRAFT_51849	upstream_gene_variant	MODIFIER	6	6	12
NW_002060943.1	5350689	T	C	157.77	TRIADDRAFT_51849	upstream_gene_variant	MODIFIER	8	5	13
NW_002060943.1	5350691	C	T	157.77	TRIADDRAFT_51849	upstream_gene_variant	MODIFIER	8	5	13
NW_002060943.1	5351355	C	T	123.77	TRIADDRAFT_51849	upstream_gene_variant	MODIFIER	4	6	10
NW_002060943.1	5351379	G	A	125.77	TRIADDRAFT_51849	upstream_gene_variant	MODIFIER	5	7	12
NW_002060943.1	5351415	T	C	120.77	TRIADDRAFT_51849	upstream_gene_variant	MODIFIER	5	6	11
NW_002060943.1	5351565	C	G	121.77	TRIADDRAFT_51849	upstream_gene_variant	MODIFIER	6	4	10
NW_002060943.1	5351568	G	A	121.77	TRIADDRAFT_51849	upstream_gene_variant	MODIFIER	6	4	10
NW_002060943.1	5356063	T	C	105.77	TRIADDRAFT_18605	synonymous_variant	LOW	7	4	11
NW_002060943.1	5357606	T	C	156.77	TRIADDRAFT_18605	upstream_gene_variant	MODIFIER	6	7	13
NW_002060943.1	5357747	G	A	110.77	TRIADDRAFT_18605	upstream_gene_variant	MODIFIER	7	5	12
NW_002060943.1	5358031	T	C	116.77	TRIADDRAFT_18605	upstream_gene_variant	MODIFIER	5	5	10
NW_002060943.1	5360402	G	T	117.77	TRIADDRAFT_18605	upstream_gene_variant	MODIFIER	6	6	12
NW_002060943.1	5360479	T	C	80.77	TRIADDRAFT_18605	upstream_gene_variant	MODIFIER	8	6	14
NW_002060943.1	5364366	C	A	66.77	TRIADDRAFT_18605-TRIADDRAFT_1085	intergenic_region	MODIFIER	7	3	10
NW_002060943.1	5394871	A	G	101.77	TRIADDRAFT_51852	downstream_gene_variant	MODIFIER	6	4	10
NW_002060943.1	5394882	C	T	98.77	TRIADDRAFT_51852	downstream_gene_variant	MODIFIER	7	3	10
NW_002060943.1	5394883	G	A	98.77	TRIADDRAFT_51852	downstream_gene_variant	MODIFIER	7	3	10
NW_002060943.1	5406515	C	T	208.77	TRIADDRAFT_51853	upstream_gene_variant	MODIFIER	4	6	10
NW_002060943.1	5411220	C	T	102.77	TRIADDRAFT_19623	synonymous_variant	LOW	11	6	17
NW_002060943.1	5413352	A	G	76.77	TRIADDRAFT_19623	synonymous_variant	LOW	7	3	10
NW_002060943.1	5413364	A	G	95.77	TRIADDRAFT_19623	synonymous_variant	LOW	8	4	12
NW_002060943.1	5414668	C	T	232.77	TRIADDRAFT_19623	upstream_gene_variant	MODIFIER	4	6	10
NW_002060943.1	5414669	T	C	232.77	TRIADDRAFT_19623	upstream_gene_variant	MODIFIER	4	7	11
NW_002060943.1	5415628	G	A	162.77	TRIADDRAFT_19623	upstream_gene_variant	MODIFIER	4	7	11
NW_002060943.1	5431560	C	T	157.77	TRIADDRAFT_18419	upstream_gene_variant	MODIFIER	4	6	10
NW_002060943.1	5431601	A	T	159.77	TRIADDRAFT_18419	upstream_gene_variant	MODIFIER	5	7	12
NW_002060943.1	5432099	T	C	116.77	TRIADDRAFT_18672	upstream_gene_variant	MODIFIER	5	5	10
NW_002060943.1	5434692	T	C	301.77	TRIADDRAFT_18672	upstream_gene_variant	MODIFIER	2	8	10
NW_002060943.1	5437676	T	C	182.77	TRIADDRAFT_18419	downstream_gene_variant	MODIFIER	7	6	13
NW_002060943.1	5441518	T	C	153.77	TRIADDRAFT_51860	upstream_gene_variant	MODIFIER	3	7	10
NW_002060943.1	5445056	T	C	104.77	TRIADDRAFT_18203	upstream_gene_variant	MODIFIER	5	5	10
NW_002060943.1	5446501	T	C	103.77	TRIADDRAFT_18203	upstream_gene_variant	MODIFIER	5	6	11
NW_002060943.1	5448374	A	G	186.77	TRIADDRAFT_18203	upstream_gene_variant	MODIFIER	4	6	10
NW_002060943.1	5448446	ATACTG	A	164.73	TRIADDRAFT_18203	upstream_gene_variant	MODIFIER	5	6	11
NW_002060943.1	5448515	G	T	57.77	TRIADDRAFT_18203	upstream_gene_variant	MODIFIER	6	4	10
NW_002060943.1	5451551	A	G	31.77	TRIADDRAFT_63178	upstream_gene_variant	MODIFIER	8	2	10
NW_002060943.1	5451555	CA	C	49.73	TRIADDRAFT_63178	upstream_gene_variant	MODIFIER	8	2	10
NW_002060943.1	5451557	A	T	58.77	TRIADDRAFT_63178	upstream_gene_variant	MODIFIER	8	3	11
NW_002060943.1	5454937	G	A	71.77	TRIADDRAFT_63495	upstream_gene_variant	MODIFIER	7	4	11
NW_002060943.1	5455213	A	G	74.77	TRIADDRAFT_63495	upstream_gene_variant	MODIFIER	6	4	10
NW_002060943.1	5458228	C	T	163.77	TRIADDRAFT_51863	downstream_gene_variant	MODIFIER	5	5	10
NW_002060943.1	5458229	C	T	163.77	TRIADDRAFT_51863	downstream_gene_variant	MODIFIER	6	5	11
NW_002060943.1	5459783	G	A	226.77	TRIADDRAFT_51863	downstream_gene_variant	MODIFIER	7	8	15
NW_002060943.1	5459815	T	G	225.77	TRIADDRAFT_51863	downstream_gene_variant	MODIFIER	5	9	14
NW_002060943.1	5464267	T	C	124.77	TRIADDRAFT_63495	intron_variant	MODIFIER	9	5	14
NW_002060943.1	5468648	A	G	250.03	TRIADDRAFT_51865	upstream_gene_variant	MODIFIER	1	9	10
NW_002060943.1	5471482	T	C	237.77	TRIADDRAFT_51865	intron_variant	MODIFIER	4	11	15
NW_002060943.1	5474516	T	C	37.77	TRIADDRAFT_51865	intron_variant	MODIFIER	7	4	11
NW_002060943.1	5476953	T	A	120.77	TRIADDRAFT_51865	intron_variant	MODIFIER	5	6	11
NW_002060943.1	5479450	C	T	131.77	TRIADDRAFT_51865	synonymous_variant	LOW	3	7	10
NW_002060943.1	5481435	A	G	108.77	TRIADDRAFT_36957	upstream_gene_variant	MODIFIER	6	4	10
NW_002060943.1	5486756	G	C	154.77	TRIADDRAFT_36957	intron_variant	MODIFIER	4	6	10
NW_002060943.1	5487541	A	T	116.77	TRIADDRAFT_20201	downstream_gene_variant	MODIFIER	3	7	10
NW_002060943.1	5488607	G	T	172.77	TRIADDRAFT_20201	downstream_gene_variant	MODIFIER	4	9	13
NW_002060943.1	5494090	CAA	C	135.73	TRIADDRAFT_20201	upstream_gene_variant	MODIFIER	6	5	11
NW_002060943.1	5494782	T	C	63.77	TRIADDRAFT_51868	synonymous_variant	LOW	8	3	11
NW_002060943.1	5501218	G	T	145.77	TRIADDRAFT_51869	upstream_gene_variant	MODIFIER	4	6	10
NW_002060943.1	5502983	A	G	71.77	TRIADDRAFT_51869	upstream_gene_variant	MODIFIER	7	4	11
NW_002060943.1	5505663	C	T	66.77	TRIADDRAFT_51870	upstream_gene_variant	MODIFIER	7	3	10
NW_002060943.1	5508406	A	C	159.77	TRIADDRAFT_49657	downstream_gene_variant	MODIFIER	5	7	12
NW_002060943.1	5508479	A	G	228.77	TRIADDRAFT_51872	synonymous_variant	LOW	4	7	11
NW_002060943.1	5510127	G	A	157.77	TRIADDRAFT_51872	synonymous_variant	LOW	4	6	10
NW_002060943.1	5510158	T	C	116.77	TRIADDRAFT_49657	downstream_gene_variant	MODIFIER	5	5	10
NW_002060943.1	5511875	G	A	188.77	TRIADDRAFT_51872	synonymous_variant	LOW	5	6	11
NW_002060943.1	5515002	G	T	146.77	TRIADDRAFT_51872	upstream_gene_variant	MODIFIER	5	5	10
NW_002060943.1	5517493	C	T	82.77	TRIADDRAFT_51872	upstream_gene_variant	MODIFIER	5	5	10
NW_002060943.1	5523377	C	T	121.77	TRIADDRAFT_63497	upstream_gene_variant	MODIFIER	6	4	10
NW_002060943.1	5523378	T	A	121.77	TRIADDRAFT_63497	upstream_gene_variant	MODIFIER	6	4	10
NW_002060943.1	5523750	G	C	32.77	TRIADDRAFT_63497	upstream_gene_variant	MODIFIER	7	3	10
NW_002060943.1	5523878	C	G	295.77	TRIADDRAFT_51874	intron_variant	MODIFIER	4	8	12
NW_002060943.1	5523880	A	T	295.77	TRIADDRAFT_51874	intron_variant	MODIFIER	4	8	12
NW_002060943.1	5531256	A	T	173.77	TRIADDRAFT_51876	upstream_gene_variant	MODIFIER	2	8	10
NW_002060943.1	5531480	G	A	116.77	TRIADDRAFT_51876	upstream_gene_variant	MODIFIER	5	5	10
NW_002060943.1	5531526	A	G	144.77	TRIADDRAFT_51876	upstream_gene_variant	MODIFIER	5	7	12
NW_002060943.1	5532241	A	G	108.77	TRIADDRAFT_51876	upstream_gene_variant	MODIFIER	6	4	10
NW_002060943.1	5537514	T	TG	157.73	TRIADDRAFT_51877	upstream_gene_variant	MODIFIER	5	5	10
NW_002060943.1	5537515	T	C	166.77	TRIADDRAFT_51877	upstream_gene_variant	MODIFIER	5	5	10
NW_002060943.1	5542509	T	G	252.77	TRIADDRAFT_51877	downstream_gene_variant	MODIFIER	0	10	10
NW_002060943.1	5545197	C	A	151.77	TRIADDRAFT_51877	downstream_gene_variant	MODIFIER	6	6	12
NW_002060943.1	5545230	G	A	151.77	TRIADDRAFT_51877	downstream_gene_variant	MODIFIER	6	6	12
NW_002060943.1	5545599	C	T	74.77	TRIADDRAFT_51877	downstream_gene_variant	MODIFIER	6	4	10
NW_002060943.1	5546489	T	C	277.77	TRIADDRAFT_51877	downstream_gene_variant	MODIFIER	3	9	12
NW_002060943.1	5547939	C	CT	164.73	TRIADDRAFT_51877-TRIADDRAFT_51878	intergenic_region	MODIFIER	4	7	11
NW_002060943.1	5577789	ACT	A	281.73	TRIADDRAFT_63499	upstream_gene_variant	MODIFIER	4	8	12
NW_002060943.1	5577792	GTTCAAGGGAACTACTGTTCTATTAAATTTTTGGGTAAGATTCTTTGAGAACTGTTCAAGGGAAAAAGCTTTCAAACAGTATTTTCCATTTTCAAGTTCCGCGTCCATCCCAGCATTTTTGGGTCAAGATTCTTTGAGAAC	G	257.73	TRIADDRAFT_63499	upstream_gene_variant	MODIFIER	11	8	19
NW_002060943.1	5579082	G	A	118.77	TRIADDRAFT_51882	downstream_gene_variant	MODIFIER	7	4	11
NW_002060943.1	5579090	T	A	118.77	TRIADDRAFT_51882	downstream_gene_variant	MODIFIER	7	4	11
NW_002060943.1	5584809	T	A	76.77	TRIADDRAFT_51882	upstream_gene_variant	MODIFIER	7	3	10
NW_002060943.1	5584810	A	T	76.77	TRIADDRAFT_51882	upstream_gene_variant	MODIFIER	7	3	10
NW_002060943.1	5587309	T	G	79.77	TRIADDRAFT_51882	upstream_gene_variant	MODIFIER	6	5	11
NW_002060943.1	5590926	T	C	182.03	TRIADDRAFT_18350	upstream_gene_variant	MODIFIER	1	9	10
NW_002060943.1	5591253	C	T	124.77	TRIADDRAFT_18350	upstream_gene_variant	MODIFIER	7	7	14
NW_002060943.1	5592949	T	A	116.77	TRIADDRAFT_18350	upstream_gene_variant	MODIFIER	5	5	10
NW_002060943.1	5605866	G	A	250.77	TRIADDRAFT_51888	upstream_gene_variant	MODIFIER	5	7	12
NW_002060943.1	5605870	G	C	250.77	TRIADDRAFT_51888	upstream_gene_variant	MODIFIER	5	7	12
NW_002060943.1	5623145	C	T	68.77	TRIADDRAFT_51889	missense_variant	MODERATE	8	4	12
NW_002060943.1	5628153	A	T	82.77	TRIADDRAFT_51889	upstream_gene_variant	MODIFIER	5	5	10
NW_002060943.1	5629371	T	C	89.77	TRIADDRAFT_51889	upstream_gene_variant	MODIFIER	4	6	10
NW_002060943.1	5632710	C	T	110.77	TRIADDRAFT_51892	upstream_gene_variant	MODIFIER	7	5	12
NW_002060943.1	5634276	G	A	114.77	TRIADDRAFT_51892	upstream_gene_variant	MODIFIER	6	4	10
NW_002060943.1	5634299	C	CT	112.73	TRIADDRAFT_51892	upstream_gene_variant	MODIFIER	6	4	10
NW_002060943.1	5652438	G	A	118.77	TRIADDRAFT_51894	downstream_gene_variant	MODIFIER	7	4	11
NW_002060943.1	5652440	G	A	118.77	TRIADDRAFT_51894	downstream_gene_variant	MODIFIER	7	4	11
NW_002060943.1	5652443	G	A	118.77	TRIADDRAFT_51894	downstream_gene_variant	MODIFIER	7	4	11
NW_002060943.1	5652586	T	A	114.77	TRIADDRAFT_51894	downstream_gene_variant	MODIFIER	6	4	10
NW_002060943.1	5656209	T	C	37.77	TRIADDRAFT_51895	downstream_gene_variant	MODIFIER	7	4	11
NW_002060943.1	5656967	C	T	37.77	TRIADDRAFT_51894	missense_variant	MODERATE	7	4	11
NW_002060943.1	5663244	G	C	167.77	TRIADDRAFT_51896	missense_variant	MODERATE	4	8	12
NW_002060943.1	5666837	A	C	31.77	TRIADDRAFT_51896	upstream_gene_variant	MODIFIER	8	2	10
NW_002060943.1	5666838	T	C	31.77	TRIADDRAFT_51896	upstream_gene_variant	MODIFIER	8	2	10
NW_002060943.1	5666843	C	G	31.77	TRIADDRAFT_51896	upstream_gene_variant	MODIFIER	8	2	10
NW_002060943.1	5676686	C	G	116.77	TRIADDRAFT_51897	downstream_gene_variant	MODIFIER	5	5	10
NW_002060943.1	5680079	C	T	73.77	TRIADDRAFT_51898	synonymous_variant	LOW	8	3	11
NW_002060943.1	5680085	C	A	73.77	TRIADDRAFT_51898	missense_variant	MODERATE	7	3	10
NW_002060943.1	5681140	A	T	193.77	TRIADDRAFT_51898	missense_variant	MODERATE	5	7	12
NW_002060943.1	5682443	C	T	157.77	TRIADDRAFT_51899	downstream_gene_variant	MODIFIER	4	6	10
NW_002060943.1	5691816	G	A	159.77	TRIADDRAFT_19172	synonymous_variant	LOW	5	7	12
NW_002060943.1	5693136	A	C	118.77	TRIADDRAFT_19172	upstream_gene_variant	MODIFIER	7	4	11
NW_002060943.1	5693144	G	A	118.77	TRIADDRAFT_19172	upstream_gene_variant	MODIFIER	7	4	11
NW_002060943.1	5693506	T	A	71.77	TRIADDRAFT_19172	upstream_gene_variant	MODIFIER	7	4	11
NW_002060943.1	5693509	A	G	196.77	TRIADDRAFT_19172	upstream_gene_variant	MODIFIER	4	7	11
NW_002060943.1	5699240	A	C	32.77	TRIADDRAFT_51901	intron_variant	MODIFIER	7	3	10
NW_002060943.1	5704300	A	G	31.77	TRIADDRAFT_51901	downstream_gene_variant	MODIFIER	9	4	13
NW_002060943.1	5706190	T	C	166.77	TRIADDRAFT_51901	downstream_gene_variant	MODIFIER	5	5	10
NW_002060943.1	5706195	G	A	166.77	TRIADDRAFT_51901	downstream_gene_variant	MODIFIER	5	5	10
NW_002060943.1	5706227	A	G	76.77	TRIADDRAFT_51901	downstream_gene_variant	MODIFIER	7	3	10
NW_002060943.1	5706247	T	C	98.77	TRIADDRAFT_51901	downstream_gene_variant	MODIFIER	6	4	10
NW_002060943.1	5707007	A	T	172.77	TRIADDRAFT_51901-TRIADDRAFT_51902	intergenic_region	MODIFIER	8	6	14
NW_002060943.1	5707054	G	C	183.77	TRIADDRAFT_51901-TRIADDRAFT_51902	intergenic_region	MODIFIER	6	9	15
NW_002060943.1	5720052	C	T	139.77	TRIADDRAFT_51902	upstream_gene_variant	MODIFIER	6	7	13
NW_002060943.1	5720070	A	C	155.77	TRIADDRAFT_51902	upstream_gene_variant	MODIFIER	7	7	14
NW_002060943.1	5723408	G	A	118.77	TRIADDRAFT_51902	intron_variant	MODIFIER	7	4	11
NW_002060943.1	5723414	A	G	112.77	TRIADDRAFT_51902	intron_variant	MODIFIER	8	4	12
NW_002060943.1	5723422	G	A	115.77	TRIADDRAFT_51902	intron_variant	MODIFIER	8	4	12
NW_002060943.1	5723423	C	G	115.77	TRIADDRAFT_51902	intron_variant	MODIFIER	8	4	12
NW_002060943.1	5723481	C	T	102.77	TRIADDRAFT_51902	intron_variant	MODIFIER	8	5	13
NW_002060943.1	5727735	G	A	162.77	TRIADDRAFT_51903	upstream_gene_variant	MODIFIER	4	7	11
NW_002060943.1	5727747	T	G	211.77	TRIADDRAFT_51903	upstream_gene_variant	MODIFIER	4	6	10
NW_002060943.1	5727753	T	C	233.77	TRIADDRAFT_51903	upstream_gene_variant	MODIFIER	4	6	10
NW_002060943.1	5727758	G	A	236.77	TRIADDRAFT_51903	upstream_gene_variant	MODIFIER	3	7	10
NW_002060943.1	5727871	T	A	40.77	TRIADDRAFT_51903	upstream_gene_variant	MODIFIER	6	4	10
NW_002060943.1	5729978	A	G	104.77	TRIADDRAFT_51903	missense_variant	MODERATE	5	5	10
NW_002060943.1	5730040	G	A	115.77	TRIADDRAFT_51903	synonymous_variant	LOW	5	5	10
NW_002060943.1	5730794	A	T	123.77	TRIADDRAFT_51903	missense_variant	MODERATE	4	6	10
NW_002060943.1	5735289	C	T	106.77	TRIADDRAFT_51903	downstream_gene_variant	MODIFIER	11	4	15
NW_002060943.1	5735290	A	G	106.77	TRIADDRAFT_51903	downstream_gene_variant	MODIFIER	11	4	15
NW_002060943.1	5735291	C	G	103.77	TRIADDRAFT_51903	downstream_gene_variant	MODIFIER	11	4	15
NW_002060943.1	5735300	G	C	106.77	TRIADDRAFT_51903	downstream_gene_variant	MODIFIER	11	4	15
NW_002060943.1	5740314	G	T	171.77	TRIADDRAFT_51904	downstream_gene_variant	MODIFIER	4	6	10
NW_002060943.1	5741814	T	A	204.77	TRIADDRAFT_51904	downstream_gene_variant	MODIFIER	4	6	10
NW_002060943.1	5741869	G	A	32.77	TRIADDRAFT_51904	downstream_gene_variant	MODIFIER	7	3	10
NW_002060943.1	5745187	T	C	166.77	TRIADDRAFT_51905	upstream_gene_variant	MODIFIER	5	5	10
NW_002060943.1	5745273	G	A	233.77	TRIADDRAFT_51905	upstream_gene_variant	MODIFIER	7	12	19
NW_002060943.1	5745414	C	T	165.77	TRIADDRAFT_51905	upstream_gene_variant	MODIFIER	3	7	10
NW_002060943.1	5747799	T	G	152.77	TRIADDRAFT_51905	upstream_gene_variant	MODIFIER	5	6	11
NW_002060943.1	5758681	C	T	132.77	TRIADDRAFT_51907	intron_variant	MODIFIER	3	7	10
NW_002060943.1	5760958	A	G	165.77	TRIADDRAFT_51907	missense_variant	MODERATE	3	7	10
NW_002060943.1	5765746	G	A	40.77	TRIADDRAFT_51908	upstream_gene_variant	MODIFIER	6	4	10
NW_002060943.1	5769617	AT	A	112.73	TRIADDRAFT_51908	intron_variant	MODIFIER	6	4	10
NW_002060943.1	5769624	G	A	121.77	TRIADDRAFT_51908	intron_variant	MODIFIER	6	4	10
NW_002060943.1	5801150	A	G	79.77	TRIADDRAFT_10520	intron_variant	MODIFIER	6	5	11
NW_002060943.1	5801161	G	A	117.77	TRIADDRAFT_10520	intron_variant	MODIFIER	6	6	12
NW_002060943.1	5803347	C	T	109.77	TRIADDRAFT_10520	intron_variant	MODIFIER	4	6	10
NW_002060943.1	5803419	G	C	118.77	TRIADDRAFT_10520	intron_variant	MODIFIER	6	4	10
NW_002060943.1	5803431	T	C	133.77	TRIADDRAFT_10520	intron_variant	MODIFIER	4	6	10
NW_002060943.1	5803441	T	A	121.77	TRIADDRAFT_10520	intron_variant	MODIFIER	6	4	10
NW_002060943.1	5803446	G	A	118.77	TRIADDRAFT_10520	intron_variant	MODIFIER	6	4	10
NW_002060943.1	5813272	A	G	165.77	TRIADDRAFT_10520	intron_variant	MODIFIER	3	7	10
NW_002060943.1	5813317	A	G	162.77	TRIADDRAFT_10520	intron_variant	MODIFIER	4	7	11
NW_002060943.1	5814392	G	A	82.77	TRIADDRAFT_10520	intron_variant	MODIFIER	5	5	10
NW_002060943.1	5816076	A	G	161.77	TRIADDRAFT_10520	missense_variant	MODERATE	6	8	14
NW_002060943.1	5816224	T	C	104.77	TRIADDRAFT_10520	downstream_gene_variant	MODIFIER	9	5	14
NW_002060943.1	5819491	G	A	160.77	TRIADDRAFT_10520	downstream_gene_variant	MODIFIER	7	5	12
NW_002060943.1	5819498	A	G	182.77	TRIADDRAFT_10520	downstream_gene_variant	MODIFIER	7	6	13
NW_002060943.1	5820924	C	T	123.77	TRIADDRAFT_10520	downstream_gene_variant	MODIFIER	4	6	10
NW_002060943.1	5828030	A	G	32.77	TRIADDRAFT_51914	upstream_gene_variant	MODIFIER	7	3	10
NW_002060943.1	5831480	G	A	150.77	TRIADDRAFT_51914	upstream_gene_variant	MODIFIER	5	5	10
NW_002060943.1	5833776	A	G	150.77	TRIADDRAFT_51914	intron_variant	MODIFIER	3	7	10
NW_002060943.1	5837638	T	C	104.77	TRIADDRAFT_51915	upstream_gene_variant	MODIFIER	5	5	10
NW_002060943.1	5839845	C	CCAGTA	46.73	TRIADDRAFT_51915	upstream_gene_variant	MODIFIER	7	3	10
NW_002060943.1	5841381	T	G	256.77	TRIADDRAFT_51914	downstream_gene_variant	MODIFIER	3	7	10
NW_002060943.1	5841391	C	T	274.77	TRIADDRAFT_51914	downstream_gene_variant	MODIFIER	4	8	12
NW_002060943.1	5841440	A	C	284.77	TRIADDRAFT_51914	downstream_gene_variant	MODIFIER	2	10	12
NW_002060943.1	5848152	C	G	163.77	TRIADDRAFT_18436	upstream_gene_variant	MODIFIER	5	5	10
NW_002060943.1	5848156	C	T	163.77	TRIADDRAFT_18436	upstream_gene_variant	MODIFIER	6	5	11
NW_002060943.1	5857518	T	C	74.77	TRIADDRAFT_51918	downstream_gene_variant	MODIFIER	6	4	10
NW_002060943.1	5863079	A	T	71.77	TRIADDRAFT_51918	intron_variant	MODIFIER	7	4	11
NW_002060943.1	5864684	G	A	250.03	TRIADDRAFT_51918	intron_variant	MODIFIER	1	9	10
NW_002060943.1	5864980	T	A	74.77	TRIADDRAFT_51918	intron_variant	MODIFIER	6	4	10
NW_002060943.1	5865045	T	A	171.77	TRIADDRAFT_51918	intron_variant	MODIFIER	4	8	12
NW_002060943.1	5865062	T	TTA	286.73	TRIADDRAFT_51918	intron_variant	MODIFIER	4	8	12
NW_002060943.1	5868411	C	T	139.77	TRIADDRAFT_51918	upstream_gene_variant	MODIFIER	6	5	11
NW_002060943.1	5868427	T	C	121.77	TRIADDRAFT_51918	upstream_gene_variant	MODIFIER	6	4	10
NW_002060943.1	5868715	T	C	120.77	TRIADDRAFT_51918	upstream_gene_variant	MODIFIER	5	6	11
NW_002060943.1	5870283	C	T	166.77	TRIADDRAFT_51918	upstream_gene_variant	MODIFIER	5	5	10
NW_002060943.1	5870293	A	T	208.77	TRIADDRAFT_51918	upstream_gene_variant	MODIFIER	5	6	11
NW_002060943.1	5870312	G	A	211.77	TRIADDRAFT_51918	upstream_gene_variant	MODIFIER	4	6	10
NW_002060943.1	5870314	T	C	211.77	TRIADDRAFT_51918	upstream_gene_variant	MODIFIER	4	6	10
NW_002060943.1	5870320	G	A	211.77	TRIADDRAFT_51918	upstream_gene_variant	MODIFIER	4	6	10
NW_002060943.1	5874884	T	C	192.77	TRIADDRAFT_20308	upstream_gene_variant	MODIFIER	4	7	11
NW_002060943.1	5877193	C	T	112.77	TRIADDRAFT_20308	upstream_gene_variant	MODIFIER	8	4	12
NW_002060943.1	5877216	T	C	142.77	TRIADDRAFT_20308	upstream_gene_variant	MODIFIER	5	5	10
NW_002060943.1	5877568	A	C	46.77	TRIADDRAFT_20308	upstream_gene_variant	MODIFIER	9	3	12
NW_002060943.1	5877593	G	GGA	127.73	TRIADDRAFT_20308	upstream_gene_variant	MODIFIER	10	4	14
NW_002060943.1	5877666	C	T	115.77	TRIADDRAFT_20308	upstream_gene_variant	MODIFIER	6	4	10
NW_002060943.1	5883253	A	T	196.77	TRIADDRAFT_36962	splice_region_variant&intron_variant	LOW	4	7	11
NW_002060943.1	5883312	A	G	264.77	TRIADDRAFT_36962	synonymous_variant	LOW	5	9	14
NW_002060943.1	5883362	G	T	162.77	TRIADDRAFT_36962	splice_region_variant&intron_variant	LOW	4	7	11
NW_002060943.1	5889318	T	A	121.77	TRIADDRAFT_51923	upstream_gene_variant	MODIFIER	6	4	10
NW_002060943.1	5889320	C	T	121.77	TRIADDRAFT_51923	upstream_gene_variant	MODIFIER	6	4	10
NW_002060943.1	5889857	C	T	204.77	TRIADDRAFT_51922	upstream_gene_variant	MODIFIER	3	8	11
NW_002060943.1	5893120	A	G	392.77	TRIADDRAFT_51922	upstream_gene_variant	MODIFIER	2	11	13
NW_002060943.1	5893126	G	A	385.77	TRIADDRAFT_51922	upstream_gene_variant	MODIFIER	2	10	12
NW_002060943.1	5907175	A	G	89.77	TRIADDRAFT_51924	intron_variant	MODIFIER	4	6	10
NW_002060943.1	5908898	G	A	72.77	TRIADDRAFT_51924	intron_variant	MODIFIER	5	6	11
NW_002060943.1	5912761	A	G	165.77	TRIADDRAFT_51924	intron_variant	MODIFIER	3	7	10
NW_002060943.1	5917463	T	TA	134.73	TRIADDRAFT_51924	intron_variant	MODIFIER	5	5	10
NW_002060943.1	5939172	T	G	154.77	TRIADDRAFT_51925	downstream_gene_variant	MODIFIER	5	6	11
NW_002060943.1	5944115	T	A	196.77	TRIADDRAFT_51927	downstream_gene_variant	MODIFIER	4	7	11
NW_002060943.1	5944129	T	C	166.77	TRIADDRAFT_51927	downstream_gene_variant	MODIFIER	5	5	10
NW_002060943.1	5944141	G	A	166.77	TRIADDRAFT_51927	downstream_gene_variant	MODIFIER	5	5	10
NW_002060943.1	5944151	T	TGTACA	157.73	TRIADDRAFT_51927	downstream_gene_variant	MODIFIER	5	5	10
NW_002060943.1	5944572	GA	G	113.73	TRIADDRAFT_63502	frameshift_variant	HIGH	6	6	12
NW_002060943.1	5944817	A	G	118.77	TRIADDRAFT_51927	downstream_gene_variant	MODIFIER	6	6	12
NW_002060943.1	5944910	T	G	157.77	TRIADDRAFT_51927	downstream_gene_variant	MODIFIER	7	5	12
NW_002060943.1	5944916	T	C	157.77	TRIADDRAFT_51927	downstream_gene_variant	MODIFIER	7	4	11
NW_002060943.1	5946419	T	G	80.77	TRIADDRAFT_63502	downstream_gene_variant	MODIFIER	8	5	13
NW_002060943.1	5951308	G	A	295.77	TRIADDRAFT_51927	upstream_gene_variant	MODIFIER	3	7	10
NW_002060943.1	5951313	T	C	313.77	TRIADDRAFT_51927	upstream_gene_variant	MODIFIER	4	9	13
NW_002060943.1	5951373	T	TTA	286.73	TRIADDRAFT_51927	upstream_gene_variant	MODIFIER	4	8	12
NW_002060943.1	5953450	T	C	212.77	TRIADDRAFT_51927	upstream_gene_variant	MODIFIER	2	9	11
NW_002060943.1	5953497	A	G	247.77	TRIADDRAFT_51927	upstream_gene_variant	MODIFIER	3	10	13
NW_002060943.1	5958257	G	A	121.77	TRIADDRAFT_19907	downstream_gene_variant	MODIFIER	5	6	11
NW_002060943.1	5959633	C	T	215.77	TRIADDRAFT_19907	downstream_gene_variant	MODIFIER	3	7	10
NW_002060943.1	5959653	G	T	76.77	TRIADDRAFT_19907	downstream_gene_variant	MODIFIER	7	3	10
NW_002060943.1	5965198	T	C	258.77	TRIADDRAFT_19734	downstream_gene_variant	MODIFIER	2	8	10
NW_002060943.1	5965522	C	T	120.77	TRIADDRAFT_19734	downstream_gene_variant	MODIFIER	5	6	11
NW_002060943.1	5965549	A	T	50.77	TRIADDRAFT_19734	downstream_gene_variant	MODIFIER	5	5	10
NW_002060943.1	5967771	C	T	158.77	TRIADDRAFT_17577	downstream_gene_variant	MODIFIER	4	6	10
NW_002060943.1	5975985	T	C	163.77	TRIADDRAFT_19734	upstream_gene_variant	MODIFIER	6	5	11
NW_002060943.1	5975993	T	G	163.77	TRIADDRAFT_19734	upstream_gene_variant	MODIFIER	6	5	11
NW_002060943.1	5976013	C	T	166.77	TRIADDRAFT_19734	upstream_gene_variant	MODIFIER	5	5	10
NW_002060943.1	5976720	C	T	123.77	TRIADDRAFT_19734	upstream_gene_variant	MODIFIER	4	6	10
NW_002060943.1	5976761	A	G	157.77	TRIADDRAFT_19734	upstream_gene_variant	MODIFIER	4	6	10
NW_002060943.1	5978516	C	G	106.77	TRIADDRAFT_51932	upstream_gene_variant	MODIFIER	6	4	10
NW_002060943.1	5978536	T	C	70.77	TRIADDRAFT_51932	upstream_gene_variant	MODIFIER	9	3	12
NW_002060943.1	5978556	C	T	98.77	TRIADDRAFT_51932	upstream_gene_variant	MODIFIER	7	3	10
NW_002060943.1	5987746	G	T	121.77	TRIADDRAFT_1922	upstream_gene_variant	MODIFIER	5	6	11
NW_002060943.1	5992197	C	T	33.77	TRIADDRAFT_1922	synonymous_variant	LOW	7	3	10
NW_002060943.1	6011066	AAAC	A	238.73	TRIADDRAFT_18685	upstream_gene_variant	MODIFIER	6	7	13
NW_002060943.1	6011076	CGTACT	C	241.73	TRIADDRAFT_18685	upstream_gene_variant	MODIFIER	5	7	12
NW_002060943.1	6013561	C	G	210.77	TRIADDRAFT_51940	upstream_gene_variant	MODIFIER	4	10	14
NW_002060943.1	6014579	C	T	74.77	TRIADDRAFT_51940	upstream_gene_variant	MODIFIER	6	4	10
NW_002060943.1	6014589	G	A	123.77	TRIADDRAFT_51940	upstream_gene_variant	MODIFIER	4	6	10
NW_002060943.1	6014616	C	T	101.77	TRIADDRAFT_51940	upstream_gene_variant	MODIFIER	6	5	11
NW_002060943.1	6019218	G	A	137.77	TRIADDRAFT_35260	upstream_gene_variant	MODIFIER	7	6	13
NW_002060943.1	6022709	G	C	84.77	TRIADDRAFT_51940	downstream_gene_variant	MODIFIER	10	4	14
NW_002060943.1	6022730	C	T	73.77	TRIADDRAFT_51940	downstream_gene_variant	MODIFIER	7	4	11
NW_002060943.1	6022997	TGTA	T	67.73	TRIADDRAFT_51940	downstream_gene_variant	MODIFIER	7	3	10
NW_002060943.1	6022999	T	*, TAC	382.73	TRIADDRAFT_51940	downstream_gene_variant	MODIFIER	0	3	10
NW_002060943.1	6023391	T	A	125.77	TRIADDRAFT_51940	downstream_gene_variant	MODIFIER	5	7	12
NW_002060943.1	6023524	A	T	182.03	TRIADDRAFT_51940	downstream_gene_variant	MODIFIER	1	9	10
NW_002060943.1	6035627	A	G	151.77	TRIADDRAFT_63505	synonymous_variant	LOW	6	6	12
NW_002060943.1	6036434	C	A	120.77	TRIADDRAFT_51942	upstream_gene_variant	MODIFIER	5	6	11
NW_002060943.1	6038135	T	A	153.77	TRIADDRAFT_51942	upstream_gene_variant	MODIFIER	6	5	11
NW_002060943.1	6039605	A	G	40.77	TRIADDRAFT_63505	upstream_gene_variant	MODIFIER	6	4	10
NW_002060943.1	6047861	A	G	86.77	TRIADDRAFT_51944	intron_variant	MODIFIER	5	6	11
NW_002060943.1	6056450	A	C	98.77	TRIADDRAFT_14428	downstream_gene_variant	MODIFIER	7	4	11
NW_002060943.1	6056458	G	A	76.77	TRIADDRAFT_14428	downstream_gene_variant	MODIFIER	7	3	10
NW_002060943.1	6069035	G	A	196.77	TRIADDRAFT_14428-TRIADDRAFT_51946	intergenic_region	MODIFIER	4	7	11
NW_002060943.1	6069050	C	T	191.77	TRIADDRAFT_14428-TRIADDRAFT_51946	intergenic_region	MODIFIER	4	6	10
NW_002060943.1	6069140	T	G	278.77	TRIADDRAFT_14428-TRIADDRAFT_51946	intergenic_region	MODIFIER	3	7	10
NW_002060943.1	6069149	G	A	278.77	TRIADDRAFT_14428-TRIADDRAFT_51946	intergenic_region	MODIFIER	3	8	11
NW_002060943.1	6069160	T	C	343.77	TRIADDRAFT_14428-TRIADDRAFT_51946	intergenic_region	MODIFIER	2	9	11
NW_002060943.1	6069166	T	C	380.77	TRIADDRAFT_14428-TRIADDRAFT_51946	intergenic_region	MODIFIER	2	10	12
NW_002060943.1	6077506	G	A	267.77	TRIADDRAFT_14428-TRIADDRAFT_51946	intergenic_region	MODIFIER	2	9	11
NW_002060943.1	6082365	C	T	94.77	TRIADDRAFT_14428-TRIADDRAFT_51946	intergenic_region	MODIFIER	8	5	13
NW_002060943.1	6085894	C	T	166.77	TRIADDRAFT_51946	upstream_gene_variant	MODIFIER	5	5	10
NW_002060943.1	6085897	G	A	166.77	TRIADDRAFT_51946	upstream_gene_variant	MODIFIER	5	5	10
NW_002060943.1	6091768	T	C	301.77	TRIADDRAFT_51946	downstream_gene_variant	MODIFIER	2	8	10
NW_002060943.1	6091780	G	A	301.77	TRIADDRAFT_51946	downstream_gene_variant	MODIFIER	2	8	10
NW_002060943.1	6100961	AT	A	91.73	TRIADDRAFT_51948	downstream_gene_variant	MODIFIER	7	4	11
NW_002060943.1	6102990	T	C	52.77	TRIADDRAFT_51948	downstream_gene_variant	MODIFIER	7	3	10
NW_002060943.1	6107330	A	ATATACACTAT	109.73	TRIADDRAFT_51949	upstream_gene_variant	MODIFIER	7	4	11
NW_002060943.1	6111156	A	G	296.77	TRIADDRAFT_51949	upstream_gene_variant	MODIFIER	2	12	14
NW_002060943.1	6129382	A	G	98.77	TRIADDRAFT_51954	upstream_gene_variant	MODIFIER	11	5	16
NW_002060943.1	6132148	GT	G	292.73	TRIADDRAFT_51953	downstream_gene_variant	MODIFIER	2	8	10
NW_002060943.1	6132154	G	A	323.77	TRIADDRAFT_51953	downstream_gene_variant	MODIFIER	2	9	11
NW_002060943.1	6137575	C	G	76.77	TRIADDRAFT_51954	downstream_gene_variant	MODIFIER	7	3	10
NW_002060943.1	6137580	A	G	76.77	TRIADDRAFT_51954	downstream_gene_variant	MODIFIER	7	3	10
NW_002060943.1	6137610	AATT	A	289.73	TRIADDRAFT_51954	downstream_gene_variant	MODIFIER	3	8	11
NW_002060943.1	6139170	T	C	208.77	TRIADDRAFT_51955	intron_variant	MODIFIER	5	6	11
NW_002060943.1	6139171	G	A	208.77	TRIADDRAFT_51955	intron_variant	MODIFIER	5	6	11
NW_002060943.1	6139226	C	A	166.77	TRIADDRAFT_51955	intron_variant	MODIFIER	5	5	10
NW_002060943.1	6139231	T	A	166.77	TRIADDRAFT_51955	intron_variant	MODIFIER	5	5	10
NW_002060943.1	6145249	T	G	232.77	TRIADDRAFT_51955	upstream_gene_variant	MODIFIER	3	7	10
NW_002060943.1	6146336	A	G	32.77	TRIADDRAFT_51956	synonymous_variant	LOW	7	3	10
NW_002060943.1	6146858	T	TA	247.73	TRIADDRAFT_51955	upstream_gene_variant	MODIFIER	3	7	10
NW_002060943.1	6148910	C	T	159.77	TRIADDRAFT_51957	missense_variant	MODERATE	5	7	12
NW_002060943.1	6154018	A	C	37.77	TRIADDRAFT_51957	synonymous_variant	LOW	7	4	11
NW_002060943.1	6159685	C	T	235.77	TRIADDRAFT_51957	upstream_gene_variant	MODIFIER	4	8	12
NW_002060943.1	6163818	A	G	196.77	TRIADDRAFT_18287	upstream_gene_variant	MODIFIER	4	7	11
NW_002060943.1	6166058	C	T	198.77	TRIADDRAFT_18287	upstream_gene_variant	MODIFIER	5	8	13
NW_002060943.1	6166103	G	A	123.77	TRIADDRAFT_18287	upstream_gene_variant	MODIFIER	4	6	10
NW_002060943.1	6166131	G	A	123.77	TRIADDRAFT_18287	upstream_gene_variant	MODIFIER	4	6	10
NW_002060943.1	6166834	G	T	204.77	TRIADDRAFT_18287	upstream_gene_variant	MODIFIER	3	8	11
NW_002060943.1	6169348	C	T	74.77	TRIADDRAFT_18324	intron_variant	MODIFIER	6	4	10
NW_002060943.1	6169363	C	G	71.77	TRIADDRAFT_18324	intron_variant	MODIFIER	7	4	11
NW_002060943.1	6169374	A	G	201.77	TRIADDRAFT_18324	intron_variant	MODIFIER	4	8	12
NW_002060943.1	6171311	C	G	40.77	TRIADDRAFT_18324	intron_variant	MODIFIER	6	4	10
NW_002060943.1	6172160	C	T	214.77	TRIADDRAFT_18324	synonymous_variant	LOW	2	9	11
NW_002060943.1	6175982	G	A	162.77	TRIADDRAFT_18324	missense_variant	MODERATE	4	7	11
NW_002060943.1	6176855	A	G	40.77	TRIADDRAFT_63507	upstream_gene_variant	MODIFIER	6	4	10
NW_002060943.1	6176886	G	A	120.77	TRIADDRAFT_63507	upstream_gene_variant	MODIFIER	5	6	11
NW_002060943.1	6176989	A	T	66.77	TRIADDRAFT_63507	upstream_gene_variant	MODIFIER	7	3	10
NW_002060943.1	6181633	T	C	118.77	TRIADDRAFT_51961	downstream_gene_variant	MODIFIER	7	4	11
NW_002060943.1	6181638	A	G	121.77	TRIADDRAFT_51961	downstream_gene_variant	MODIFIER	6	4	10
NW_002060943.1	6190531	A	G	71.77	TRIADDRAFT_51961	upstream_gene_variant	MODIFIER	7	4	11
NW_002060943.1	6191025	TG	T	47.73	TRIADDRAFT_51961	upstream_gene_variant	MODIFIER	9	3	12
NW_002060943.1	6191162	A	AG	128.73	TRIADDRAFT_51961	upstream_gene_variant	MODIFIER	4	6	10
NW_002060943.1	6191220	C	T	247.77	TRIADDRAFT_51961	upstream_gene_variant	MODIFIER	2	8	10
NW_002060943.1	6196465	A	G	74.77	TRIADDRAFT_51962	synonymous_variant	LOW	6	4	10
NW_002060943.1	6196678	G	A	108.77	TRIADDRAFT_51962	intron_variant	MODIFIER	6	4	10
NW_002060943.1	6196922	T	C	125.77	TRIADDRAFT_51962	splice_region_variant&intron_variant	LOW	5	7	12
NW_002060943.1	6199022	G	A	137.77	TRIADDRAFT_51962	synonymous_variant	LOW	5	6	11
NW_002060943.1	6205592	CT	C	39.73	TRIADDRAFT_51965	upstream_gene_variant	MODIFIER	7	3	10
NW_002060943.1	6205992	T	A	327.77	TRIADDRAFT_19466	splice_region_variant&intron_variant	LOW	1	10	11
NW_002060943.1	6207227	T	C	128.77	TRIADDRAFT_51965	upstream_gene_variant	MODIFIER	4	7	11
NW_002060943.1	6207244	A	G	71.77	TRIADDRAFT_51965	upstream_gene_variant	MODIFIER	7	4	11
NW_002060943.1	6214076	T	C	131.77	TRIADDRAFT_51966	missense_variant	MODERATE	3	7	10
NW_002060943.1	6227339	A	G	154.77	TRIADDRAFT_51969	intron_variant	MODIFIER	5	6	11
NW_002060943.1	6227410	C	G	281.77	TRIADDRAFT_51969	intron_variant	MODIFIER	2	8	10
NW_002060943.1	6229912	T	C	163.77	TRIADDRAFT_51969	upstream_gene_variant	MODIFIER	4	7	11
NW_002060943.1	6238279	C	A	143.77	TRIADDRAFT_19732	upstream_gene_variant	MODIFIER	6	5	11
NW_002060943.1	6238289	G	T	118.77	TRIADDRAFT_19732	upstream_gene_variant	MODIFIER	7	4	11
NW_002060943.1	6238322	T	C	139.77	TRIADDRAFT_19732	upstream_gene_variant	MODIFIER	10	6	16
NW_002060943.1	6239778	G	A	70.77	TRIADDRAFT_19732	synonymous_variant	LOW	7	3	10
NW_002060943.1	6248397	A	G	79.77	TRIADDRAFT_49668	upstream_gene_variant	MODIFIER	6	5	11
NW_002060943.1	6250091	T	G	98.77	TRIADDRAFT_49668	upstream_gene_variant	MODIFIER	6	4	10
NW_002060943.1	6250101	G	A	76.77	TRIADDRAFT_49668	upstream_gene_variant	MODIFIER	7	3	10
NW_002060943.1	6250333	T	C	66.77	TRIADDRAFT_49668	upstream_gene_variant	MODIFIER	7	3	10
NW_002060943.1	6256869	C	A	165.77	TRIADDRAFT_51973	intron_variant	MODIFIER	3	7	10
NW_002060943.1	6256958	C	T	116.77	TRIADDRAFT_51973	intron_variant	MODIFIER	5	5	10
NW_002060943.1	6256995	AATC	A	137.73	TRIADDRAFT_51973	intron_variant	MODIFIER	5	5	10
NW_002060943.1	6256998	C	*, CA	375.73	TRIADDRAFT_51973	intron_variant	MODIFIER	0	5	10
NW_002060943.1	6257013	TA	T	117.73	TRIADDRAFT_51973	intron_variant	MODIFIER	5	5	10
NW_002060943.1	6257053	T	C	123.77	TRIADDRAFT_51973	intron_variant	MODIFIER	4	6	10
NW_002060943.1	6257096	C	T	207.82	TRIADDRAFT_51973	intron_variant	MODIFIER	2	8	10
NW_002060943.1	6259474	CT	C	143.73	TRIADDRAFT_51973	upstream_gene_variant	MODIFIER	5	6	11
NW_002060943.1	6260752	C	T	211.77	TRIADDRAFT_51973	upstream_gene_variant	MODIFIER	4	6	10
NW_002060943.1	6260815	AG	A	67.73	TRIADDRAFT_51973	upstream_gene_variant	MODIFIER	7	3	10
NW_002060943.1	6261338	A	G	120.77	TRIADDRAFT_51973	upstream_gene_variant	MODIFIER	5	6	11
NW_002060943.1	6261633	C	T	98.77	TRIADDRAFT_51973	upstream_gene_variant	MODIFIER	6	5	11
NW_002060943.1	6262849	G	A	57.77	TRIADDRAFT_18721	missense_variant	MODERATE	12	3	15
NW_002060943.1	6262867	T	C	55.77	TRIADDRAFT_18721	missense_variant	MODERATE	14	3	17
NW_002060943.1	6262871	C	G	55.77	TRIADDRAFT_18721	synonymous_variant	LOW	14	3	17
NW_002060943.1	6263125	AGG	A	58.73	TRIADDRAFT_18721	frameshift_variant	HIGH	9	3	12
NW_002060943.1	6263130	C	A	67.77	TRIADDRAFT_18721	missense_variant	MODERATE	9	3	12
NW_002060943.1	6263132	T	TGC	61.73	TRIADDRAFT_18721	frameshift_variant	HIGH	9	3	12
NW_002060943.1	6263139	T	C	31.77	TRIADDRAFT_18721	missense_variant	MODERATE	8	2	10
NW_002060943.1	6264010	C	T	99.77	TRIADDRAFT_18721	intron_variant	MODIFIER	9	4	13
NW_002060943.1	6264025	C	A	109.77	TRIADDRAFT_18721	intron_variant	MODIFIER	9	3	12
NW_002060943.1	6264029	C	G	109.77	TRIADDRAFT_18721	intron_variant	MODIFIER	10	4	14
NW_002060943.1	6264031	C	T	109.77	TRIADDRAFT_18721	intron_variant	MODIFIER	10	4	14
NW_002060943.1	6264040	T	TCGA	58.73	TRIADDRAFT_18721	intron_variant	MODIFIER	10	3	13
NW_002060943.1	6264041	T	TTCCTCCGA	58.73	TRIADDRAFT_18721	intron_variant	MODIFIER	10	3	13
NW_002060943.1	6265989	C	CATT	112.73	TRIADDRAFT_18721	upstream_gene_variant	MODIFIER	6	4	10
NW_002060943.1	6266579	A	G	107.77	TRIADDRAFT_18721	upstream_gene_variant	MODIFIER	8	5	13
NW_002060943.1	6269778	C	T	250.77	TRIADDRAFT_20384	downstream_gene_variant	MODIFIER	4	6	10
NW_002060943.1	6269781	A	T	250.77	TRIADDRAFT_20384	downstream_gene_variant	MODIFIER	4	7	11
NW_002060943.1	6270664	T	G	244.77	TRIADDRAFT_20384	missense_variant	MODERATE	7	7	14
NW_002060943.1	6270665	C	A	244.77	TRIADDRAFT_20384	stop_gained	HIGH	7	7	14
NW_002060943.1	6270714	G	A	209.77	TRIADDRAFT_20384	synonymous_variant	LOW	5	5	10
NW_002060943.1	6270719	T	C	209.77	TRIADDRAFT_20384	missense_variant	MODERATE	5	7	12
NW_002060943.1	6272048	C	T	62.77	TRIADDRAFT_20384	missense_variant	MODERATE	10	4	14
NW_002060943.1	6273462	C	T	113.77	TRIADDRAFT_20384	upstream_gene_variant	MODIFIER	6	5	11
NW_002060943.1	6273514	A	G	209.77	TRIADDRAFT_20384	upstream_gene_variant	MODIFIER	5	7	12
NW_002060943.1	6273517	C	T	188.77	TRIADDRAFT_20384	upstream_gene_variant	MODIFIER	5	5	10
NW_002060943.1	6273945	G	A	207.77	TRIADDRAFT_20384	upstream_gene_variant	MODIFIER	2	8	10
NW_002060943.1	6273992	C	T	66.77	TRIADDRAFT_20384	upstream_gene_variant	MODIFIER	8	3	11
NW_002060943.1	6275248	A	G	104.77	TRIADDRAFT_18185	synonymous_variant	LOW	9	5	14
NW_002060943.1	6275304	T	C	97.77	TRIADDRAFT_18185	missense_variant	MODERATE	9	4	13
NW_002060943.1	6275324	C	T	252.77	TRIADDRAFT_18185	missense_variant	MODERATE	3	11	14
NW_002060943.1	6277624	G	A	158.77	TRIADDRAFT_18544	synonymous_variant	LOW	4	6	10
NW_002060943.1	6278790	C	T	250.77	TRIADDRAFT_18185	upstream_gene_variant	MODIFIER	3	7	10
NW_002060943.1	6283735	C	A	71.77	TRIADDRAFT_19407	upstream_gene_variant	MODIFIER	7	4	11
NW_002060943.1	6288814	A	C	111.77	TRIADDRAFT_20060	upstream_gene_variant	MODIFIER	8	6	14
NW_002060943.1	6288881	C	T	116.77	TRIADDRAFT_20060	upstream_gene_variant	MODIFIER	5	5	10
NW_002060943.1	6289985	C	T	166.77	TRIADDRAFT_19969	upstream_gene_variant	MODIFIER	3	7	10
NW_002060943.1	6296791	G	A	40.77	TRIADDRAFT_20121	missense_variant	MODERATE	6	4	10
NW_002060943.1	6297200	T	A	50.77	TRIADDRAFT_20121	synonymous_variant	LOW	12	3	15
NW_002060943.1	6298455	T	C	229.77	TRIADDRAFT_20121	intron_variant	MODIFIER	5	8	13
NW_002060943.1	6298536	G	C	144.77	TRIADDRAFT_20121	intron_variant	MODIFIER	7	5	12
NW_002060943.1	6301170	G	A	37.77	TRIADDRAFT_20121	upstream_gene_variant	MODIFIER	7	4	11
NW_002060943.1	6302161	A	C	73.77	TRIADDRAFT_20121	upstream_gene_variant	MODIFIER	6	4	10
NW_002060943.1	6302172	C	T	157.77	TRIADDRAFT_20121	upstream_gene_variant	MODIFIER	4	6	10
NW_002060943.1	6306551	G	A	195.82	TRIADDRAFT_19385	downstream_gene_variant	MODIFIER	2	8	10
NW_002060943.1	6307664	CT	C	133.73	TRIADDRAFT_19385	downstream_gene_variant	MODIFIER	5	5	10
NW_002060943.1	6308672	ATATTTC	A	157.73	TRIADDRAFT_19385	downstream_gene_variant	MODIFIER	5	5	10
NW_002060943.1	6314643	A	G	71.77	TRIADDRAFT_51985	upstream_gene_variant	MODIFIER	7	4	11
NW_002060943.1	6330809	G	A	62.77	TRIADDRAFT_51986	upstream_gene_variant	MODIFIER	8	4	12
NW_002060943.1	6331247	A	G	278.77	TRIADDRAFT_51986	upstream_gene_variant	MODIFIER	5	9	14
NW_002060943.1	6331249	TTTCTTTGGTCAA	T	269.73	TRIADDRAFT_51986	upstream_gene_variant	MODIFIER	5	9	14
NW_002060943.1	6333441	G	A	73.77	TRIADDRAFT_51986	upstream_gene_variant	MODIFIER	7	3	10
NW_002060943.1	6333443	C	CA	64.73	TRIADDRAFT_51986	upstream_gene_variant	MODIFIER	8	3	11
NW_002060943.1	6333946	TTAA	T	247.73	TRIADDRAFT_51986	upstream_gene_variant	MODIFIER	3	7	10
NW_002060943.1	6333954	A	G	256.77	TRIADDRAFT_51986	upstream_gene_variant	MODIFIER	3	7	10
NW_002060943.1	6343903	G	A	76.77	TRIADDRAFT_49674-TRIADDRAFT_8888	intergenic_region	MODIFIER	7	3	10
NW_002060943.1	6347235	T	C	125.77	TRIADDRAFT_49674-TRIADDRAFT_8888	intergenic_region	MODIFIER	6	6	12
NW_002060943.1	6347260	C	T	74.77	TRIADDRAFT_49674-TRIADDRAFT_8888	intergenic_region	MODIFIER	9	6	15
NW_002060943.1	6361769	T	A	157.77	TRIADDRAFT_19671-TRIADDRAFT_19804	intergenic_region	MODIFIER	7	5	12
NW_002060943.1	6361778	T	C	195.77	TRIADDRAFT_19671-TRIADDRAFT_19804	intergenic_region	MODIFIER	7	5	12
NW_002060943.1	6367920	C	T	162.77	TRIADDRAFT_19804	intron_variant	MODIFIER	4	7	11
NW_002060943.1	6368006	C	T	31.77	TRIADDRAFT_19804	intron_variant	MODIFIER	8	2	10
NW_002060943.1	6368011	C	A	31.77	TRIADDRAFT_19804	intron_variant	MODIFIER	8	2	10
NW_002060943.1	6368296	A	T	162.77	TRIADDRAFT_19804	synonymous_variant	LOW	4	7	11
NW_002060943.1	6369475	G	A	166.77	TRIADDRAFT_19804	intron_variant	MODIFIER	5	5	10
NW_002060943.1	6369484	T	G	163.77	TRIADDRAFT_19804	intron_variant	MODIFIER	6	5	11
NW_002060943.1	6377969	G	A	222.77	TRIADDRAFT_15916	missense_variant	MODERATE	4	6	10
NW_002060943.1	6377977	T	C	222.77	TRIADDRAFT_15916	synonymous_variant	LOW	4	7	11
NW_002060943.1	6383470	A	G	250.77	TRIADDRAFT_19428	upstream_gene_variant	MODIFIER	2	10	12
NW_002060943.1	6386729	C	T	113.77	TRIADDRAFT_20045	synonymous_variant	LOW	6	5	11
NW_002060943.1	6387167	T	C	110.77	TRIADDRAFT_19428	upstream_gene_variant	MODIFIER	7	5	12
NW_002060943.1	6387203	C	T	203.77	TRIADDRAFT_19428	synonymous_variant	LOW	4	11	15
NW_002060943.1	6388094	A	G	63.77	TRIADDRAFT_3589	upstream_gene_variant	MODIFIER	8	3	11
NW_002060943.1	6390889	A	T	202.77	TRIADDRAFT_20045	downstream_gene_variant	MODIFIER	6	6	12
NW_002060943.1	6390891	C	T	202.77	TRIADDRAFT_20045	downstream_gene_variant	MODIFIER	7	6	13
NW_002060943.1	6396627	T	C	121.77	TRIADDRAFT_3589-TRIADDRAFT_51991	intergenic_region	MODIFIER	6	4	10
NW_002060943.1	6396628	A	T	121.77	TRIADDRAFT_3589-TRIADDRAFT_51991	intergenic_region	MODIFIER	6	4	10
NW_002060943.1	6396927	T	C	128.77	TRIADDRAFT_3589-TRIADDRAFT_51991	intergenic_region	MODIFIER	5	5	10
NW_002060943.1	6397653	A	G	123.77	TRIADDRAFT_3589-TRIADDRAFT_51991	intergenic_region	MODIFIER	4	6	10
NW_002060943.1	6398607	T	C	32.77	TRIADDRAFT_3589-TRIADDRAFT_51991	intergenic_region	MODIFIER	7	3	10
NW_002060943.1	6399103	G	A	211.77	TRIADDRAFT_3589-TRIADDRAFT_51991	intergenic_region	MODIFIER	4	6	10
NW_002060943.1	6399885	A	C	74.77	TRIADDRAFT_3589-TRIADDRAFT_51991	intergenic_region	MODIFIER	6	4	10
NW_002060943.1	6404090	T	A	281.77	TRIADDRAFT_51991	upstream_gene_variant	MODIFIER	3	10	13
NW_002060943.1	6404106	T	C	311.77	TRIADDRAFT_51991	upstream_gene_variant	MODIFIER	3	9	12
NW_002060943.1	6405830	A	T	121.77	TRIADDRAFT_51991	upstream_gene_variant	MODIFIER	6	4	10
NW_002060943.1	6406995	T	G	128.77	TRIADDRAFT_51991	upstream_gene_variant	MODIFIER	4	7	11
NW_002060943.1	6409004	G	T	204.77	TRIADDRAFT_51991	splice_region_variant&intron_variant	LOW	3	8	11
NW_002060943.1	6421900	C	T	121.77	TRIADDRAFT_51992	missense_variant	MODERATE	6	4	10
NW_002060943.1	6422625	G	T	143.77	TRIADDRAFT_51992	synonymous_variant	LOW	9	6	15
NW_002060943.1	6428295	T	A	37.77	TRIADDRAFT_51992	downstream_gene_variant	MODIFIER	7	4	11
NW_002060943.1	6430007	T	C	150.77	TRIADDRAFT_19790	upstream_gene_variant	MODIFIER	5	6	11
NW_002060943.1	6430099	C	A	123.77	TRIADDRAFT_19790	upstream_gene_variant	MODIFIER	4	6	10
NW_002060943.1	6430322	C	T	162.77	TRIADDRAFT_19790	upstream_gene_variant	MODIFIER	4	7	11
NW_002060943.1	6430347	G	A	112.77	TRIADDRAFT_19790	upstream_gene_variant	MODIFIER	5	5	10
NW_002060943.1	6430403	G	A	63.77	TRIADDRAFT_19790	upstream_gene_variant	MODIFIER	8	3	11
NW_002060943.1	6434483	C	G	111.77	TRIADDRAFT_19790	upstream_gene_variant	MODIFIER	5	5	10
NW_002060943.1	6435815	C	CAG	109.73	TRIADDRAFT_51994	upstream_gene_variant	MODIFIER	7	4	11
NW_002060943.1	6435816	T	TGCA	109.73	TRIADDRAFT_51994	upstream_gene_variant	MODIFIER	7	4	11
NW_002060943.1	6435821	A	T	118.77	TRIADDRAFT_51994	upstream_gene_variant	MODIFIER	7	4	11
NW_002060943.1	6441445	T	A	47.77	TRIADDRAFT_19365	downstream_gene_variant	MODIFIER	6	5	11
NW_002060943.1	6454480	A	C	157.77	TRIADDRAFT_18842-TRIADDRAFT_51997	intergenic_region	MODIFIER	7	4	11
NW_002060943.1	6454493	G	A	160.77	TRIADDRAFT_18842-TRIADDRAFT_51997	intergenic_region	MODIFIER	6	5	11
NW_002060943.1	6456868	A	G	281.03	TRIADDRAFT_18842-TRIADDRAFT_51997	intergenic_region	MODIFIER	1	9	10
NW_002060943.1	6457249	T	C	256.77	TRIADDRAFT_18842-TRIADDRAFT_51997	intergenic_region	MODIFIER	3	7	10
NW_002060943.1	6457250	A	G	256.77	TRIADDRAFT_18842-TRIADDRAFT_51997	intergenic_region	MODIFIER	3	7	10
NW_002060943.1	6461431	A	C	191.77	TRIADDRAFT_51997	upstream_gene_variant	MODIFIER	4	6	10
NW_002060943.1	6466422	C	T	126.77	TRIADDRAFT_49676	upstream_gene_variant	MODIFIER	5	7	12
NW_002060943.1	6467386	C	T	63.77	TRIADDRAFT_51997	synonymous_variant	LOW	8	3	11
NW_002060943.1	6467392	T	C	192.77	TRIADDRAFT_51997	synonymous_variant	LOW	2	8	10
NW_002060943.1	6467494	G	A	120.77	TRIADDRAFT_51997	synonymous_variant	LOW	5	6	11
NW_002060943.1	6469854	G	A	236.77	TRIADDRAFT_51997	downstream_gene_variant	MODIFIER	3	7	10
NW_002060943.1	6469862	G	A	211.77	TRIADDRAFT_51997	downstream_gene_variant	MODIFIER	4	6	10
NW_002060943.1	6469863	G	A	211.77	TRIADDRAFT_51997	downstream_gene_variant	MODIFIER	4	6	10
NW_002060943.1	6469877	T	C	92.77	TRIADDRAFT_51997	downstream_gene_variant	MODIFIER	4	6	10
NW_002060943.1	6494387	A	T	113.77	TRIADDRAFT_52000	downstream_gene_variant	MODIFIER	6	5	11
NW_002060943.1	6497042	G	A	149.77	TRIADDRAFT_20056	downstream_gene_variant	MODIFIER	5	5	10
NW_002060943.1	6497305	T	C	75.77	TRIADDRAFT_20056	downstream_gene_variant	MODIFIER	4	6	10
NW_002060943.1	6500455	T	A	113.77	TRIADDRAFT_20056	downstream_gene_variant	MODIFIER	6	5	11
NW_002060943.1	6501018	T	C	256.77	TRIADDRAFT_52000	intron_variant	MODIFIER	3	7	10
NW_002060943.1	6502392	C	T	83.77	TRIADDRAFT_52000	upstream_gene_variant	MODIFIER	7	6	13
NW_002060943.1	6502474	C	T	74.77	TRIADDRAFT_52000	upstream_gene_variant	MODIFIER	6	4	10
NW_002060943.1	6503162	T	A	66.77	TRIADDRAFT_52000	upstream_gene_variant	MODIFIER	7	3	10
NW_002060943.1	6503206	G	A	230.77	TRIADDRAFT_52000	upstream_gene_variant	MODIFIER	5	7	12
NW_002060943.1	6503211	GA	G	193.73	TRIADDRAFT_52000	upstream_gene_variant	MODIFIER	7	6	13
NW_002060943.1	6503242	T	C	229.77	TRIADDRAFT_52000	upstream_gene_variant	MODIFIER	4	7	11
NW_002060943.1	6504076	C	T	63.77	TRIADDRAFT_52000	upstream_gene_variant	MODIFIER	8	3	11
NW_002060943.1	6504140	A	G	60.77	TRIADDRAFT_52000	upstream_gene_variant	MODIFIER	9	3	12
NW_002060943.1	6520451	A	G	131.77	TRIADDRAFT_52000-TRIADDRAFT_19834	intergenic_region	MODIFIER	3	7	10
NW_002060943.1	6530130	C	T	268.88	TRIADDRAFT_52000-TRIADDRAFT_19834	intergenic_region	MODIFIER	2	9	11
NW_002060943.1	6535386	C	T	204.77	TRIADDRAFT_19834	upstream_gene_variant	MODIFIER	3	8	11
NW_002060943.1	6535426	T	A	198.77	TRIADDRAFT_19834	upstream_gene_variant	MODIFIER	5	8	13
NW_002060943.1	6541520	A	C	117.77	TRIADDRAFT_63181	3_prime_UTR_variant	MODIFIER	6	6	12
NW_002060943.1	6545424	C	T	162.77	TRIADDRAFT_52003	upstream_gene_variant	MODIFIER	4	7	11
NW_002060943.1	6548044	G	A	129.77	TRIADDRAFT_63181	upstream_gene_variant	MODIFIER	4	7	11
NW_002060943.1	6551171	A	G	76.77	TRIADDRAFT_52003	downstream_gene_variant	MODIFIER	7	3	10
NW_002060943.1	6551172	A	G	76.77	TRIADDRAFT_52003	downstream_gene_variant	MODIFIER	7	3	10
NW_002060943.1	6551297	A	G	147.77	TRIADDRAFT_52003	downstream_gene_variant	MODIFIER	9	7	16
NW_002060943.1	6551352	A	G	101.77	TRIADDRAFT_52003	downstream_gene_variant	MODIFIER	6	4	10
NW_002060943.1	6551377	A	G	116.77	TRIADDRAFT_52003	downstream_gene_variant	MODIFIER	5	5	10
NW_002060943.1	6561726	C	T	48.77	TRIADDRAFT_18955	upstream_gene_variant	MODIFIER	13	3	16
NW_002060943.1	6561823	C	T	76.77	TRIADDRAFT_18955	upstream_gene_variant	MODIFIER	7	3	10
NW_002060943.1	6574093	G	A	123.77	TRIADDRAFT_63510	upstream_gene_variant	MODIFIER	4	6	10
NW_002060943.1	6581057	G	T	369.03	TRIADDRAFT_49680	intron_variant	MODIFIER	1	10	11
NW_002060943.1	6581065	A	G	346.9	TRIADDRAFT_49680	intron_variant	MODIFIER	1	9	10
NW_002060943.1	6581158	G	C	131.77	TRIADDRAFT_49680	intron_variant	MODIFIER	3	7	10
NW_002060943.1	6581175	A	G	160.77	TRIADDRAFT_49680	intron_variant	MODIFIER	3	9	12
NW_002060943.1	6584770	G	A	73.77	TRIADDRAFT_49680	intron_variant	MODIFIER	6	4	10
NW_002060943.1	6587674	G	A	82.77	TRIADDRAFT_49680	downstream_gene_variant	MODIFIER	5	5	10
NW_002060943.1	6612844	C	T	113.77	TRIADDRAFT_52011	synonymous_variant	LOW	6	5	11
NW_002060943.1	6612864	G	A	102.77	TRIADDRAFT_52011	missense_variant	MODERATE	7	6	13
NW_002060943.1	6612889	C	CT	155.73	TRIADDRAFT_52011	splice_region_variant&intron_variant	LOW	7	7	14
NW_002060943.1	6612932	A	G	147.77	TRIADDRAFT_52011	intron_variant	MODIFIER	6	6	12
NW_002060943.1	6618995	A	T	231.79	TRIADDRAFT_52011	downstream_gene_variant	MODIFIER	3	9	12
NW_002060943.1	6628688	T	A	243.77	TRIADDRAFT_52011-TRIADDRAFT_18977	intergenic_region	MODIFIER	5	6	11
NW_002060943.1	6628709	T	A	240.77	TRIADDRAFT_52011-TRIADDRAFT_18977	intergenic_region	MODIFIER	6	7	13
NW_002060943.1	6628737	C	A	190.77	TRIADDRAFT_52011-TRIADDRAFT_18977	intergenic_region	MODIFIER	6	7	13
NW_002060943.1	6634290	A	G	211.77	TRIADDRAFT_18977	upstream_gene_variant	MODIFIER	4	6	10
NW_002060943.1	6634292	C	T	211.77	TRIADDRAFT_18977	upstream_gene_variant	MODIFIER	4	6	10
NW_002060943.1	6634335	A	G	113.77	TRIADDRAFT_18977	upstream_gene_variant	MODIFIER	6	5	11
NW_002060943.1	6638062	T	C	32.77	TRIADDRAFT_18977	intron_variant	MODIFIER	7	3	10
NW_002060943.1	6645660	T	G	142.77	TRIADDRAFT_18977-TRIADDRAFT_49681	intergenic_region	MODIFIER	6	5	11
NW_002060943.1	6646066	G	A	74.77	TRIADDRAFT_18977-TRIADDRAFT_49681	intergenic_region	MODIFIER	6	4	10
NW_002060943.1	6649357	C	A	74.77	TRIADDRAFT_49681	upstream_gene_variant	MODIFIER	6	4	10
NW_002060943.1	6651377	G	A	281.77	TRIADDRAFT_49681	upstream_gene_variant	MODIFIER	2	8	10
NW_002060943.1	6654344	C	T	150.77	TRIADDRAFT_49681	synonymous_variant	LOW	5	5	10
NW_002060943.1	6654413	T	C	155.77	TRIADDRAFT_49681	synonymous_variant	LOW	8	8	16
NW_002060943.1	6656998	G	A	76.77	TRIADDRAFT_18691	upstream_gene_variant	MODIFIER	6	4	10
NW_002060943.1	6662792	G	A	120.77	TRIADDRAFT_18691	synonymous_variant	LOW	5	6	11
NW_002060943.1	6662858	T	A	178.77	TRIADDRAFT_18691	synonymous_variant	LOW	6	7	13
NW_002060943.1	6668162	T	C	76.77	TRIADDRAFT_19677	upstream_gene_variant	MODIFIER	7	5	12
NW_002060943.1	6669380	C	T	241.77	TRIADDRAFT_19677	intron_variant	MODIFIER	3	7	10
NW_002060943.1	6669397	G	A	250.77	TRIADDRAFT_19677	intron_variant	MODIFIER	4	7	11
NW_002060943.1	6669408	G	A	253.77	TRIADDRAFT_19677	intron_variant	MODIFIER	4	7	11
NW_002060943.1	6669412	G	A	250.77	TRIADDRAFT_19677	intron_variant	MODIFIER	5	7	12
NW_002060943.1	6672542	G	A	291.77	TRIADDRAFT_19677	intron_variant	MODIFIER	3	12	15
NW_002060943.1	6673144	T	A	120.77	TRIADDRAFT_19677	intron_variant	MODIFIER	4	6	10
NW_002060943.1	6673153	C	T	40.77	TRIADDRAFT_19677	intron_variant	MODIFIER	6	4	10
NW_002060943.1	6673604	A	AT	172.73	TRIADDRAFT_20006	downstream_gene_variant	MODIFIER	6	7	13
NW_002060943.1	6673622	T	C	76.77	TRIADDRAFT_20006	downstream_gene_variant	MODIFIER	7	5	12
NW_002060943.1	6674023	A	G	162.77	TRIADDRAFT_20006	downstream_gene_variant	MODIFIER	4	7	11
NW_002060943.1	6678214	T	C	315.77	TRIADDRAFT_19677	downstream_gene_variant	MODIFIER	1	9	10
NW_002060943.1	6678332	T	C	116.77	TRIADDRAFT_19677	downstream_gene_variant	MODIFIER	5	5	10
NW_002060943.1	6682487	C	A	163.77	TRIADDRAFT_20006	upstream_gene_variant	MODIFIER	6	5	11
NW_002060943.1	6682489	T	G	163.77	TRIADDRAFT_20006	upstream_gene_variant	MODIFIER	6	5	11
NW_002060943.1	6682558	A	T	159.77	TRIADDRAFT_20006	upstream_gene_variant	MODIFIER	5	7	12
NW_002060943.1	6686960	C	T	123.77	TRIADDRAFT_52017	synonymous_variant	LOW	4	6	10
NW_002060943.1	6693997	T	G	212.88	TRIADDRAFT_52018	upstream_gene_variant	MODIFIER	2	9	11
NW_002060943.1	6702468	G	A	151.77	TRIADDRAFT_52019	upstream_gene_variant	MODIFIER	10	5	15
NW_002060943.1	6702472	T	C	151.77	TRIADDRAFT_52019	upstream_gene_variant	MODIFIER	10	5	15
NW_002060943.1	6702515	G	A	34.77	TRIADDRAFT_52019	upstream_gene_variant	MODIFIER	8	4	12
NW_002060943.1	6702623	A	G	202.77	TRIADDRAFT_52019	upstream_gene_variant	MODIFIER	6	6	12
NW_002060943.1	6702625	A	G	99.77	TRIADDRAFT_52019	upstream_gene_variant	MODIFIER	9	4	13
NW_002060943.1	6702657	C	T	157.77	TRIADDRAFT_52019	upstream_gene_variant	MODIFIER	8	4	12
NW_002060943.1	6702661	C	G	115.77	TRIADDRAFT_52019	upstream_gene_variant	MODIFIER	8	4	12
NW_002060943.1	6702706	G	A	116.77	TRIADDRAFT_52019	upstream_gene_variant	MODIFIER	5	5	10
NW_002060943.1	6702908	A	G	121.77	TRIADDRAFT_52019	upstream_gene_variant	MODIFIER	6	4	10
NW_002060943.1	6702930	A	T	153.77	TRIADDRAFT_52019	upstream_gene_variant	MODIFIER	8	5	13
NW_002060943.1	6702974	T	C	73.77	TRIADDRAFT_52019	upstream_gene_variant	MODIFIER	8	3	11
NW_002060943.1	6702986	C	G	73.77	TRIADDRAFT_52019	upstream_gene_variant	MODIFIER	8	3	11
NW_002060943.1	6708975	A	G	31.77	TRIADDRAFT_63511	upstream_gene_variant	MODIFIER	8	2	10
NW_002060943.1	6708988	C	G	31.77	TRIADDRAFT_63511	upstream_gene_variant	MODIFIER	8	2	10
NW_002060943.1	6708994	C	CGCGTCAGTAT	61.73	TRIADDRAFT_63511	upstream_gene_variant	MODIFIER	9	2	11
NW_002060943.1	6709033	T	C	112.77	TRIADDRAFT_63511	upstream_gene_variant	MODIFIER	9	3	12
NW_002060943.1	6709042	G	A	160.77	TRIADDRAFT_63511	upstream_gene_variant	MODIFIER	7	5	12
NW_002060943.1	6709048	G	A	160.77	TRIADDRAFT_63511	upstream_gene_variant	MODIFIER	7	5	12
NW_002060943.1	6711875	A	G	170.77	TRIADDRAFT_63511	upstream_gene_variant	MODIFIER	4	6	10
NW_002060943.1	6715299	C	T	159.77	TRIADDRAFT_52022	synonymous_variant	LOW	5	7	12
NW_002060943.1	6720171	C	A	196.77	TRIADDRAFT_52022	downstream_gene_variant	MODIFIER	9	6	15
NW_002060943.1	6720173	C	T	196.77	TRIADDRAFT_52022	downstream_gene_variant	MODIFIER	9	6	15
NW_002060943.1	6720174	T	G	196.77	TRIADDRAFT_52022	downstream_gene_variant	MODIFIER	9	6	15
NW_002060943.1	6720255	G	A	63.77	TRIADDRAFT_52022	downstream_gene_variant	MODIFIER	8	3	11
NW_002060943.1	6733854	C	T	211.77	TRIADDRAFT_52023	upstream_gene_variant	MODIFIER	4	6	10
NW_002060943.1	6733864	A	T	211.77	TRIADDRAFT_52023	upstream_gene_variant	MODIFIER	4	6	10
NW_002060943.1	6734679	T	A	359.77	TRIADDRAFT_52023-TRIADDRAFT_52024	intergenic_region	MODIFIER	4	10	14
NW_002060943.1	6734697	T	C	337.77	TRIADDRAFT_52023-TRIADDRAFT_52024	intergenic_region	MODIFIER	4	9	13
NW_002060943.1	6735835	A	G	242.77	TRIADDRAFT_52023-TRIADDRAFT_52024	intergenic_region	MODIFIER	4	7	11
NW_002060943.1	6735843	T	A	242.77	TRIADDRAFT_52023-TRIADDRAFT_52024	intergenic_region	MODIFIER	4	7	11
NW_002060943.1	6736849	T	C	163.77	TRIADDRAFT_52023-TRIADDRAFT_52024	intergenic_region	MODIFIER	5	5	10
NW_002060943.1	6737191	C	A	188.77	TRIADDRAFT_52023-TRIADDRAFT_52024	intergenic_region	MODIFIER	4	7	11
NW_002060943.1	6744879	C	A	108.77	TRIADDRAFT_52024	synonymous_variant	LOW	6	4	10
NW_002060943.1	6746269	A	C	83.77	TRIADDRAFT_18952	upstream_gene_variant	MODIFIER	6	6	12
NW_002060943.1	6750256	A	G	70.77	TRIADDRAFT_18952	upstream_gene_variant	MODIFIER	9	5	14
NW_002060943.1	6750276	A	G	73.77	TRIADDRAFT_18952	upstream_gene_variant	MODIFIER	8	5	13
NW_002060943.1	6756025	G	C	123.77	TRIADDRAFT_18952	intron_variant	MODIFIER	4	6	10
NW_002060943.1	6756039	A	G	123.77	TRIADDRAFT_18952	intron_variant	MODIFIER	4	6	10
NW_002060943.1	6764391	G	A	210.77	TRIADDRAFT_52026	upstream_gene_variant	MODIFIER	4	8	12
NW_002060943.1	6764429	A	C	275.77	TRIADDRAFT_52026	upstream_gene_variant	MODIFIER	4	8	12
NW_002060943.1	6764448	C	G	256.77	TRIADDRAFT_52026	upstream_gene_variant	MODIFIER	3	7	10
NW_002060943.1	6764701	T	C	32.77	TRIADDRAFT_52026	upstream_gene_variant	MODIFIER	7	3	10
NW_002060943.1	6765242	G	A	113.77	TRIADDRAFT_63512	missense_variant	MODERATE	6	5	11
NW_002060943.1	6769345	A	C	128.77	TRIADDRAFT_63512	downstream_gene_variant	MODIFIER	4	7	11
NW_002060943.1	6770263	A	G	204.77	TRIADDRAFT_63512	downstream_gene_variant	MODIFIER	3	8	11
NW_002060943.1	6773904	A	G	73.77	TRIADDRAFT_52029	downstream_gene_variant	MODIFIER	7	4	11
NW_002060943.1	6778601	A	C	189.77	TRIADDRAFT_52029	upstream_gene_variant	MODIFIER	5	6	11
NW_002060943.1	6778799	A	G	256.77	TRIADDRAFT_52029	upstream_gene_variant	MODIFIER	3	7	10
NW_002060943.1	6778811	C	A	256.77	TRIADDRAFT_52029	upstream_gene_variant	MODIFIER	3	7	10
NW_002060943.1	6778921	T	G	67.77	TRIADDRAFT_52029	upstream_gene_variant	MODIFIER	9	3	12
NW_002060943.1	6778924	TCTGTA	T	58.73	TRIADDRAFT_52029	upstream_gene_variant	MODIFIER	9	3	12
NW_002060943.1	6779582	C	G	66.77	TRIADDRAFT_52029	upstream_gene_variant	MODIFIER	7	3	10
NW_002060943.1	6784451	A	G	160.77	TRIADDRAFT_52030	intron_variant	MODIFIER	7	5	12
NW_002060943.1	6784453	C	T	160.77	TRIADDRAFT_52030	intron_variant	MODIFIER	7	5	12
NW_002060943.1	6785105	C	T	250.03	TRIADDRAFT_52030	splice_region_variant&synonymous_variant	LOW	1	9	10
NW_002060943.1	6785553	C	T	159.77	TRIADDRAFT_52030	intron_variant	MODIFIER	5	7	12
NW_002060943.1	6788744	G	A	151.77	TRIADDRAFT_52030	synonymous_variant	LOW	6	6	12
NW_002060943.1	6788775	A	G	191.77	TRIADDRAFT_52030	intron_variant	MODIFIER	4	6	10
NW_002060943.1	6792455	C	T	116.77	TRIADDRAFT_52030	intron_variant	MODIFIER	5	5	10
NW_002060943.1	6803552	G	A	60.77	TRIADDRAFT_52031	missense_variant	MODERATE	9	3	12
NW_002060943.1	6809110	T	C	116.77	TRIADDRAFT_52033	upstream_gene_variant	MODIFIER	5	5	10
NW_002060943.1	6809490	T	C	165.77	TRIADDRAFT_52032	splice_donor_variant&intron_variant	HIGH	3	7	10
NW_002060943.1	6811289	G	A	123.77	TRIADDRAFT_52033	upstream_gene_variant	MODIFIER	4	6	10
NW_002060943.1	6814099	A	C	113.77	TRIADDRAFT_52033	synonymous_variant	LOW	5	5	10
NW_002060943.1	6814176	C	T	187.77	TRIADDRAFT_52034	upstream_gene_variant	MODIFIER	5	6	11
NW_002060943.1	6814186	A	G	191.77	TRIADDRAFT_52034	upstream_gene_variant	MODIFIER	6	6	12
NW_002060943.1	6814205	C	A	113.77	TRIADDRAFT_52034	upstream_gene_variant	MODIFIER	6	5	11
NW_002060943.1	6814236	C	T	114.77	TRIADDRAFT_52034	upstream_gene_variant	MODIFIER	7	6	13
NW_002060943.1	6827553	C	T	129.77	TRIADDRAFT_11246	synonymous_variant	LOW	8	5	13
NW_002060943.1	6829058	T	C	96.77	TRIADDRAFT_11246	synonymous_variant	LOW	8	4	12
NW_002060943.1	6832357	G	A	74.77	TRIADDRAFT_19404	upstream_gene_variant	MODIFIER	6	4	10
NW_002060943.1	6833384	T	A	323.77	TRIADDRAFT_19404	upstream_gene_variant	MODIFIER	2	9	11
NW_002060943.1	6834588	G	T	113.77	TRIADDRAFT_19404	upstream_gene_variant	MODIFIER	6	5	11
NW_002060943.1	6834606	A	G	117.77	TRIADDRAFT_19404	upstream_gene_variant	MODIFIER	6	6	12
NW_002060943.1	6834634	C	T	200.77	TRIADDRAFT_19404	upstream_gene_variant	MODIFIER	5	7	12
NW_002060943.1	6834658	T	A	118.77	TRIADDRAFT_19404	upstream_gene_variant	MODIFIER	5	6	11
NW_002060943.1	6834861	T	C	253.77	TRIADDRAFT_19404	upstream_gene_variant	MODIFIER	3	7	10
NW_002060943.1	6836170	A	G	167.77	TRIADDRAFT_19404	missense_variant	MODERATE	4	8	12
NW_002060943.1	6842304	A	T	231.88	TRIADDRAFT_20303	upstream_gene_variant	MODIFIER	2	9	11
NW_002060943.1	6842336	G	A	301.77	TRIADDRAFT_20303	upstream_gene_variant	MODIFIER	2	8	10
NW_002060943.1	6842360	G	C	256.77	TRIADDRAFT_20303	upstream_gene_variant	MODIFIER	3	7	10
NW_002060943.1	6846401	A	AT	181.73	TRIADDRAFT_1100	upstream_gene_variant	MODIFIER	3	7	10
NW_002060943.1	6846404	C	CG	53.73	TRIADDRAFT_1100	upstream_gene_variant	MODIFIER	7	3	10
NW_002060943.1	6849574	A	G	165.77	TRIADDRAFT_1100	upstream_gene_variant	MODIFIER	3	7	10
NW_002060943.1	6849587	A	C	205.77	TRIADDRAFT_1100	upstream_gene_variant	MODIFIER	6	6	12
NW_002060943.1	6849596	A	T	208.77	TRIADDRAFT_1100	upstream_gene_variant	MODIFIER	5	6	11
NW_002060943.1	6849618	ATCTCCCTC	A	241.73	TRIADDRAFT_1100	upstream_gene_variant	MODIFIER	5	7	12
NW_002060943.1	6852053	G	A	79.77	TRIADDRAFT_20303	downstream_gene_variant	MODIFIER	6	5	11
NW_002060943.1	6852121	A	G	187.77	TRIADDRAFT_20303	downstream_gene_variant	MODIFIER	3	7	10
NW_002060943.1	6871548	G	C	207.82	TRIADDRAFT_11617	synonymous_variant	LOW	2	8	10
NW_002060943.1	6880092	G	T	31.77	TRIADDRAFT_1068	upstream_gene_variant	MODIFIER	8	2	10
NW_002060943.1	6885441	A	G	162.77	TRIADDRAFT_1068	intron_variant	MODIFIER	4	7	11
NW_002060943.1	6886945	T	C	170.77	TRIADDRAFT_1068	intron_variant	MODIFIER	3	8	11
NW_002060943.1	6887148	C	A	173.77	TRIADDRAFT_1068	synonymous_variant	LOW	2	8	10
NW_002060943.1	6893090	G	C	62.77	TRIADDRAFT_52042	upstream_gene_variant	MODIFIER	6	4	10
NW_002060943.1	6893574	G	C	154.77	TRIADDRAFT_52042	upstream_gene_variant	MODIFIER	5	6	11
NW_002060943.1	6893751	C	G	116.77	TRIADDRAFT_52042	upstream_gene_variant	MODIFIER	5	5	10
NW_002060943.1	6893794	C	T	120.77	TRIADDRAFT_52042	upstream_gene_variant	MODIFIER	5	6	11
NW_002060943.1	6905626	T	C	101.77	TRIADDRAFT_18827	downstream_gene_variant	MODIFIER	10	5	15
NW_002060943.1	6905805	G	T	147.77	TRIADDRAFT_1023	missense_variant	MODERATE	8	5	13
NW_002060943.1	6905809	A	T	186.77	TRIADDRAFT_1023	synonymous_variant	LOW	5	8	13
NW_002060943.1	6907180	C	A	238.77	TRIADDRAFT_1023	synonymous_variant	LOW	3	8	11
NW_002060943.1	6907212	A	G	268.77	TRIADDRAFT_1023	missense_variant	MODERATE	5	8	13
NW_002060943.1	6907225	T	C	289.77	TRIADDRAFT_1023	missense_variant	MODERATE	5	7	12
NW_002060943.1	6907227	T	A	250.77	TRIADDRAFT_1023	missense_variant	MODERATE	5	7	12
NW_002060943.1	6907367	T	C	63.77	TRIADDRAFT_18827	downstream_gene_variant	MODIFIER	8	3	11
NW_002060943.1	6907370	T	C	160.77	TRIADDRAFT_18827	downstream_gene_variant	MODIFIER	6	5	11
NW_002060943.1	6907395	T	C	205.77	TRIADDRAFT_18827	downstream_gene_variant	MODIFIER	5	5	10
NW_002060943.1	6907396	G	A	166.77	TRIADDRAFT_18827	downstream_gene_variant	MODIFIER	5	5	10
NW_002060943.1	6907399	A	AT	157.73	TRIADDRAFT_18827	downstream_gene_variant	MODIFIER	5	5	10
NW_002060943.1	6907400	A	T	166.77	TRIADDRAFT_18827	downstream_gene_variant	MODIFIER	5	5	10
NW_002060943.1	6907437	C	A	313.77	TRIADDRAFT_18827	downstream_gene_variant	MODIFIER	4	8	12
NW_002060943.1	6907461	G	T	275.77	TRIADDRAFT_18827	downstream_gene_variant	MODIFIER	4	8	12
NW_002060943.1	6907463	T	A	68.77	TRIADDRAFT_18827	downstream_gene_variant	MODIFIER	8	4	12
NW_002060943.1	6907499	C	A	68.77	TRIADDRAFT_18827	downstream_gene_variant	MODIFIER	8	4	12
NW_002060943.1	6907879	T	C	82.77	TRIADDRAFT_18827	downstream_gene_variant	MODIFIER	5	5	10
NW_002060943.1	6909506	A	G	211.77	TRIADDRAFT_1023	upstream_gene_variant	MODIFIER	4	6	10
NW_002060943.1	6911121	A	C	76.77	TRIADDRAFT_1023	upstream_gene_variant	MODIFIER	7	3	10
NW_002060943.1	6911123	A	T	76.77	TRIADDRAFT_1023	upstream_gene_variant	MODIFIER	7	3	10
NW_002060943.1	6911144	C	T	73.77	TRIADDRAFT_1023	upstream_gene_variant	MODIFIER	7	4	11
NW_002060943.1	6912710	T	A	185.77	TRIADDRAFT_1023	upstream_gene_variant	MODIFIER	4	6	10
NW_002060943.1	6914504	G	A	86.77	TRIADDRAFT_1077	upstream_gene_variant	MODIFIER	6	6	12
NW_002060943.1	6918597	C	A	211.77	TRIADDRAFT_1077	downstream_gene_variant	MODIFIER	4	6	10
NW_002060943.1	6918602	C	T	211.77	TRIADDRAFT_1077	downstream_gene_variant	MODIFIER	4	6	10
NW_002060943.1	6926408	T	C	70.77	TRIADDRAFT_1077-TRIADDRAFT_52046	intergenic_region	MODIFIER	7	4	11
NW_002060943.1	6926435	T	C	66.77	TRIADDRAFT_1077-TRIADDRAFT_52046	intergenic_region	MODIFIER	7	3	10
NW_002060943.1	6927690	G	T	40.77	TRIADDRAFT_1077-TRIADDRAFT_52046	intergenic_region	MODIFIER	6	4	10
NW_002060943.1	6931257	T	TG	180.73	TRIADDRAFT_1077-TRIADDRAFT_52046	intergenic_region	MODIFIER	3	7	10
NW_002060943.1	6937471	G	A	31.77	TRIADDRAFT_52046	upstream_gene_variant	MODIFIER	8	2	10
NW_002060943.1	6944041	T	C	155.77	TRIADDRAFT_52046	intron_variant	MODIFIER	5	6	11
NW_002060943.1	6944444	G	A	159.77	TRIADDRAFT_52046	intron_variant	MODIFIER	5	7	12
NW_002060943.1	6946608	T	C	200.77	TRIADDRAFT_52046	intron_variant	MODIFIER	3	9	12
NW_002060943.1	6949707	T	A	74.77	TRIADDRAFT_49686	upstream_gene_variant	MODIFIER	6	4	10
NW_002060943.1	6949731	A	G	66.77	TRIADDRAFT_49686	upstream_gene_variant	MODIFIER	7	3	10
NW_002060943.1	6950378	G	A	154.77	TRIADDRAFT_49686	upstream_gene_variant	MODIFIER	5	6	11
NW_002060943.1	6951368	C	T	235.77	TRIADDRAFT_49686	upstream_gene_variant	MODIFIER	6	10	16
NW_002060943.1	6951426	T	C	67.77	TRIADDRAFT_49686	upstream_gene_variant	MODIFIER	10	5	15
NW_002060943.1	6958665	A	G	191.77	TRIADDRAFT_49686	downstream_gene_variant	MODIFIER	4	6	10
NW_002060943.1	6959038	G	C	157.77	TRIADDRAFT_52048	synonymous_variant	LOW	4	6	10
NW_002060943.1	6962816	T	G	159.77	TRIADDRAFT_52048	upstream_gene_variant	MODIFIER	5	7	12
NW_002060943.1	6965960	T	G	116.77	TRIADDRAFT_52048	upstream_gene_variant	MODIFIER	5	5	10
NW_002060943.1	6966704	G	T	205.77	TRIADDRAFT_18215	downstream_gene_variant	MODIFIER	6	6	12
NW_002060943.1	6966713	C	T	205.77	TRIADDRAFT_18215	downstream_gene_variant	MODIFIER	6	6	12
NW_002060943.1	6966726	G	A	105.77	TRIADDRAFT_18215	downstream_gene_variant	MODIFIER	6	6	12
NW_002060943.1	6967872	TTATC	T	182.73	TRIADDRAFT_18215	downstream_gene_variant	MODIFIER	4	6	10
NW_002060943.1	6975351	A	G	116.77	TRIADDRAFT_52050	upstream_gene_variant	MODIFIER	5	5	10
NW_002060943.1	6977869	A	G	82.77	TRIADDRAFT_18215	upstream_gene_variant	MODIFIER	5	5	10
NW_002060943.1	6979363	C	CT	181.73	TRIADDRAFT_18215	upstream_gene_variant	MODIFIER	3	7	10
NW_002060943.1	6979375	T	A	206.77	TRIADDRAFT_18215	upstream_gene_variant	MODIFIER	4	9	13
NW_002060943.1	6979423	C	T	82.77	TRIADDRAFT_18215	upstream_gene_variant	MODIFIER	5	5	10
NW_002060943.1	6989776	C	T	62.77	TRIADDRAFT_20138	downstream_gene_variant	MODIFIER	10	4	14
NW_002060943.1	6997278	TA	T	170.73	TRIADDRAFT_20138	upstream_gene_variant	MODIFIER	7	7	14
NW_002060943.1	6997308	GTAAT	G	187.73	TRIADDRAFT_20138	upstream_gene_variant	MODIFIER	9	6	15
NW_002060943.1	6997449	G	C	31.77	TRIADDRAFT_20138	upstream_gene_variant	MODIFIER	8	2	10
NW_002060943.1	7003449	GAAAA	G	232.73	TRIADDRAFT_52053	upstream_gene_variant	MODIFIER	8	7	15
NW_002060943.1	7003454	A	ACGG	229.73	TRIADDRAFT_52053	upstream_gene_variant	MODIFIER	8	7	15
[truncated: 39,256 more rows]

## Sheet: Small asym. X-ray exp.fission1
Genomic sequence	Position	REF	ALT	quality	gene	pos	type	REF count	ALT count	allele depth
NW_002060943.1	35658	G	A	32.77	TRIADDRAFT_51254	upstream_gene_variant	MODIFIER	7	3	10
NW_002060943.1	38622	C	T	148.77	TRIADDRAFT_51254	upstream_gene_variant	MODIFIER	4	7	11
NW_002060943.1	41238	T	C	207.77	TRIADDRAFT_51254-TRIADDRAFT_51255	intergenic_region	MODIFIER	2	8	10
NW_002060943.1	41729	A	G	82.77	TRIADDRAFT_51254-TRIADDRAFT_51255	intergenic_region	MODIFIER	5	5	10
NW_002060943.1	41739	T	A	120.77	TRIADDRAFT_51254-TRIADDRAFT_51255	intergenic_region	MODIFIER	5	6	11
NW_002060943.1	62268	A	C	159.77	TRIADDRAFT_51256	upstream_gene_variant	MODIFIER	5	7	12
NW_002060943.1	67082	T	C	118.77	TRIADDRAFT_51256	missense_variant	MODERATE	6	4	10
NW_002060943.1	68333	T	C	81.77	TRIADDRAFT_51256	missense_variant	MODERATE	7	4	11
NW_002060943.1	69040	G	A	146.77	TRIADDRAFT_51256	intron_variant	MODIFIER	5	5	10
NW_002060943.1	69054	G	A	101.77	TRIADDRAFT_51256	intron_variant	MODIFIER	6	4	10
NW_002060943.1	72665	G	A	151.77	TRIADDRAFT_51257	upstream_gene_variant	MODIFIER	6	6	12
NW_002060943.1	72983	G	A	73.77	TRIADDRAFT_51257	upstream_gene_variant	MODIFIER	7	3	10
NW_002060943.1	73064	T	C	138.77	TRIADDRAFT_51257	upstream_gene_variant	MODIFIER	8	5	13
NW_002060943.1	73153	G	A	104.77	TRIADDRAFT_51257	upstream_gene_variant	MODIFIER	9	5	14
NW_002060943.1	73188	T	TA	119.73	TRIADDRAFT_51257	upstream_gene_variant	MODIFIER	9	6	15
NW_002060943.1	73203	G	A	145.77	TRIADDRAFT_51257	upstream_gene_variant	MODIFIER	8	6	14
NW_002060943.1	74826	G	A	64.77	TRIADDRAFT_51257	upstream_gene_variant	MODIFIER	6	5	11
NW_002060943.1	88258	A	C	120.77	TRIADDRAFT_51258	intron_variant	MODIFIER	5	6	11
NW_002060943.1	89211	C	A	188.77	TRIADDRAFT_51258	intron_variant	MODIFIER	5	5	10
NW_002060943.1	89221	C	T	188.77	TRIADDRAFT_51258	intron_variant	MODIFIER	5	6	11
NW_002060943.1	92377	A	G	116.77	TRIADDRAFT_51258	upstream_gene_variant	MODIFIER	5	5	10
NW_002060943.1	93039	G	A	79.77	TRIADDRAFT_51258	upstream_gene_variant	MODIFIER	6	5	11
NW_002060943.1	103779	A	T	322.77	TRIADDRAFT_18229	upstream_gene_variant	MODIFIER	2	9	11
NW_002060943.1	113890	A	G	145.77	TRIADDRAFT_51261	intron_variant	MODIFIER	8	6	14
NW_002060943.1	116360	G	A	68.77	TRIADDRAFT_51261	missense_variant	MODERATE	8	4	12
NW_002060943.1	123338	G	C	152.77	TRIADDRAFT_51261	upstream_gene_variant	MODIFIER	6	6	12
NW_002060943.1	123522	A	G	116.77	TRIADDRAFT_51261-TRIADDRAFT_51262	intergenic_region	MODIFIER	5	5	10
NW_002060943.1	132747	A	G	132.77	TRIADDRAFT_51262	synonymous_variant	LOW	7	5	12
NW_002060943.1	135753	G	A	82.77	TRIADDRAFT_51263	downstream_gene_variant	MODIFIER	5	5	10
NW_002060943.1	137927	G	A	250.03	TRIADDRAFT_51263	synonymous_variant	LOW	1	9	10
NW_002060943.1	138278	A	G	60.77	TRIADDRAFT_51262	downstream_gene_variant	MODIFIER	9	3	12
NW_002060943.1	138281	A	G	209.77	TRIADDRAFT_51262	downstream_gene_variant	MODIFIER	2	9	11
NW_002060943.1	142073	A	G	286.77	TRIADDRAFT_18273	upstream_gene_variant	MODIFIER	2	8	10
NW_002060943.1	142145	C	T	323.77	TRIADDRAFT_18273	upstream_gene_variant	MODIFIER	5	13	18
NW_002060943.1	143940	C	T	289.77	TRIADDRAFT_51263	upstream_gene_variant	MODIFIER	4	8	12
NW_002060943.1	143944	C	G	289.77	TRIADDRAFT_51263	upstream_gene_variant	MODIFIER	5	7	12
NW_002060943.1	143967	GAGTAC	G	193.73	TRIADDRAFT_51263	upstream_gene_variant	MODIFIER	5	6	11
NW_002060943.1	144897	T	G	166.77	TRIADDRAFT_51263	upstream_gene_variant	MODIFIER	5	5	10
NW_002060943.1	144903	A	G	160.77	TRIADDRAFT_51263	upstream_gene_variant	MODIFIER	7	5	12
NW_002060943.1	145069	T	G	79.77	TRIADDRAFT_51263	upstream_gene_variant	MODIFIER	6	5	11
NW_002060943.1	145089	T	TGTACA	151.73	TRIADDRAFT_51263	upstream_gene_variant	MODIFIER	7	5	12
NW_002060943.1	145121	C	A	68.77	TRIADDRAFT_51263	upstream_gene_variant	MODIFIER	10	4	14
NW_002060943.1	145138	A	G	70.77	TRIADDRAFT_51263	upstream_gene_variant	MODIFIER	9	3	12
NW_002060943.1	145146	T	C	70.77	TRIADDRAFT_51263	upstream_gene_variant	MODIFIER	9	2	11
NW_002060943.1	146875	CT	C	119.73	TRIADDRAFT_51263	upstream_gene_variant	MODIFIER	4	7	11
NW_002060943.1	152773	A	G	371.77	TRIADDRAFT_18273	synonymous_variant	LOW	2	14	16
NW_002060943.1	152825	T	C	203.77	TRIADDRAFT_18273	intron_variant	MODIFIER	3	8	11
NW_002060943.1	155763	A	T	116.77	TRIADDRAFT_18273	synonymous_variant	LOW	5	5	10
NW_002060943.1	161000	T	C	63.77	TRIADDRAFT_18273	downstream_gene_variant	MODIFIER	8	3	11
NW_002060943.1	171471	C	G	373.78	TRIADDRAFT_51266	upstream_gene_variant	MODIFIER	1	13	14
NW_002060943.1	171511	A	G	407.77	TRIADDRAFT_51266	upstream_gene_variant	MODIFIER	3	15	18
NW_002060943.1	171530	T	C	80.77	TRIADDRAFT_51266	upstream_gene_variant	MODIFIER	13	3	16
NW_002060943.1	171535	C	T	74.77	TRIADDRAFT_51266	upstream_gene_variant	MODIFIER	13	4	17
NW_002060943.1	171545	A	G	278.77	TRIADDRAFT_51266	upstream_gene_variant	MODIFIER	4	10	14
NW_002060943.1	175681	GT	G	98.73	TRIADDRAFT_51267	upstream_gene_variant	MODIFIER	7	4	11
NW_002060943.1	175736	T	C	278.77	TRIADDRAFT_51267	upstream_gene_variant	MODIFIER	4	10	14
NW_002060943.1	176223	G	A	31.77	TRIADDRAFT_51268	upstream_gene_variant	MODIFIER	8	2	10
NW_002060943.1	176606	G	C	211.77	TRIADDRAFT_51268	upstream_gene_variant	MODIFIER	4	6	10
NW_002060943.1	176623	C	G	253.77	TRIADDRAFT_51268	upstream_gene_variant	MODIFIER	4	7	11
NW_002060943.1	176635	A	G	334.77	TRIADDRAFT_51268	upstream_gene_variant	MODIFIER	4	7	11
NW_002060943.1	176644	A	AG	247.73	TRIADDRAFT_51268	upstream_gene_variant	MODIFIER	3	7	10
NW_002060943.1	176668	A	C	295.77	TRIADDRAFT_51268	upstream_gene_variant	MODIFIER	3	8	11
NW_002060943.1	176752	AT	A	116.73	TRIADDRAFT_51268	upstream_gene_variant	MODIFIER	8	6	14
NW_002060943.1	176767	T	C	148.77	TRIADDRAFT_51268	upstream_gene_variant	MODIFIER	7	6	13
NW_002060943.1	176886	A	G	157.77	TRIADDRAFT_51268	upstream_gene_variant	MODIFIER	7	5	12
NW_002060943.1	176894	A	T	157.77	TRIADDRAFT_51268	upstream_gene_variant	MODIFIER	7	4	11
NW_002060943.1	190602	T	G	229.77	TRIADDRAFT_51271	upstream_gene_variant	MODIFIER	3	7	10
NW_002060943.1	190756	C	T	166.77	TRIADDRAFT_51271	upstream_gene_variant	MODIFIER	5	5	10
NW_002060943.1	190774	A	C	166.77	TRIADDRAFT_51271	upstream_gene_variant	MODIFIER	5	5	10
NW_002060943.1	190814	T	C	82.77	TRIADDRAFT_51271	upstream_gene_variant	MODIFIER	5	5	10
NW_002060943.1	190824	GATA	G	199.73	TRIADDRAFT_51271	upstream_gene_variant	MODIFIER	4	6	10
NW_002060943.1	190843	T	A	32.77	TRIADDRAFT_51271	upstream_gene_variant	MODIFIER	7	3	10
NW_002060943.1	191016	C	G	111.77	TRIADDRAFT_51271	upstream_gene_variant	MODIFIER	4	6	10
NW_002060943.1	191032	ATACTG	A	157.73	TRIADDRAFT_51271	upstream_gene_variant	MODIFIER	5	5	10
NW_002060943.1	196861	C	T	121.77	TRIADDRAFT_51271	intron_variant	MODIFIER	6	4	10
NW_002060943.1	196867	T	C	115.77	TRIADDRAFT_51271	intron_variant	MODIFIER	8	4	12
NW_002060943.1	196913	A	G	61.77	TRIADDRAFT_51271	intron_variant	MODIFIER	7	3	10
NW_002060943.1	205708	A	G	73.77	TRIADDRAFT_51271	downstream_gene_variant	MODIFIER	8	3	11
NW_002060943.1	205710	G	A	73.77	TRIADDRAFT_51271	downstream_gene_variant	MODIFIER	8	3	11
NW_002060943.1	208364	G	A	211.77	TRIADDRAFT_51271-TRIADDRAFT_18708	intergenic_region	MODIFIER	4	6	10
NW_002060943.1	212346	C	G	123.77	TRIADDRAFT_51271-TRIADDRAFT_18708	intergenic_region	MODIFIER	4	6	10
NW_002060943.1	212620	T	C	112.77	TRIADDRAFT_51271-TRIADDRAFT_18708	intergenic_region	MODIFIER	9	4	13
NW_002060943.1	212626	C	T	147.77	TRIADDRAFT_51271-TRIADDRAFT_18708	intergenic_region	MODIFIER	10	4	14
NW_002060943.1	212628	A	G	147.77	TRIADDRAFT_51271-TRIADDRAFT_18708	intergenic_region	MODIFIER	7	5	12
NW_002060943.1	212658	A	T	118.77	TRIADDRAFT_51271-TRIADDRAFT_18708	intergenic_region	MODIFIER	6	4	10
NW_002060943.1	222390	T	C	74.77	TRIADDRAFT_18708	downstream_gene_variant	MODIFIER	6	4	10
NW_002060943.1	223333	A	G	250.03	TRIADDRAFT_18708	downstream_gene_variant	MODIFIER	1	9	10
NW_002060943.1	227238	C	G	166.77	TRIADDRAFT_63161	downstream_gene_variant	MODIFIER	3	7	10
NW_002060943.1	232789	G	T	63.77	TRIADDRAFT_63161	intron_variant	MODIFIER	8	3	11
NW_002060943.1	248086	C	T	232.77	TRIADDRAFT_51275	downstream_gene_variant	MODIFIER	3	7	10
NW_002060943.1	250201	CTTG	C	199.73	TRIADDRAFT_51275	intron_variant	MODIFIER	5	6	11
NW_002060943.1	250217	T	C	205.77	TRIADDRAFT_51275	intron_variant	MODIFIER	6	6	12
NW_002060943.1	251282	T	C	201.77	TRIADDRAFT_51275	intron_variant	MODIFIER	4	8	12
NW_002060943.1	255364	G	A	162.77	TRIADDRAFT_51275	intron_variant	MODIFIER	4	7	11
NW_002060943.1	255377	G	A	102.77	TRIADDRAFT_51275	intron_variant	MODIFIER	8	4	12
NW_002060943.1	255570	T	C	201.77	TRIADDRAFT_51275	intron_variant	MODIFIER	4	8	12
NW_002060943.1	255599	A	G	203.77	TRIADDRAFT_51275	intron_variant	MODIFIER	5	9	14
NW_002060943.1	255691	A	G	50.77	TRIADDRAFT_51275	intron_variant	MODIFIER	9	3	12
NW_002060943.1	255692	CT	C	41.73	TRIADDRAFT_51275	intron_variant	MODIFIER	9	3	12
NW_002060943.1	255742	A	T	63.77	TRIADDRAFT_51275	intron_variant	MODIFIER	8	3	11
NW_002060943.1	265478	T	C	74.77	TRIADDRAFT_51276	downstream_gene_variant	MODIFIER	6	4	10
NW_002060943.1	315518	G	T	82.77	TRIADDRAFT_19832	upstream_gene_variant	MODIFIER	5	5	10
NW_002060943.1	316458	C	T	113.77	TRIADDRAFT_19832	upstream_gene_variant	MODIFIER	6	5	11
NW_002060943.1	316483	T	C	62.77	TRIADDRAFT_19832	upstream_gene_variant	MODIFIER	10	4	14
NW_002060943.1	319822	G	A	154.77	TRIADDRAFT_19832	downstream_gene_variant	MODIFIER	5	6	11
NW_002060943.1	319882	G	A	73.77	TRIADDRAFT_19832	downstream_gene_variant	MODIFIER	8	5	13
NW_002060943.1	320058	T	C	117.77	TRIADDRAFT_19832	downstream_gene_variant	MODIFIER	6	6	12
NW_002060943.1	321591	T	TG	267.73	TRIADDRAFT_51280	upstream_gene_variant	MODIFIER	2	9	11
NW_002060943.1	330570	T	C	165.77	TRIADDRAFT_19304	downstream_gene_variant	MODIFIER	3	7	10
NW_002060943.1	330868	C	T	71.77	TRIADDRAFT_19304	downstream_gene_variant	MODIFIER	7	4	11
NW_002060943.1	330940	T	G	59.77	TRIADDRAFT_19304	downstream_gene_variant	MODIFIER	7	4	11
NW_002060943.1	333759	C	A	121.77	TRIADDRAFT_51283	upstream_gene_variant	MODIFIER	6	4	10
NW_002060943.1	333764	A	G	121.77	TRIADDRAFT_51283	upstream_gene_variant	MODIFIER	6	4	10
NW_002060943.1	346155	C	G	116.77	TRIADDRAFT_51283	downstream_gene_variant	MODIFIER	5	5	10
NW_002060943.1	350758	T	A	34.77	TRIADDRAFT_20253	upstream_gene_variant	MODIFIER	8	4	12
NW_002060943.1	351478	G	A	66.77	TRIADDRAFT_20253	upstream_gene_variant	MODIFIER	7	3	10
NW_002060943.1	351526	G	T	125.77	TRIADDRAFT_63455	synonymous_variant	LOW	5	7	12
NW_002060943.1	352111	T	C	382.77	TRIADDRAFT_63455	intron_variant	MODIFIER	2	10	12
NW_002060943.1	352113	G	C	382.77	TRIADDRAFT_63455	intron_variant	MODIFIER	3	10	13
NW_002060943.1	352128	C	T	249.77	TRIADDRAFT_63455	splice_region_variant&intron_variant	LOW	4	11	15
NW_002060943.1	353934	G	C	337.77	TRIADDRAFT_63455	upstream_gene_variant	MODIFIER	3	9	12
NW_002060943.1	353940	G	A	337.77	TRIADDRAFT_63455	upstream_gene_variant	MODIFIER	3	8	11
NW_002060943.1	353946	C	T	343.77	TRIADDRAFT_63455	upstream_gene_variant	MODIFIER	2	9	11
NW_002060943.1	353951	C	G	343.77	TRIADDRAFT_63455	upstream_gene_variant	MODIFIER	2	9	11
NW_002060943.1	353958	T	C	340.77	TRIADDRAFT_63455	upstream_gene_variant	MODIFIER	2	9	11
NW_002060943.1	353975	G	T	298.77	TRIADDRAFT_63455	upstream_gene_variant	MODIFIER	3	8	11
NW_002060943.1	353998	CTACTG	C	286.73	TRIADDRAFT_63455	upstream_gene_variant	MODIFIER	4	8	12
NW_002060943.1	354010	G	A	295.77	TRIADDRAFT_63455	upstream_gene_variant	MODIFIER	4	8	12
NW_002060943.1	354019	T	C	295.77	TRIADDRAFT_63455	upstream_gene_variant	MODIFIER	4	7	11
NW_002060943.1	355503	T	C	80.77	TRIADDRAFT_63455	upstream_gene_variant	MODIFIER	7	6	13
NW_002060943.1	355589	T	C	79.77	TRIADDRAFT_63455	upstream_gene_variant	MODIFIER	6	5	11
NW_002060943.1	356346	G	A	128.77	TRIADDRAFT_63455	upstream_gene_variant	MODIFIER	10	4	14
NW_002060943.1	356354	G	A	125.77	TRIADDRAFT_63455	upstream_gene_variant	MODIFIER	12	5	17
NW_002060943.1	356397	C	T	71.77	TRIADDRAFT_63455	upstream_gene_variant	MODIFIER	10	6	16
NW_002060943.1	356880	C	T	116.77	TRIADDRAFT_63455	upstream_gene_variant	MODIFIER	5	5	10
NW_002060943.1	377808	G	A	32.77	TRIADDRAFT_51290	upstream_gene_variant	MODIFIER	7	3	10
NW_002060943.1	378592	A	G	89.77	TRIADDRAFT_51290	upstream_gene_variant	MODIFIER	4	6	10
NW_002060943.1	378615	G	A	128.77	TRIADDRAFT_51290	upstream_gene_variant	MODIFIER	4	7	11
NW_002060943.1	378642	C	T	123.77	TRIADDRAFT_51290	upstream_gene_variant	MODIFIER	4	6	10
NW_002060943.1	385080	G	A	117.77	TRIADDRAFT_51292	upstream_gene_variant	MODIFIER	6	6	12
NW_002060943.1	386791	T	C	66.77	TRIADDRAFT_51292	upstream_gene_variant	MODIFIER	7	4	11
NW_002060943.1	387078	A	C	68.77	TRIADDRAFT_51292	upstream_gene_variant	MODIFIER	8	4	12
NW_002060943.1	387666	A	G	130.77	TRIADDRAFT_36865	downstream_gene_variant	MODIFIER	3	7	10
NW_002060943.1	389232	A	G	102.77	TRIADDRAFT_36865	downstream_gene_variant	MODIFIER	8	4	12
NW_002060943.1	390143	T	C	116.77	TRIADDRAFT_51292	intron_variant	MODIFIER	5	5	10
NW_002060943.1	390629	T	C	337.77	TRIADDRAFT_51292	intron_variant	MODIFIER	2	9	11
NW_002060943.1	390636	T	C	334.77	TRIADDRAFT_51292	intron_variant	MODIFIER	4	8	12
NW_002060943.1	400030	A	T	64.77	TRIADDRAFT_51292-TRIADDRAFT_19156	intergenic_region	MODIFIER	8	4	12
NW_002060943.1	402709	T	C	31.77	TRIADDRAFT_19156	upstream_gene_variant	MODIFIER	8	2	10
NW_002060943.1	406098	G	A	120.77	TRIADDRAFT_19156	upstream_gene_variant	MODIFIER	5	6	11
NW_002060943.1	407277	G	A	31.77	TRIADDRAFT_19156	upstream_gene_variant	MODIFIER	8	2	10
NW_002060943.1	409132	T	C	187.77	TRIADDRAFT_49549	upstream_gene_variant	MODIFIER	3	7	10
NW_002060943.1	409162	A	C	158.77	TRIADDRAFT_49549	upstream_gene_variant	MODIFIER	4	6	10
NW_002060943.1	410289	G	A	142.77	TRIADDRAFT_49549	upstream_gene_variant	MODIFIER	5	5	10
NW_002060943.1	410762	A	T	74.77	TRIADDRAFT_49549	upstream_gene_variant	MODIFIER	6	4	10
NW_002060943.1	410774	C	T	74.77	TRIADDRAFT_49549	upstream_gene_variant	MODIFIER	6	4	10
NW_002060943.1	413358	T	TACTGTAC	182.73	TRIADDRAFT_49549	upstream_gene_variant	MODIFIER	7	6	13
NW_002060943.1	413362	G	GTACT	151.73	TRIADDRAFT_49549	upstream_gene_variant	MODIFIER	7	5	12
NW_002060943.1	413363	G	GTACAGTGT	151.73	TRIADDRAFT_49549	upstream_gene_variant	MODIFIER	7	3	10
NW_002060943.1	413532	C	A	37.77	TRIADDRAFT_49549	upstream_gene_variant	MODIFIER	7	4	11
NW_002060943.1	421459	G	A	157.77	TRIADDRAFT_49550	upstream_gene_variant	MODIFIER	6	7	13
NW_002060943.1	421471	A	C	337.77	TRIADDRAFT_49550	upstream_gene_variant	MODIFIER	4	9	13
NW_002060943.1	421473	G	A	337.77	TRIADDRAFT_49550	upstream_gene_variant	MODIFIER	4	9	13
NW_002060943.1	421537	G	T	199.77	TRIADDRAFT_49550	upstream_gene_variant	MODIFIER	3	7	10
NW_002060943.1	423057	A	G	167.77	TRIADDRAFT_49550	upstream_gene_variant	MODIFIER	4	8	12
NW_002060943.1	423069	T	C	37.77	TRIADDRAFT_49550	upstream_gene_variant	MODIFIER	7	4	11
NW_002060943.1	428073	T	C	32.77	TRIADDRAFT_18281	downstream_gene_variant	MODIFIER	7	3	10
NW_002060943.1	432444	C	G	143.77	TRIADDRAFT_18281	missense_variant	MODERATE	2	8	10
NW_002060943.1	433722	T	G	76.77	TRIADDRAFT_49551	upstream_gene_variant	MODIFIER	6	4	10
NW_002060943.1	433742	C	T	105.77	TRIADDRAFT_49551	upstream_gene_variant	MODIFIER	7	4	11
NW_002060943.1	434993	T	C	296.77	TRIADDRAFT_18281	upstream_gene_variant	MODIFIER	3	9	12
NW_002060943.1	435385	T	G	31.77	TRIADDRAFT_18281	upstream_gene_variant	MODIFIER	8	2	10
NW_002060943.1	436238	C	T	163.77	TRIADDRAFT_18281	upstream_gene_variant	MODIFIER	5	5	10
NW_002060943.1	439366	A	G	113.77	TRIADDRAFT_51299	downstream_gene_variant	MODIFIER	6	5	11
NW_002060943.1	440113	A	G	128.77	TRIADDRAFT_49551	downstream_gene_variant	MODIFIER	4	7	11
NW_002060943.1	441692	T	C	66.77	TRIADDRAFT_51299	splice_region_variant&intron_variant	LOW	7	3	10
NW_002060943.1	442947	T	C	105.77	TRIADDRAFT_49551	downstream_gene_variant	MODIFIER	7	4	11
NW_002060943.1	442950	A	G	247.77	TRIADDRAFT_49551	downstream_gene_variant	MODIFIER	4	7	11
NW_002060943.1	442951	T	G	247.77	TRIADDRAFT_49551	downstream_gene_variant	MODIFIER	4	7	11
NW_002060943.1	444494	T	C	165.77	TRIADDRAFT_49551	downstream_gene_variant	MODIFIER	3	7	10
NW_002060943.1	449468	A	G	158.77	TRIADDRAFT_51299	upstream_gene_variant	MODIFIER	4	6	10
NW_002060943.1	449969	C	T	70.77	TRIADDRAFT_51299-TRIADDRAFT_18412	intergenic_region	MODIFIER	8	3	11
NW_002060943.1	449973	G	A	67.77	TRIADDRAFT_51299-TRIADDRAFT_18412	intergenic_region	MODIFIER	10	3	13
NW_002060943.1	449981	A	AT	58.73	TRIADDRAFT_51299-TRIADDRAFT_18412	intergenic_region	MODIFIER	10	3	13
NW_002060943.1	450030	A	G	32.77	TRIADDRAFT_51299-TRIADDRAFT_18412	intergenic_region	MODIFIER	7	3	10
NW_002060943.1	450065	A	G	74.77	TRIADDRAFT_51299-TRIADDRAFT_18412	intergenic_region	MODIFIER	6	4	10
NW_002060943.1	450084	T	C	166.77	TRIADDRAFT_51299-TRIADDRAFT_18412	intergenic_region	MODIFIER	5	5	10
NW_002060943.1	450085	G	T	166.77	TRIADDRAFT_51299-TRIADDRAFT_18412	intergenic_region	MODIFIER	5	5	10
NW_002060943.1	450089	A	G	208.77	TRIADDRAFT_51299-TRIADDRAFT_18412	intergenic_region	MODIFIER	5	6	11
NW_002060943.1	450098	G	T	208.77	TRIADDRAFT_51299-TRIADDRAFT_18412	intergenic_region	MODIFIER	5	6	11
NW_002060943.1	450147	G	A	121.77	TRIADDRAFT_51299-TRIADDRAFT_18412	intergenic_region	MODIFIER	5	5	10
NW_002060943.1	453859	C	T	162.77	TRIADDRAFT_51299-TRIADDRAFT_18412	intergenic_region	MODIFIER	4	7	11
NW_002060943.1	453883	C	T	162.77	TRIADDRAFT_51299-TRIADDRAFT_18412	intergenic_region	MODIFIER	4	7	11
NW_002060943.1	453921	C	G	133.77	TRIADDRAFT_51299-TRIADDRAFT_18412	intergenic_region	MODIFIER	4	8	12
NW_002060943.1	453984	A	G	150.77	TRIADDRAFT_51299-TRIADDRAFT_18412	intergenic_region	MODIFIER	5	5	10
NW_002060943.1	464254	G	T	301.77	TRIADDRAFT_18983	upstream_gene_variant	MODIFIER	2	8	10
NW_002060943.1	464256	G	T	301.77	TRIADDRAFT_18983	upstream_gene_variant	MODIFIER	2	8	10
NW_002060943.1	467506	G	A	76.77	TRIADDRAFT_18710	downstream_gene_variant	MODIFIER	7	3	10
NW_002060943.1	467535	C	T	73.77	TRIADDRAFT_18710	downstream_gene_variant	MODIFIER	8	3	11
NW_002060943.1	468875	G	T	148.77	TRIADDRAFT_18983	downstream_gene_variant	MODIFIER	7	6	13
NW_002060943.1	469367	T	C	160.77	TRIADDRAFT_18983	downstream_gene_variant	MODIFIER	5	7	12
NW_002060943.1	523739	T	C	208.77	TRIADDRAFT_51303	upstream_gene_variant	MODIFIER	5	6	11
NW_002060943.1	523743	A	G	166.77	TRIADDRAFT_51303	upstream_gene_variant	MODIFIER	5	5	10
NW_002060943.1	525004	A	AAG	173.73	TRIADDRAFT_51303	upstream_gene_variant	MODIFIER	4	6	10
NW_002060943.1	527118	A	G	252.77	TRIADDRAFT_51303	upstream_gene_variant	MODIFIER	0	10	10
NW_002060943.1	530475	G	T	40.77	TRIADDRAFT_51303	intron_variant	MODIFIER	6	4	10
NW_002060943.1	531824	C	T	207.77	TRIADDRAFT_51303	synonymous_variant	LOW	2	8	10
NW_002060943.1	532005	T	C	66.77	TRIADDRAFT_51303	synonymous_variant	LOW	7	3	10
NW_002060943.1	535767	G	A	238.77	TRIADDRAFT_51303	downstream_gene_variant	MODIFIER	3	8	11
NW_002060943.1	544336	T	C	250.03	TRIADDRAFT_51305	upstream_gene_variant	MODIFIER	1	9	10
NW_002060943.1	545370	A	G	199.77	TRIADDRAFT_51305	upstream_gene_variant	MODIFIER	3	7	10
NW_002060943.1	545436	A	G	153.77	TRIADDRAFT_51305	upstream_gene_variant	MODIFIER	7	7	14
NW_002060943.1	549650	T	C	65.77	TRIADDRAFT_51304	upstream_gene_variant	MODIFIER	9	4	13
NW_002060943.1	549687	A	G	121.77	TRIADDRAFT_51304	upstream_gene_variant	MODIFIER	6	4	10
NW_002060943.1	551460	G	A	56.77	TRIADDRAFT_51306	synonymous_variant	LOW	8	4	12
NW_002060943.1	552318	T	C	234.77	TRIADDRAFT_51305	downstream_gene_variant	MODIFIER	5	9	14
NW_002060943.1	554551	T	C	259.74	TRIADDRAFT_51305	downstream_gene_variant	MODIFIER	1	11	12
NW_002060943.1	555191	G	T	382.77	TRIADDRAFT_51305	downstream_gene_variant	MODIFIER	3	10	13
NW_002060943.1	555197	A	C	382.77	TRIADDRAFT_51305	downstream_gene_variant	MODIFIER	3	10	13
NW_002060943.1	555199	G	A	382.77	TRIADDRAFT_51305	downstream_gene_variant	MODIFIER	3	10	13
NW_002060943.1	555202	A	T	382.77	TRIADDRAFT_51305	downstream_gene_variant	MODIFIER	3	10	13
NW_002060943.1	560329	T	C	125.77	TRIADDRAFT_51306-TRIADDRAFT_51308	intergenic_region	MODIFIER	5	7	12
NW_002060943.1	575988	C	T	211.77	TRIADDRAFT_51308	missense_variant	MODERATE	4	6	10
NW_002060943.1	575996	G	T	211.77	TRIADDRAFT_51308	synonymous_variant	LOW	4	6	10
NW_002060943.1	579525	A	G	139.77	TRIADDRAFT_51308	downstream_gene_variant	MODIFIER	6	6	12
NW_002060943.1	586717	G	A	227.77	TRIADDRAFT_51309	missense_variant	MODERATE	6	7	13
NW_002060943.1	586725	T	C	205.77	TRIADDRAFT_51309	synonymous_variant	LOW	6	6	12
NW_002060943.1	586742	T	C	202.77	TRIADDRAFT_51309	missense_variant	MODERATE	7	6	13
NW_002060943.1	586772	G	A	160.77	TRIADDRAFT_51309	missense_variant	MODERATE	7	4	11
NW_002060943.1	589457	T	A	116.77	TRIADDRAFT_51309	missense_variant	MODERATE	5	5	10
NW_002060943.1	589946	C	T	260.77	TRIADDRAFT_51309	synonymous_variant	LOW	2	8	10
NW_002060943.1	595677	A	T	143.77	TRIADDRAFT_51309	downstream_gene_variant	MODIFIER	6	5	11
NW_002060943.1	597541	T	A	241.82	TRIADDRAFT_20207	intron_variant	MODIFIER	2	8	10
NW_002060943.1	601311	T	C	93.77	TRIADDRAFT_20207	upstream_gene_variant	MODIFIER	6	4	10
NW_002060943.1	602725	G	A	118.77	TRIADDRAFT_20207	upstream_gene_variant	MODIFIER	6	4	10
NW_002060943.1	602749	A	G	153.77	TRIADDRAFT_20207	upstream_gene_variant	MODIFIER	7	7	14
NW_002060943.1	602868	A	G	108.77	TRIADDRAFT_20207	upstream_gene_variant	MODIFIER	6	4	10
NW_002060943.1	605411	T	C	298.77	TRIADDRAFT_19387	downstream_gene_variant	MODIFIER	2	8	10
NW_002060943.1	605436	T	C	228.77	TRIADDRAFT_19387	downstream_gene_variant	MODIFIER	2	11	13
NW_002060943.1	605451	A	AT	436.74	TRIADDRAFT_19387	downstream_gene_variant	MODIFIER	2	14	16
NW_002060943.1	605480	C	T	283.77	TRIADDRAFT_19387	downstream_gene_variant	MODIFIER	4	11	15
NW_002060943.1	606469	T	A	207.82	TRIADDRAFT_19387	downstream_gene_variant	MODIFIER	2	8	10
NW_002060943.1	614996	G	A	89.77	TRIADDRAFT_17871	upstream_gene_variant	MODIFIER	4	6	10
NW_002060943.1	616121	A	G	110.77	TRIADDRAFT_17871	upstream_gene_variant	MODIFIER	7	5	12
NW_002060943.1	618516	C	T	191.77	TRIADDRAFT_17871-TRIADDRAFT_51312	intergenic_region	MODIFIER	4	6	10
NW_002060943.1	618877	G	T	73.77	TRIADDRAFT_17871-TRIADDRAFT_51312	intergenic_region	MODIFIER	7	3	10
NW_002060943.1	631330	T	C	116.77	TRIADDRAFT_51312	downstream_gene_variant	MODIFIER	5	5	10
NW_002060943.1	632132	C	CA	67.73	TRIADDRAFT_51312	downstream_gene_variant	MODIFIER	7	3	10
NW_002060943.1	632137	G	A	76.77	TRIADDRAFT_51312	downstream_gene_variant	MODIFIER	7	3	10
NW_002060943.1	636385	C	G	66.77	TRIADDRAFT_51312	upstream_gene_variant	MODIFIER	7	3	10
NW_002060943.1	670517	G	A	101.77	TRIADDRAFT_51313	upstream_gene_variant	MODIFIER	6	5	11
NW_002060943.1	670609	C	G	123.77	TRIADDRAFT_51313	upstream_gene_variant	MODIFIER	5	6	11
NW_002060943.1	670627	C	G	192.77	TRIADDRAFT_51313	upstream_gene_variant	MODIFIER	4	6	10
NW_002060943.1	673262	A	G	118.77	TRIADDRAFT_51314	upstream_gene_variant	MODIFIER	7	4	11
NW_002060943.1	673268	T	C	212.77	TRIADDRAFT_51314	upstream_gene_variant	MODIFIER	4	7	11
NW_002060943.1	673275	A	G	118.77	TRIADDRAFT_51314	upstream_gene_variant	MODIFIER	7	4	11
NW_002060943.1	684501	T	TACGGTCAAATGAATGAGCCACCTGGAGCACGTATGA	157.73	TRIADDRAFT_51314	intron_variant	MODIFIER	5	5	10
NW_002060943.1	686821	C	G	114.77	TRIADDRAFT_51314	downstream_gene_variant	MODIFIER	7	6	13
NW_002060943.1	688647	G	A	151.77	TRIADDRAFT_51314	downstream_gene_variant	MODIFIER	6	6	12
NW_002060943.1	688681	A	G	95.77	TRIADDRAFT_51314	downstream_gene_variant	MODIFIER	8	4	12
NW_002060943.1	690797	A	ATACAGTACAG	112.73	TRIADDRAFT_51314-TRIADDRAFT_17618	intergenic_region	MODIFIER	6	4	10
NW_002060943.1	692990	A	C	74.77	TRIADDRAFT_51314-TRIADDRAFT_17618	intergenic_region	MODIFIER	6	4	10
NW_002060943.1	694207	T	G	157.77	TRIADDRAFT_17618	upstream_gene_variant	MODIFIER	8	5	13
NW_002060943.1	694209	C	G	157.77	TRIADDRAFT_17618	upstream_gene_variant	MODIFIER	7	5	12
NW_002060943.1	694234	A	C	74.77	TRIADDRAFT_17618	upstream_gene_variant	MODIFIER	6	4	10
NW_002060943.1	694516	G	T	63.77	TRIADDRAFT_17618	upstream_gene_variant	MODIFIER	8	3	11
NW_002060943.1	698640	A	T	82.77	TRIADDRAFT_17618	upstream_gene_variant	MODIFIER	5	5	10
NW_002060943.1	704292	A	G	340.77	TRIADDRAFT_17618	downstream_gene_variant	MODIFIER	3	9	12
NW_002060943.1	704295	C	T	340.77	TRIADDRAFT_17618	downstream_gene_variant	MODIFIER	3	9	12
NW_002060943.1	705579	G	A	146.77	TRIADDRAFT_51316	intron_variant	MODIFIER	5	5	10
NW_002060943.1	705637	A	G	111.77	TRIADDRAFT_51316	synonymous_variant	LOW	5	5	10
NW_002060943.1	705700	A	G	79.77	TRIADDRAFT_51316	synonymous_variant	LOW	6	5	11
NW_002060943.1	712718	T	C	108.77	TRIADDRAFT_8966	downstream_gene_variant	MODIFIER	6	4	10
NW_002060943.1	712777	C	A	135.77	TRIADDRAFT_8966	downstream_gene_variant	MODIFIER	10	5	15
NW_002060943.1	712793	TA	T	130.73	TRIADDRAFT_8966	downstream_gene_variant	MODIFIER	9	6	15
NW_002060943.1	715024	A	G	155.77	TRIADDRAFT_8966	upstream_gene_variant	MODIFIER	5	6	11
NW_002060943.1	715946	G	A	71.77	TRIADDRAFT_8966	upstream_gene_variant	MODIFIER	7	4	11
NW_002060943.1	720309	T	C	184.78	TRIADDRAFT_8966-TRIADDRAFT_63163	intergenic_region	MODIFIER	1	9	10
NW_002060943.1	737476	A	G	117.77	TRIADDRAFT_8966-TRIADDRAFT_63163	intergenic_region	MODIFIER	5	6	11
NW_002060943.1	738332	G	C	150.77	TRIADDRAFT_63163	downstream_gene_variant	MODIFIER	5	5	10
NW_002060943.1	751375	AG	A	157.73	TRIADDRAFT_63163	upstream_gene_variant	MODIFIER	4	6	10
NW_002060943.1	751753	C	T	188.77	TRIADDRAFT_63163	upstream_gene_variant	MODIFIER	5	6	11
NW_002060943.1	751768	G	A	166.77	TRIADDRAFT_63163	upstream_gene_variant	MODIFIER	5	5	10
NW_002060943.1	752141	A	T	208.77	TRIADDRAFT_63163	upstream_gene_variant	MODIFIER	5	6	11
NW_002060943.1	752153	TAC	T	199.73	TRIADDRAFT_63163	upstream_gene_variant	MODIFIER	5	6	11
NW_002060943.1	752187	T	TGTA	157.73	TRIADDRAFT_63163	upstream_gene_variant	MODIFIER	5	5	10
NW_002060943.1	752188	C	CTGT	157.73	TRIADDRAFT_63163	upstream_gene_variant	MODIFIER	5	5	10
NW_002060943.1	752241	T	C	87.77	TRIADDRAFT_63163	upstream_gene_variant	MODIFIER	6	4	10
NW_002060943.1	752269	A	T	146.77	TRIADDRAFT_63163	upstream_gene_variant	MODIFIER	5	5	10
NW_002060943.1	752311	T	A	134.77	TRIADDRAFT_63163	upstream_gene_variant	MODIFIER	6	6	12
NW_002060943.1	753992	C	G	336.77	TRIADDRAFT_63163	upstream_gene_variant	MODIFIER	0	12	12
NW_002060943.1	758013	T	A	166.77	TRIADDRAFT_51319	downstream_gene_variant	MODIFIER	5	5	10
NW_002060943.1	766535	T	C	108.77	TRIADDRAFT_36875	upstream_gene_variant	MODIFIER	6	4	10
NW_002060943.1	766759	G	A	104.77	TRIADDRAFT_36875	upstream_gene_variant	MODIFIER	6	4	10
NW_002060943.1	781587	T	A	167.77	TRIADDRAFT_51322	intron_variant	MODIFIER	4	8	12
NW_002060943.1	781637	C	T	65.77	TRIADDRAFT_51322	intron_variant	MODIFIER	9	4	13
NW_002060943.1	786133	C	T	96.77	TRIADDRAFT_18816	upstream_gene_variant	MODIFIER	6	4	10
NW_002060943.1	801815	G	A	156.77	TRIADDRAFT_51324	upstream_gene_variant	MODIFIER	6	7	13
NW_002060943.1	803285	G	T	79.77	TRIADDRAFT_51324	upstream_gene_variant	MODIFIER	6	5	11
NW_002060943.1	804009	C	T	157.77	TRIADDRAFT_51324	upstream_gene_variant	MODIFIER	4	6	10
NW_002060943.1	821073	T	A	74.77	TRIADDRAFT_51325	synonymous_variant	LOW	6	4	10
NW_002060943.1	821596	A	G	30.77	TRIADDRAFT_51325	missense_variant	MODERATE	7	3	10
NW_002060943.1	823066	G	C	165.77	TRIADDRAFT_51325	intron_variant	MODIFIER	3	7	10
NW_002060943.1	832107	C	T	123.77	TRIADDRAFT_51325	downstream_gene_variant	MODIFIER	4	6	10
NW_002060943.1	832136	C	T	150.77	TRIADDRAFT_51325	downstream_gene_variant	MODIFIER	4	7	11
NW_002060943.1	850049	G	C	32.77	TRIADDRAFT_51327	missense_variant	MODERATE	7	3	10
NW_002060943.1	857695	TA	T	307.74	TRIADDRAFT_51328	intron_variant	MODIFIER	0	10	10
NW_002060943.1	974752	T	C	37.77	TRIADDRAFT_51329	upstream_gene_variant	MODIFIER	7	4	11
NW_002060943.1	976174	T	C	74.77	TRIADDRAFT_51330	upstream_gene_variant	MODIFIER	6	4	10
NW_002060943.1	992570	T	C	271.77	TRIADDRAFT_18196	upstream_gene_variant	MODIFIER	4	8	12
NW_002060943.1	992576	T	C	298.77	TRIADDRAFT_18196	upstream_gene_variant	MODIFIER	4	7	11
NW_002060943.1	997466	A	G	196.77	TRIADDRAFT_51333	upstream_gene_variant	MODIFIER	4	7	11
NW_002060943.1	998310	T	C	123.77	TRIADDRAFT_51333	upstream_gene_variant	MODIFIER	4	6	10
NW_002060943.1	998323	C	T	113.77	TRIADDRAFT_51333	upstream_gene_variant	MODIFIER	4	7	11
NW_002060943.1	999361	T	A	250.77	TRIADDRAFT_51333	missense_variant	MODERATE	5	7	12
NW_002060943.1	999362	T	C	250.77	TRIADDRAFT_51333	missense_variant	MODERATE	5	7	12
NW_002060943.1	1000574	T	C	155.77	TRIADDRAFT_36877	downstream_gene_variant	MODIFIER	5	6	11
NW_002060943.1	1003450	C	T	170.77	TRIADDRAFT_51334	downstream_gene_variant	MODIFIER	3	8	11
NW_002060943.1	1005077	G	A	173.77	TRIADDRAFT_51333	downstream_gene_variant	MODIFIER	2	8	10
NW_002060943.1	1009418	G	T	166.77	TRIADDRAFT_51334	upstream_gene_variant	MODIFIER	5	5	10
NW_002060943.1	1015417	A	G	82.77	TRIADDRAFT_35174	upstream_gene_variant	MODIFIER	5	5	10
NW_002060943.1	1015446	T	C	116.77	TRIADDRAFT_35174	upstream_gene_variant	MODIFIER	5	5	10
NW_002060943.1	1022611	A	G	126.77	TRIADDRAFT_51338	upstream_gene_variant	MODIFIER	4	6	10
NW_002060943.1	1027361	T	C	56.77	TRIADDRAFT_51339	downstream_gene_variant	MODIFIER	7	4	11
NW_002060943.1	1027427	G	A	72.77	TRIADDRAFT_51339	downstream_gene_variant	MODIFIER	8	5	13
NW_002060943.1	1027596	T	C	102.77	TRIADDRAFT_51339	downstream_gene_variant	MODIFIER	8	4	12
NW_002060943.1	1032507	G	C	173.82	TRIADDRAFT_19709	upstream_gene_variant	MODIFIER	2	8	10
NW_002060943.1	1038457	T	A	82.77	TRIADDRAFT_7323	downstream_gene_variant	MODIFIER	5	5	10
NW_002060943.1	1039004	A	G	74.77	TRIADDRAFT_7323	downstream_gene_variant	MODIFIER	6	4	10
NW_002060943.1	1039693	C	G	147.77	TRIADDRAFT_18639	missense_variant	MODERATE	4	7	11
NW_002060943.1	1044239	T	C	104.77	TRIADDRAFT_18639	upstream_gene_variant	MODIFIER	5	5	10
NW_002060943.1	1044251	A	C	166.77	TRIADDRAFT_18639	upstream_gene_variant	MODIFIER	5	5	10
NW_002060943.1	1053345	A	G	76.77	TRIADDRAFT_51343	synonymous_variant	LOW	7	3	10
NW_002060943.1	1054435	G	C	145.77	TRIADDRAFT_51343	missense_variant	MODERATE	4	6	10
NW_002060943.1	1058243	A	G	189.77	TRIADDRAFT_51343	missense_variant	MODERATE	5	6	11
NW_002060943.1	1059445	G	A	110.77	TRIADDRAFT_51343	missense_variant	MODERATE	7	5	12
NW_002060943.1	1060236	G	A	185.77	TRIADDRAFT_51343	synonymous_variant	LOW	8	7	15
NW_002060943.1	1061325	T	C	32.77	TRIADDRAFT_51343	synonymous_variant	LOW	7	3	10
NW_002060943.1	1072800	T	G	195.77	TRIADDRAFT_51343	downstream_gene_variant	MODIFIER	3	7	10
NW_002060943.1	1075768	C	T	116.77	TRIADDRAFT_51344	downstream_gene_variant	MODIFIER	5	5	10
NW_002060943.1	1080237	A	C	223.77	TRIADDRAFT_51344-TRIADDRAFT_51346	intergenic_region	MODIFIER	5	7	12
NW_002060943.1	1080262	G	GT	112.73	TRIADDRAFT_51344-TRIADDRAFT_51346	intergenic_region	MODIFIER	6	4	10
NW_002060943.1	1084488	A	G	82.77	TRIADDRAFT_51344-TRIADDRAFT_51346	intergenic_region	MODIFIER	5	5	10
NW_002060943.1	1084507	C	T	125.77	TRIADDRAFT_51344-TRIADDRAFT_51346	intergenic_region	MODIFIER	5	7	12
NW_002060943.1	1087687	T	C	220.28	TRIADDRAFT_51344-TRIADDRAFT_51346	intergenic_region	MODIFIER	1	10	11
NW_002060943.1	1087772	A	G	279.77	TRIADDRAFT_51344-TRIADDRAFT_51346	intergenic_region	MODIFIER	3	10	13
NW_002060943.1	1089029	C	T	101.77	TRIADDRAFT_51344-TRIADDRAFT_51346	intergenic_region	MODIFIER	6	5	11
NW_002060943.1	1089142	A	C	63.77	TRIADDRAFT_51344-TRIADDRAFT_51346	intergenic_region	MODIFIER	9	4	13
NW_002060943.1	1097235	T	C	141.77	TRIADDRAFT_51346	synonymous_variant	LOW	8	5	13
NW_002060943.1	1103064	A	G	211.77	TRIADDRAFT_51347	intron_variant	MODIFIER	4	6	10
NW_002060943.1	1109535	C	T	233.77	TRIADDRAFT_19129	downstream_gene_variant	MODIFIER	3	7	10
NW_002060943.1	1111453	A	G	82.77	TRIADDRAFT_19129	downstream_gene_variant	MODIFIER	5	5	10
NW_002060943.1	1118638	C	T	113.77	TRIADDRAFT_20353	synonymous_variant	LOW	6	5	11
NW_002060943.1	1133016	A	G	80.77	TRIADDRAFT_5116	upstream_gene_variant	MODIFIER	8	4	12
NW_002060943.1	1133086	TGAACTGTACTGTACACTGTACA	T	187.73	TRIADDRAFT_5116	upstream_gene_variant	MODIFIER	4	6	10
NW_002060943.1	1155304	G	A	34.77	TRIADDRAFT_51352	upstream_gene_variant	MODIFIER	8	4	12
NW_002060943.1	1156916	T	G	114.77	TRIADDRAFT_51353	upstream_gene_variant	MODIFIER	6	4	10
NW_002060943.1	1157701	T	C	40.77	TRIADDRAFT_51353	upstream_gene_variant	MODIFIER	6	4	10
NW_002060943.1	1157725	T	C	32.77	TRIADDRAFT_51353	upstream_gene_variant	MODIFIER	7	3	10
NW_002060943.1	1161924	A	G	119.77	TRIADDRAFT_51353	synonymous_variant	LOW	5	6	11
NW_002060943.1	1163990	C	T	169.77	TRIADDRAFT_51354	upstream_gene_variant	MODIFIER	4	8	12
NW_002060943.1	1164098	A	ATGTAC	245.73	TRIADDRAFT_51354	upstream_gene_variant	MODIFIER	4	8	12
NW_002060943.1	1167644	T	A	70.77	TRIADDRAFT_51354	intron_variant	MODIFIER	9	5	14
NW_002060943.1	1170797	C	T	167.77	TRIADDRAFT_51354	synonymous_variant	LOW	4	8	12
NW_002060943.1	1172080	C	T	40.77	TRIADDRAFT_51354	missense_variant	MODERATE	6	4	10
NW_002060943.1	1173084	G	C	156.77	TRIADDRAFT_51354	missense_variant	MODERATE	6	7	13
NW_002060943.1	1173095	G	A	135.77	TRIADDRAFT_51354	synonymous_variant	LOW	6	6	12
NW_002060943.1	1175922	C	T	211.77	TRIADDRAFT_14574	upstream_gene_variant	MODIFIER	4	6	10
NW_002060943.1	1180760	T	C	66.77	TRIADDRAFT_51356	downstream_gene_variant	MODIFIER	7	3	10
NW_002060943.1	1187053	A	G	71.77	TRIADDRAFT_51356-TRIADDRAFT_51357	intergenic_region	MODIFIER	7	4	11
NW_002060943.1	1187580	C	T	109.77	TRIADDRAFT_51356-TRIADDRAFT_51357	intergenic_region	MODIFIER	4	6	10
NW_002060943.1	1192041	C	T	340.77	TRIADDRAFT_51357	upstream_gene_variant	MODIFIER	3	9	12
NW_002060943.1	1192048	A	G	340.77	TRIADDRAFT_51357	upstream_gene_variant	MODIFIER	3	9	12
NW_002060943.1	1205114	C	T	157.77	TRIADDRAFT_51358	upstream_gene_variant	MODIFIER	4	6	10
NW_002060943.1	1208928	G	A	205.77	TRIADDRAFT_51358	intron_variant	MODIFIER	6	6	12
NW_002060943.1	1208929	G	A	205.77	TRIADDRAFT_51358	intron_variant	MODIFIER	6	6	12
NW_002060943.1	1211136	A	G	253.77	TRIADDRAFT_51358	intron_variant	MODIFIER	4	7	11
NW_002060943.1	1211141	G	A	253.77	TRIADDRAFT_51358	intron_variant	MODIFIER	4	7	11
NW_002060943.1	1214793	C	T	32.77	TRIADDRAFT_51358	downstream_gene_variant	MODIFIER	7	3	10
NW_002060943.1	1217871	A	G	207.77	TRIADDRAFT_15826	synonymous_variant	LOW	2	8	10
NW_002060943.1	1219846	C	G	105.77	TRIADDRAFT_15826	intron_variant	MODIFIER	7	4	11
NW_002060943.1	1223830	G	A	108.77	TRIADDRAFT_15826	upstream_gene_variant	MODIFIER	6	4	10
NW_002060943.1	1233080	A	G	107.77	TRIADDRAFT_19226	intron_variant	MODIFIER	8	5	13
NW_002060943.1	1233088	A	T	198.77	TRIADDRAFT_19226	intron_variant	MODIFIER	6	6	12
NW_002060943.1	1233113	T	A	32.77	TRIADDRAFT_19226	intron_variant	MODIFIER	7	3	10
NW_002060943.1	1257624	T	C	74.77	TRIADDRAFT_51362	upstream_gene_variant	MODIFIER	6	4	10
NW_002060943.1	1257686	A	C	155.77	TRIADDRAFT_51362	upstream_gene_variant	MODIFIER	8	8	16
NW_002060943.1	1257881	A	C	61.77	TRIADDRAFT_51362	upstream_gene_variant	MODIFIER	11	2	13
NW_002060943.1	1257905	AGCTTGTCG	A	61.73	TRIADDRAFT_51362	upstream_gene_variant	MODIFIER	9	3	12
NW_002060943.1	1257914	ATGAGTGATGGATTAATGAG	A	61.73	TRIADDRAFT_51362	upstream_gene_variant	MODIFIER	9	3	12
NW_002060943.1	1262245	T	C	185.77	TRIADDRAFT_51362-TRIADDRAFT_19045	intergenic_region	MODIFIER	2	8	10
NW_002060943.1	1262266	T	G	288.77	TRIADDRAFT_51362-TRIADDRAFT_19045	intergenic_region	MODIFIER	3	8	11
NW_002060943.1	1281194	ACTTAG	A	157.73	TRIADDRAFT_51365	intron_variant	MODIFIER	5	5	10
NW_002060943.1	1315225	T	A	128.77	TRIADDRAFT_51368	intron_variant	MODIFIER	4	7	11
NW_002060943.1	1319889	A	G	32.77	TRIADDRAFT_51368	upstream_gene_variant	MODIFIER	7	3	10
NW_002060943.1	1327766	T	G	66.77	TRIADDRAFT_19026	downstream_gene_variant	MODIFIER	7	3	10
NW_002060943.1	1327788	G	A	70.77	TRIADDRAFT_19026	downstream_gene_variant	MODIFIER	9	3	12
NW_002060943.1	1327798	C	T	76.77	TRIADDRAFT_19026	downstream_gene_variant	MODIFIER	7	3	10
NW_002060943.1	1336592	CT	C	52.73	TRIADDRAFT_19026	upstream_gene_variant	MODIFIER	7	4	11
NW_002060943.1	1336626	A	T	32.77	TRIADDRAFT_19026	upstream_gene_variant	MODIFIER	7	3	10
NW_002060943.1	1338629	T	C	147.77	TRIADDRAFT_19400	upstream_gene_variant	MODIFIER	6	5	11
NW_002060943.1	1340847	T	C	139.77	TRIADDRAFT_18652	synonymous_variant	LOW	10	6	16
NW_002060943.1	1349815	A	G	167.77	TRIADDRAFT_19032	missense_variant	MODERATE	4	8	12
NW_002060943.1	1353505	A	T	163.77	TRIADDRAFT_19032	upstream_gene_variant	MODIFIER	5	5	10
NW_002060943.1	1353520	A	G	121.77	TRIADDRAFT_19032	upstream_gene_variant	MODIFIER	6	4	10
NW_002060943.1	1369241	G	A	123.77	TRIADDRAFT_19032-TRIADDRAFT_51376	intergenic_region	MODIFIER	4	6	10
NW_002060943.1	1402763	T	A	67.77	TRIADDRAFT_63461	intron_variant	MODIFIER	9	3	12
NW_002060943.1	1402802	T	C	112.77	TRIADDRAFT_63461	missense_variant	MODERATE	9	4	13
NW_002060943.1	1402805	G	A	112.77	TRIADDRAFT_63461	synonymous_variant	LOW	8	4	12
NW_002060943.1	1402810	G	A	118.77	TRIADDRAFT_63461	missense_variant	MODERATE	7	4	11
NW_002060943.1	1403905	C	T	158.77	TRIADDRAFT_51379	downstream_gene_variant	MODIFIER	6	8	14
NW_002060943.1	1412006	C	T	135.77	TRIADDRAFT_51379	upstream_gene_variant	MODIFIER	4	7	11
NW_002060943.1	1412478	C	CTACTT	67.73	TRIADDRAFT_51379	upstream_gene_variant	MODIFIER	7	3	10
NW_002060943.1	1416823	T	A	67.77	TRIADDRAFT_51381	upstream_gene_variant	MODIFIER	7	3	10
NW_002060943.1	1417750	T	G	290.77	TRIADDRAFT_51381	synonymous_variant	LOW	4	9	13
NW_002060943.1	1417775	T	G	267.77	TRIADDRAFT_51381	missense_variant	MODERATE	6	8	14
NW_002060943.1	1423748	C	T	130.77	TRIADDRAFT_1282	synonymous_variant	LOW	5	5	10
NW_002060943.1	1443708	C	T	146.77	TRIADDRAFT_51384-TRIADDRAFT_51386	intergenic_region	MODIFIER	4	6	10
NW_002060943.1	1451693	T	C	123.77	TRIADDRAFT_51384-TRIADDRAFT_51386	intergenic_region	MODIFIER	4	6	10
NW_002060943.1	1451731	A	C	123.77	TRIADDRAFT_51384-TRIADDRAFT_51386	intergenic_region	MODIFIER	4	6	10
NW_002060943.1	1454256	C	T	116.77	TRIADDRAFT_51384-TRIADDRAFT_51386	intergenic_region	MODIFIER	5	5	10
NW_002060943.1	1455341	G	T	74.77	TRIADDRAFT_51384-TRIADDRAFT_51386	intergenic_region	MODIFIER	6	4	10
NW_002060943.1	1455415	C	T	98.77	TRIADDRAFT_51384-TRIADDRAFT_51386	intergenic_region	MODIFIER	6	5	11
NW_002060943.1	1458056	A	G	37.77	TRIADDRAFT_51384-TRIADDRAFT_51386	intergenic_region	MODIFIER	7	4	11
NW_002060943.1	1464932	GA	G	177.73	TRIADDRAFT_51384-TRIADDRAFT_51386	intergenic_region	MODIFIER	4	6	10
NW_002060943.1	1467663	C	CA	104.73	TRIADDRAFT_51384-TRIADDRAFT_51386	intergenic_region	MODIFIER	7	5	12
NW_002060943.1	1468200	C	T	175.77	TRIADDRAFT_51384-TRIADDRAFT_51386	intergenic_region	MODIFIER	3	9	12
NW_002060943.1	1468239	T	C	284.77	TRIADDRAFT_51384-TRIADDRAFT_51386	intergenic_region	MODIFIER	2	10	12
NW_002060943.1	1468303	T	C	116.77	TRIADDRAFT_51384-TRIADDRAFT_51386	intergenic_region	MODIFIER	5	5	10
NW_002060943.1	1469605	T	C	73.77	TRIADDRAFT_51384-TRIADDRAFT_51386	intergenic_region	MODIFIER	6	5	11
NW_002060943.1	1471965	T	C	202.77	TRIADDRAFT_51384-TRIADDRAFT_51386	intergenic_region	MODIFIER	6	6	12
NW_002060943.1	1471980	A	AT	225.73	TRIADDRAFT_51384-TRIADDRAFT_51386	intergenic_region	MODIFIER	6	6	12
NW_002060943.1	1472038	T	C	136.77	TRIADDRAFT_51384-TRIADDRAFT_51386	intergenic_region	MODIFIER	7	5	12
NW_002060943.1	1472052	A	G	73.77	TRIADDRAFT_51384-TRIADDRAFT_51386	intergenic_region	MODIFIER	8	3	11
NW_002060943.1	1472327	A	G	343.77	TRIADDRAFT_51384-TRIADDRAFT_51386	intergenic_region	MODIFIER	2	9	11
NW_002060943.1	1472328	C	T	343.77	TRIADDRAFT_51384-TRIADDRAFT_51386	intergenic_region	MODIFIER	2	9	11
NW_002060943.1	1475574	A	G	120.77	TRIADDRAFT_51384-TRIADDRAFT_51386	intergenic_region	MODIFIER	5	6	11
NW_002060943.1	1484385	C	A	37.77	TRIADDRAFT_51384-TRIADDRAFT_51386	intergenic_region	MODIFIER	7	4	11
NW_002060943.1	1492662	C	T	128.77	TRIADDRAFT_51386	intron_variant	MODIFIER	4	7	11
NW_002060943.1	1494864	G	A	166.77	TRIADDRAFT_19665	upstream_gene_variant	MODIFIER	5	5	10
NW_002060943.1	1494875	A	T	173.77	TRIADDRAFT_19665	upstream_gene_variant	MODIFIER	4	6	10
NW_002060943.1	1496160	C	G	109.77	TRIADDRAFT_19665	upstream_gene_variant	MODIFIER	4	6	10
NW_002060943.1	1501089	G	A	112.77	TRIADDRAFT_19665	synonymous_variant	LOW	6	5	11
NW_002060943.1	1501136	T	C	151.77	TRIADDRAFT_19665	missense_variant	MODERATE	6	6	12
NW_002060943.1	1501153	G	A	156.77	TRIADDRAFT_19665	missense_variant	MODERATE	6	7	13
NW_002060943.1	1501160	G	GGTAA	238.73	TRIADDRAFT_19665	splice_donor_variant&intron_variant	HIGH	6	7	13
NW_002060943.1	1501268	G	A	40.77	TRIADDRAFT_51388	upstream_gene_variant	MODIFIER	6	4	10
NW_002060943.1	1504616	G	A	154.77	TRIADDRAFT_51388	upstream_gene_variant	MODIFIER	3	8	11
NW_002060943.1	1504679	T	C	232.77	TRIADDRAFT_51388	upstream_gene_variant	MODIFIER	5	8	13
NW_002060943.1	1511711	T	C	74.77	TRIADDRAFT_51389	missense_variant	MODERATE	6	4	10
NW_002060943.1	1515807	T	C	207.77	TRIADDRAFT_51389	upstream_gene_variant	MODIFIER	5	10	15
NW_002060943.1	1519240	T	C	147.77	TRIADDRAFT_18468	downstream_gene_variant	MODIFIER	6	5	11
NW_002060943.1	1519528	A	T	74.77	TRIADDRAFT_18468	downstream_gene_variant	MODIFIER	6	4	10
NW_002060943.1	1521099	C	T	32.77	TRIADDRAFT_18468	synonymous_variant	LOW	7	3	10
NW_002060943.1	1521116	G	A	173.77	TRIADDRAFT_18468	missense_variant	MODERATE	2	8	10
NW_002060943.1	1522381	C	T	66.77	TRIADDRAFT_18468	upstream_gene_variant	MODIFIER	7	3	10
NW_002060943.1	1524611	T	C	32.77	TRIADDRAFT_18468	upstream_gene_variant	MODIFIER	7	3	10
NW_002060943.1	1527223	T	G	108.77	TRIADDRAFT_18468-TRIADDRAFT_51391	intergenic_region	MODIFIER	5	6	11
NW_002060943.1	1527234	G	A	123.77	TRIADDRAFT_18468-TRIADDRAFT_51391	intergenic_region	MODIFIER	4	6	10
NW_002060943.1	1533363	T	C	70.77	TRIADDRAFT_51391	upstream_gene_variant	MODIFIER	6	4	10
NW_002060943.1	1533400	T	C	76.77	TRIADDRAFT_51391	upstream_gene_variant	MODIFIER	7	3	10
NW_002060943.1	1540894	C	T	252.77	TRIADDRAFT_49562	upstream_gene_variant	MODIFIER	0	10	10
NW_002060943.1	1541240	A	G	105.77	TRIADDRAFT_49562	synonymous_variant	LOW	7	4	11
NW_002060943.1	1541390	A	C	66.77	TRIADDRAFT_49562	missense_variant	MODERATE	7	3	10
NW_002060943.1	1547221	A	G	71.77	TRIADDRAFT_19142	upstream_gene_variant	MODIFIER	7	4	11
NW_002060943.1	1561074	T	C	197.77	TRIADDRAFT_49563	upstream_gene_variant	MODIFIER	3	9	12
NW_002060943.1	1565942	G	A	74.77	TRIADDRAFT_51396	synonymous_variant	LOW	6	4	10
NW_002060943.1	1565981	G	A	113.77	TRIADDRAFT_51396	synonymous_variant	LOW	6	5	11
NW_002060943.1	1566014	G	A	105.77	TRIADDRAFT_49563	downstream_gene_variant	MODIFIER	7	4	11
NW_002060943.1	1567320	G	A	167.77	TRIADDRAFT_51399	upstream_gene_variant	MODIFIER	5	6	11
NW_002060943.1	1571882	T	G	123.77	TRIADDRAFT_51399	missense_variant	MODERATE	4	6	10
NW_002060943.1	1571910	G	A	274.77	TRIADDRAFT_51399	missense_variant	MODERATE	7	11	18
NW_002060943.1	1571955	A	T	305.77	TRIADDRAFT_51399	missense_variant	MODERATE	8	11	19
NW_002060943.1	1579430	C	T	163.77	TRIADDRAFT_35180	upstream_gene_variant	MODIFIER	6	5	11
NW_002060943.1	1579436	A	C	160.77	TRIADDRAFT_35180	upstream_gene_variant	MODIFIER	6	5	11
NW_002060943.1	1582091	G	A	138.77	TRIADDRAFT_35180	upstream_gene_variant	MODIFIER	5	5	10
NW_002060943.1	1582178	T	C	66.77	TRIADDRAFT_35180	synonymous_variant	LOW	7	3	10
NW_002060943.1	1582533	G	T	32.77	TRIADDRAFT_63462	downstream_gene_variant	MODIFIER	7	3	10
NW_002060943.1	1583275	T	C	68.77	TRIADDRAFT_63462	downstream_gene_variant	MODIFIER	8	4	12
NW_002060943.1	1583311	T	C	89.77	TRIADDRAFT_63462	downstream_gene_variant	MODIFIER	10	5	15
NW_002060943.1	1583669	A	T	250.77	TRIADDRAFT_35180	intron_variant	MODIFIER	2	10	12
NW_002060943.1	1583711	T	TCACATCATCACCA	238.73	TRIADDRAFT_35180	intron_variant	MODIFIER	6	4	10
NW_002060943.1	1583810	G	A	207.77	TRIADDRAFT_35180	intron_variant	MODIFIER	2	8	10
NW_002060943.1	1587714	T	G	82.77	TRIADDRAFT_35180	downstream_gene_variant	MODIFIER	5	5	10
NW_002060943.1	1587755	T	A	79.77	TRIADDRAFT_35180	downstream_gene_variant	MODIFIER	6	5	11
NW_002060943.1	1594626	TA	T	63.73	TRIADDRAFT_51403	downstream_gene_variant	MODIFIER	6	4	10
NW_002060943.1	1599765	C	T	165.77	TRIADDRAFT_51402	downstream_gene_variant	MODIFIER	3	7	10
NW_002060943.1	1599831	T	C	82.77	TRIADDRAFT_51402	downstream_gene_variant	MODIFIER	5	5	10
NW_002060943.1	1600170	A	G	155.77	TRIADDRAFT_51402	downstream_gene_variant	MODIFIER	5	6	11
NW_002060943.1	1602214	C	T	121.77	TRIADDRAFT_51403	upstream_gene_variant	MODIFIER	6	4	10
NW_002060943.1	1602220	G	A	121.77	TRIADDRAFT_51403	upstream_gene_variant	MODIFIER	6	4	10
NW_002060943.1	1602225	G	T	116.77	TRIADDRAFT_51403	upstream_gene_variant	MODIFIER	4	6	10
NW_002060943.1	1605759	A	T	301.77	TRIADDRAFT_51403	upstream_gene_variant	MODIFIER	2	8	10
NW_002060943.1	1605767	G	A	323.77	TRIADDRAFT_51403	upstream_gene_variant	MODIFIER	2	9	11
NW_002060943.1	1606223	G	C	159.77	TRIADDRAFT_51403	upstream_gene_variant	MODIFIER	7	8	15
NW_002060943.1	1607723	C	T	89.77	TRIADDRAFT_36885	intron_variant	MODIFIER	4	6	10
NW_002060943.1	1608067	C	G	39.77	TRIADDRAFT_36885	intron_variant	MODIFIER	7	4	11
NW_002060943.1	1617676	T	C	76.77	TRIADDRAFT_18549	upstream_gene_variant	MODIFIER	7	5	12
NW_002060943.1	1618191	A	G	275.77	TRIADDRAFT_18549	upstream_gene_variant	MODIFIER	2	8	10
NW_002060943.1	1619440	G	A	157.77	TRIADDRAFT_51405	upstream_gene_variant	MODIFIER	4	6	10
NW_002060943.1	1619454	A	T	104.77	TRIADDRAFT_51405	upstream_gene_variant	MODIFIER	5	5	10
NW_002060943.1	1630499	A	G	73.77	TRIADDRAFT_51408	upstream_gene_variant	MODIFIER	8	3	11
NW_002060943.1	1633844	C	T	74.77	TRIADDRAFT_51408	missense_variant	MODERATE	6	4	10
NW_002060943.1	1633890	C	T	167.77	TRIADDRAFT_51408	synonymous_variant	LOW	4	8	12
NW_002060943.1	1640992	C	T	152.77	TRIADDRAFT_51408	downstream_gene_variant	MODIFIER	6	6	12
NW_002060943.1	1648063	G	A	191.77	TRIADDRAFT_51408-TRIADDRAFT_51409	intergenic_region	MODIFIER	4	6	10
NW_002060943.1	1648084	T	C	211.77	TRIADDRAFT_51408-TRIADDRAFT_51409	intergenic_region	MODIFIER	4	6	10
NW_002060943.1	1648126	T	C	191.77	TRIADDRAFT_51408-TRIADDRAFT_51409	intergenic_region	MODIFIER	4	6	10
NW_002060943.1	1656233	G	A	256.03	TRIADDRAFT_51409	intron_variant	MODIFIER	1	9	10
NW_002060943.1	1657537	G	A	203.77	TRIADDRAFT_51409	intron_variant	MODIFIER	2	8	10
NW_002060943.1	1660189	C	A	74.77	TRIADDRAFT_51409	upstream_gene_variant	MODIFIER	6	4	10
NW_002060943.1	1660208	G	C	159.77	TRIADDRAFT_51409	upstream_gene_variant	MODIFIER	5	7	12
NW_002060943.1	1661076	C	T	39.77	TRIADDRAFT_51409	upstream_gene_variant	MODIFIER	7	4	11
NW_002060943.1	1661439	A	ATACTG	238.73	TRIADDRAFT_51409	upstream_gene_variant	MODIFIER	6	7	13
NW_002060943.1	1664365	A	T	32.77	TRIADDRAFT_51409	upstream_gene_variant	MODIFIER	7	3	10
NW_002060943.1	1667723	A	T	174.77	TRIADDRAFT_36890	upstream_gene_variant	MODIFIER	4	6	10
NW_002060943.1	1675670	G	A	211.77	TRIADDRAFT_19184	intron_variant	MODIFIER	4	6	10
NW_002060943.1	1675672	G	A	211.77	TRIADDRAFT_19184	intron_variant	MODIFIER	4	6	10
NW_002060943.1	1683838	G	T	116.77	TRIADDRAFT_19184-TRIADDRAFT_19608	intergenic_region	MODIFIER	5	5	10
NW_002060943.1	1683875	C	CT	146.73	TRIADDRAFT_19184-TRIADDRAFT_19608	intergenic_region	MODIFIER	4	6	10
NW_002060943.1	1684512	C	T	156.77	TRIADDRAFT_19184-TRIADDRAFT_19608	intergenic_region	MODIFIER	6	7	13
NW_002060943.1	1684540	T	C	246.88	TRIADDRAFT_19184-TRIADDRAFT_19608	intergenic_region	MODIFIER	2	9	11
NW_002060943.1	1684562	A	G	165.77	TRIADDRAFT_19184-TRIADDRAFT_19608	intergenic_region	MODIFIER	3	7	10
NW_002060943.1	1686413	C	T	121.77	TRIADDRAFT_19184-TRIADDRAFT_19608	intergenic_region	MODIFIER	6	4	10
NW_002060943.1	1686486	C	T	253.77	TRIADDRAFT_19184-TRIADDRAFT_19608	intergenic_region	MODIFIER	4	7	11
NW_002060943.1	1686488	T	C	253.77	TRIADDRAFT_19184-TRIADDRAFT_19608	intergenic_region	MODIFIER	4	7	11
NW_002060943.1	1692639	G	A	71.77	TRIADDRAFT_19184-TRIADDRAFT_19608	intergenic_region	MODIFIER	7	4	11
NW_002060943.1	1699335	GT	G	101.73	TRIADDRAFT_19608	upstream_gene_variant	MODIFIER	4	6	10
NW_002060943.1	1699888	C	A	166.77	TRIADDRAFT_19608	upstream_gene_variant	MODIFIER	5	5	10
NW_002060943.1	1699890	G	C	166.77	TRIADDRAFT_19608	upstream_gene_variant	MODIFIER	5	5	10
NW_002060943.1	1707344	A	G	66.77	TRIADDRAFT_19608-TRIADDRAFT_19120	intergenic_region	MODIFIER	7	3	10
NW_002060943.1	1713951	T	C	216.03	TRIADDRAFT_19120	intron_variant	MODIFIER	1	9	10
NW_002060943.1	1716312	A	G	145.77	TRIADDRAFT_19120	synonymous_variant	LOW	4	6	10
NW_002060943.1	1718160	C	T	76.77	TRIADDRAFT_19120	downstream_gene_variant	MODIFIER	7	3	10
NW_002060943.1	1718166	T	A	76.77	TRIADDRAFT_19120	downstream_gene_variant	MODIFIER	7	3	10
NW_002060943.1	1720031	T	G	82.77	TRIADDRAFT_19120	downstream_gene_variant	MODIFIER	5	5	10
NW_002060943.1	1725289	C	T	191.77	TRIADDRAFT_4444	intron_variant	MODIFIER	7	6	13
NW_002060943.1	1725290	T	G	191.77	TRIADDRAFT_4444	intron_variant	MODIFIER	7	6	13
NW_002060943.1	1725384	C	A	112.77	TRIADDRAFT_4444	intron_variant	MODIFIER	6	5	11
NW_002060943.1	1725396	A	T	147.77	TRIADDRAFT_4444	intron_variant	MODIFIER	6	5	11
NW_002060943.1	1725419	C	T	82.77	TRIADDRAFT_4444	intron_variant	MODIFIER	5	5	10
NW_002060943.1	1725421	A	T	150.77	TRIADDRAFT_4444	intron_variant	MODIFIER	5	5	10
NW_002060943.1	1734179	C	A	166.77	TRIADDRAFT_16340	downstream_gene_variant	MODIFIER	5	5	10
NW_002060943.1	1734300	T	C	116.77	TRIADDRAFT_16340	downstream_gene_variant	MODIFIER	5	5	10
NW_002060943.1	1736377	G	A	154.77	TRIADDRAFT_16340	downstream_gene_variant	MODIFIER	5	6	11
NW_002060943.1	1737854	T	G	32.77	TRIADDRAFT_16340	intron_variant	MODIFIER	7	3	10
NW_002060943.1	1741979	G	T	148.77	TRIADDRAFT_16340	upstream_gene_variant	MODIFIER	7	6	13
NW_002060943.1	1742019	T	C	118.77	TRIADDRAFT_16340	upstream_gene_variant	MODIFIER	6	4	10
NW_002060943.1	1742021	G	A	118.77	TRIADDRAFT_16340	upstream_gene_variant	MODIFIER	7	4	11
NW_002060943.1	1743106	C	A	66.77	TRIADDRAFT_16340	upstream_gene_variant	MODIFIER	7	3	10
NW_002060943.1	1744054	T	C	68.77	TRIADDRAFT_16340-TRIADDRAFT_51416	intergenic_region	MODIFIER	8	4	12
NW_002060943.1	1748343	T	G	160.77	TRIADDRAFT_51416	upstream_gene_variant	MODIFIER	7	5	12
NW_002060943.1	1748351	A	C	160.77	TRIADDRAFT_51416	upstream_gene_variant	MODIFIER	7	5	12
NW_002060943.1	1749441	A	T	63.77	TRIADDRAFT_51416	upstream_gene_variant	MODIFIER	8	3	11
NW_002060943.1	1749483	T	C	60.77	TRIADDRAFT_51416	upstream_gene_variant	MODIFIER	9	3	12
NW_002060943.1	1750684	A	T	151.77	TRIADDRAFT_51416	upstream_gene_variant	MODIFIER	6	6	12
NW_002060943.1	1753139	G	A	66.77	TRIADDRAFT_51416	missense_variant	MODERATE	8	3	11
NW_002060943.1	1753142	G	A	66.77	TRIADDRAFT_51416	missense_variant	MODERATE	8	2	10
NW_002060943.1	1764029	A	C	148.77	TRIADDRAFT_20246	upstream_gene_variant	MODIFIER	7	6	13
NW_002060943.1	1764040	G	A	156.77	TRIADDRAFT_20246	upstream_gene_variant	MODIFIER	6	7	13
NW_002060943.1	1764449	G	A	116.77	TRIADDRAFT_51418	upstream_gene_variant	MODIFIER	5	5	10
NW_002060943.1	1764673	T	C	37.77	TRIADDRAFT_51418	upstream_gene_variant	MODIFIER	7	4	11
NW_002060943.1	1764709	C	A	118.77	TRIADDRAFT_51418	upstream_gene_variant	MODIFIER	6	4	10
NW_002060943.1	1765340	A	G	59.77	TRIADDRAFT_51418	upstream_gene_variant	MODIFIER	6	4	10
NW_002060943.1	1766765	G	A	256.77	TRIADDRAFT_51418	upstream_gene_variant	MODIFIER	3	7	10
NW_002060943.1	1766779	A	G	250.77	TRIADDRAFT_51418	upstream_gene_variant	MODIFIER	5	7	12
NW_002060943.1	1766791	C	T	208.77	TRIADDRAFT_51418	upstream_gene_variant	MODIFIER	5	6	11
NW_002060943.1	1767391	C	T	154.77	TRIADDRAFT_51418	synonymous_variant	LOW	5	6	11
NW_002060943.1	1768131	A	G	32.77	TRIADDRAFT_51418	intron_variant	MODIFIER	7	3	10
NW_002060943.1	1774069	A	G	167.77	TRIADDRAFT_49567	upstream_gene_variant	MODIFIER	4	8	12
NW_002060943.1	1775175	T	C	110.77	TRIADDRAFT_51419	missense_variant	MODERATE	7	5	12
NW_002060943.1	1779569	A	C	70.77	TRIADDRAFT_51419	upstream_gene_variant	MODIFIER	7	3	10
NW_002060943.1	1779586	C	T	111.77	TRIADDRAFT_51419	upstream_gene_variant	MODIFIER	6	4	10
NW_002060943.1	1779599	G	A	211.77	TRIADDRAFT_51419	upstream_gene_variant	MODIFIER	4	6	10
NW_002060943.1	1779602	G	A	205.77	TRIADDRAFT_51419	upstream_gene_variant	MODIFIER	6	6	12
NW_002060943.1	1781912	G	A	32.77	TRIADDRAFT_49567	downstream_gene_variant	MODIFIER	7	3	10
NW_002060943.1	1782148	T	C	32.77	TRIADDRAFT_49567	downstream_gene_variant	MODIFIER	7	3	10
NW_002060943.1	1783844	C	T	113.77	TRIADDRAFT_63166	upstream_gene_variant	MODIFIER	6	5	11
NW_002060943.1	1783860	C	T	103.77	TRIADDRAFT_63166	upstream_gene_variant	MODIFIER	6	6	12
NW_002060943.1	1783885	G	T	111.77	TRIADDRAFT_63166	upstream_gene_variant	MODIFIER	8	6	14
NW_002060943.1	1786957	A	T	37.77	TRIADDRAFT_63166	upstream_gene_variant	MODIFIER	7	4	11
NW_002060943.1	1787143	AAG	A	202.73	TRIADDRAFT_63166	upstream_gene_variant	MODIFIER	4	6	10
NW_002060943.1	1787225	T	C	166.77	TRIADDRAFT_63166	upstream_gene_variant	MODIFIER	5	5	10
NW_002060943.1	1793895	A	G	165.77	TRIADDRAFT_49569	upstream_gene_variant	MODIFIER	3	7	10
NW_002060943.1	1793943	C	G	145.77	TRIADDRAFT_49569	upstream_gene_variant	MODIFIER	8	6	14
NW_002060943.1	1793988	G	A	144.77	TRIADDRAFT_49569	upstream_gene_variant	MODIFIER	8	5	13
NW_002060943.1	1794017	A	G	31.77	TRIADDRAFT_49569	upstream_gene_variant	MODIFIER	8	2	10
NW_002060943.1	1797676	T	C	82.77	TRIADDRAFT_49569	upstream_gene_variant	MODIFIER	5	5	10
NW_002060943.1	1804552	A	G	163.77	TRIADDRAFT_51423	downstream_gene_variant	MODIFIER	5	5	10
NW_002060943.1	1811025	T	A	32.77	TRIADDRAFT_51425	missense_variant	MODERATE	7	3	10
NW_002060943.1	1811121	G	A	97.77	TRIADDRAFT_51426	upstream_gene_variant	MODIFIER	5	5	10
NW_002060943.1	1818342	A	C	209.77	TRIADDRAFT_51425	upstream_gene_variant	MODIFIER	3	9	12
NW_002060943.1	1846956	A	G	32.77	TRIADDRAFT_51430	synonymous_variant	LOW	7	3	10
NW_002060943.1	1853067	T	G	159.77	TRIADDRAFT_51431	upstream_gene_variant	MODIFIER	5	7	12
NW_002060943.1	1853338	G	A	157.77	TRIADDRAFT_51431	upstream_gene_variant	MODIFIER	4	6	10
NW_002060943.1	1866564	C	T	199.77	TRIADDRAFT_51434	upstream_gene_variant	MODIFIER	3	7	10
NW_002060943.1	1869394	C	T	99.77	TRIADDRAFT_7511	synonymous_variant	LOW	9	4	13
NW_002060943.1	1872396	G	A	114.77	TRIADDRAFT_19239	upstream_gene_variant	MODIFIER	7	6	13
NW_002060943.1	1872408	G	GA	128.73	TRIADDRAFT_19239	upstream_gene_variant	MODIFIER	6	6	12
NW_002060943.1	1872442	T	C	117.77	TRIADDRAFT_19239	upstream_gene_variant	MODIFIER	6	6	12
NW_002060943.1	1872453	A	T	198.77	TRIADDRAFT_19239	upstream_gene_variant	MODIFIER	6	5	11
NW_002060943.1	1872455	T	C	198.77	TRIADDRAFT_19239	upstream_gene_variant	MODIFIER	6	6	12
NW_002060943.1	1872466	G	T	116.77	TRIADDRAFT_19239	upstream_gene_variant	MODIFIER	5	5	10
NW_002060943.1	1901235	T	A	216.77	TRIADDRAFT_51440	upstream_gene_variant	MODIFIER	2	10	12
NW_002060943.1	1904979	T	A	119.77	TRIADDRAFT_19095	downstream_gene_variant	MODIFIER	7	7	14
NW_002060943.1	1913312	A	G	123.77	TRIADDRAFT_19095	upstream_gene_variant	MODIFIER	8	6	14
NW_002060943.1	1913371	T	C	198.77	TRIADDRAFT_19095	upstream_gene_variant	MODIFIER	5	8	13
NW_002060943.1	1913414	G	T	118.77	TRIADDRAFT_49573	downstream_gene_variant	MODIFIER	7	4	11
NW_002060943.1	1913416	A	G	118.77	TRIADDRAFT_49573	downstream_gene_variant	MODIFIER	7	4	11
NW_002060943.1	1913422	A	G	160.77	TRIADDRAFT_49573	downstream_gene_variant	MODIFIER	7	4	11
NW_002060943.1	1913428	C	T	160.77	TRIADDRAFT_49573	downstream_gene_variant	MODIFIER	7	5	12
NW_002060943.1	1913447	C	A	186.77	TRIADDRAFT_49573	downstream_gene_variant	MODIFIER	5	7	12
NW_002060943.1	1913823	C	T	75.77	TRIADDRAFT_49573	downstream_gene_variant	MODIFIER	4	6	10
NW_002060943.1	1916912	A	G	237.77	TRIADDRAFT_49573	upstream_gene_variant	MODIFIER	2	8	10
NW_002060943.1	1917412	A	C	82.77	TRIADDRAFT_49573	upstream_gene_variant	MODIFIER	5	5	10
NW_002060943.1	1917415	C	A	166.77	TRIADDRAFT_49573	upstream_gene_variant	MODIFIER	5	5	10
NW_002060943.1	1918842	T	C	82.77	TRIADDRAFT_49573	upstream_gene_variant	MODIFIER	5	5	10
NW_002060943.1	1919625	A	G	73.77	TRIADDRAFT_49573	upstream_gene_variant	MODIFIER	8	3	11
NW_002060943.1	1929207	T	C	74.77	TRIADDRAFT_51444	upstream_gene_variant	MODIFIER	6	4	10
NW_002060943.1	1929223	C	A	74.77	TRIADDRAFT_51444	upstream_gene_variant	MODIFIER	6	4	10
NW_002060943.1	1935439	TAATATA	T	112.73	TRIADDRAFT_51445	upstream_gene_variant	MODIFIER	6	4	10
NW_002060943.1	1935456	T	A	61.77	TRIADDRAFT_51445	upstream_gene_variant	MODIFIER	6	4	10
NW_002060943.1	1936141	T	C	145.77	TRIADDRAFT_51445	upstream_gene_variant	MODIFIER	6	5	11
NW_002060943.1	1936149	T	G	118.77	TRIADDRAFT_51445	upstream_gene_variant	MODIFIER	7	4	11
NW_002060943.1	1936186	C	G	105.77	TRIADDRAFT_51445	upstream_gene_variant	MODIFIER	7	4	11
NW_002060943.1	1938181	T	A	125.77	TRIADDRAFT_51445	upstream_gene_variant	MODIFIER	5	7	12
NW_002060943.1	1938631	G	A	149.77	TRIADDRAFT_51446	upstream_gene_variant	MODIFIER	6	8	14
NW_002060943.1	1938645	T	C	105.77	TRIADDRAFT_51446	upstream_gene_variant	MODIFIER	10	6	16
NW_002060943.1	1938709	C	G	160.77	TRIADDRAFT_51446	upstream_gene_variant	MODIFIER	5	7	12
NW_002060943.1	1944431	C	T	110.77	TRIADDRAFT_51446	synonymous_variant	LOW	7	5	12
NW_002060943.1	1945889	C	T	123.77	TRIADDRAFT_20374	upstream_gene_variant	MODIFIER	4	6	10
NW_002060943.1	1964583	C	T	116.77	TRIADDRAFT_51450	downstream_gene_variant	MODIFIER	5	5	10
NW_002060943.1	1964595	C	T	113.77	TRIADDRAFT_51450	downstream_gene_variant	MODIFIER	6	5	11
NW_002060943.1	1965005	T	A	71.77	TRIADDRAFT_51451	missense_variant	MODERATE	7	4	11
NW_002060943.1	1965165	C	T	110.77	TRIADDRAFT_51451	synonymous_variant	LOW	5	5	10
NW_002060943.1	1967506	C	T	156.77	TRIADDRAFT_51451	upstream_gene_variant	MODIFIER	4	6	10
NW_002060943.1	1979159	G	A	110.77	TRIADDRAFT_19901	upstream_gene_variant	MODIFIER	7	5	12
NW_002060943.1	1985688	G	A	32.77	TRIADDRAFT_19901	downstream_gene_variant	MODIFIER	7	3	10
NW_002060943.1	1990782	T	A	160.77	TRIADDRAFT_18188	upstream_gene_variant	MODIFIER	5	7	12
NW_002060943.1	1997028	A	G	206.77	TRIADDRAFT_19871	splice_region_variant&intron_variant	LOW	2	8	10
NW_002060943.1	1997998	C	T	116.77	TRIADDRAFT_19871	intron_variant	MODIFIER	5	5	10
NW_002060943.1	1998180	T	C	155.77	TRIADDRAFT_19871	upstream_gene_variant	MODIFIER	5	6	11
NW_002060943.1	2003614	T	C	82.77	TRIADDRAFT_51458	downstream_gene_variant	MODIFIER	5	5	10
NW_002060943.1	2009179	A	G	66.77	TRIADDRAFT_18552	synonymous_variant	LOW	7	3	10
NW_002060943.1	2012888	C	T	166.77	TRIADDRAFT_18552	upstream_gene_variant	MODIFIER	5	5	10
NW_002060943.1	2012894	A	G	205.77	TRIADDRAFT_18552	upstream_gene_variant	MODIFIER	6	6	12
NW_002060943.1	2012898	A	G	208.77	TRIADDRAFT_18552	upstream_gene_variant	MODIFIER	5	6	11
NW_002060943.1	2012908	C	T	208.77	TRIADDRAFT_18552	upstream_gene_variant	MODIFIER	5	6	11
NW_002060943.1	2012920	G	C	80.77	TRIADDRAFT_18552	upstream_gene_variant	MODIFIER	7	6	13
NW_002060943.1	2012977	C	T	57.77	TRIADDRAFT_18552	upstream_gene_variant	MODIFIER	6	4	10
NW_002060943.1	2015760	T	A	301.77	TRIADDRAFT_18552	upstream_gene_variant	MODIFIER	2	8	10
NW_002060943.1	2015761	C	T	301.77	TRIADDRAFT_18552	upstream_gene_variant	MODIFIER	2	8	10
NW_002060943.1	2016180	G	A	114.77	TRIADDRAFT_18552	upstream_gene_variant	MODIFIER	7	6	13
NW_002060943.1	2020539	A	T	173.82	TRIADDRAFT_18195	upstream_gene_variant	MODIFIER	2	8	10
NW_002060943.1	2022876	A	C	145.77	TRIADDRAFT_19929	missense_variant	MODERATE	8	6	14
NW_002060943.1	2022955	A	G	263.77	TRIADDRAFT_19929	synonymous_variant	LOW	6	8	14
NW_002060943.1	2026412	T	C	74.77	TRIADDRAFT_19929	upstream_gene_variant	MODIFIER	6	4	10
NW_002060943.1	2027333	G	C	123.77	TRIADDRAFT_19929	upstream_gene_variant	MODIFIER	4	6	10
NW_002060943.1	2038114	C	T	73.77	TRIADDRAFT_51464	missense_variant	MODERATE	8	3	11
NW_002060943.1	2038138	C	T	95.77	TRIADDRAFT_51464	missense_variant	MODERATE	8	4	12
NW_002060943.1	2039234	G	T	117.77	TRIADDRAFT_51463	upstream_gene_variant	MODIFIER	6	6	12
NW_002060943.1	2039261	T	C	74.77	TRIADDRAFT_51463	upstream_gene_variant	MODIFIER	6	4	10
NW_002060943.1	2041646	G	C	64.77	TRIADDRAFT_19990	upstream_gene_variant	MODIFIER	9	3	12
NW_002060943.1	2041648	C	G	64.77	TRIADDRAFT_19990	upstream_gene_variant	MODIFIER	9	3	12
NW_002060943.1	2042437	G	A	86.77	TRIADDRAFT_51464	downstream_gene_variant	MODIFIER	5	6	11
NW_002060943.1	2052723	G	T	165.77	TRIADDRAFT_18957	intron_variant	MODIFIER	3	7	10
NW_002060943.1	2052806	T	C	116.77	TRIADDRAFT_18957	intron_variant	MODIFIER	5	5	10
NW_002060943.1	2053734	T	C	115.77	TRIADDRAFT_18957	synonymous_variant	LOW	6	5	11
NW_002060943.1	2061688	T	A	110.77	TRIADDRAFT_51468	upstream_gene_variant	MODIFIER	7	5	12
NW_002060943.1	2061729	A	C	148.77	TRIADDRAFT_51468	upstream_gene_variant	MODIFIER	5	6	11
NW_002060943.1	2061734	A	G	150.77	TRIADDRAFT_51468	upstream_gene_variant	MODIFIER	5	5	10
NW_002060943.1	2067178	G	A	106.77	TRIADDRAFT_51468-TRIADDRAFT_49578	intergenic_region	MODIFIER	5	6	11
NW_002060943.1	2067351	A	C	166.77	TRIADDRAFT_51468-TRIADDRAFT_49578	intergenic_region	MODIFIER	5	5	10
NW_002060943.1	2067352	G	A	166.77	TRIADDRAFT_51468-TRIADDRAFT_49578	intergenic_region	MODIFIER	5	5	10
NW_002060943.1	2068940	C	T	256.77	TRIADDRAFT_49578	upstream_gene_variant	MODIFIER	3	7	10
NW_002060943.1	2072231	G	A	123.77	TRIADDRAFT_49578	upstream_gene_variant	MODIFIER	4	6	10
NW_002060943.1	2079571	C	G	110.77	TRIADDRAFT_51471	upstream_gene_variant	MODIFIER	7	5	12
NW_002060943.1	2080376	G	A	123.77	TRIADDRAFT_51471	upstream_gene_variant	MODIFIER	4	6	10
NW_002060943.1	2082747	A	G	63.77	TRIADDRAFT_51471	upstream_gene_variant	MODIFIER	8	3	11
NW_002060943.1	2084652	C	A	116.77	TRIADDRAFT_51473	upstream_gene_variant	MODIFIER	5	5	10
NW_002060943.1	2086967	A	G	32.77	TRIADDRAFT_51474	upstream_gene_variant	MODIFIER	7	3	10
NW_002060943.1	2090596	C	T	57.77	TRIADDRAFT_51474	missense_variant	MODERATE	10	3	13
NW_002060943.1	2090630	T	C	277.77	TRIADDRAFT_51474	synonymous_variant	LOW	3	9	12
NW_002060943.1	2090681	A	G	66.77	TRIADDRAFT_51474	synonymous_variant	LOW	7	3	10
NW_002060943.1	2090858	C	T	46.77	TRIADDRAFT_51473	downstream_gene_variant	MODIFIER	8	3	11
NW_002060943.1	2091002	A	G	145.77	TRIADDRAFT_51473	downstream_gene_variant	MODIFIER	4	6	10
NW_002060943.1	2091030	G	GT	150.73	TRIADDRAFT_51473	downstream_gene_variant	MODIFIER	4	6	10
NW_002060943.1	2091037	CT	C	177.73	TRIADDRAFT_51473	downstream_gene_variant	MODIFIER	6	6	12
NW_002060943.1	2092337	T	C	166.77	TRIADDRAFT_51475	downstream_gene_variant	MODIFIER	5	5	10
NW_002060943.1	2094847	C	A	165.77	TRIADDRAFT_51474	downstream_gene_variant	MODIFIER	3	7	10
NW_002060943.1	2095199	C	T	33.77	TRIADDRAFT_51474	downstream_gene_variant	MODIFIER	7	3	10
NW_002060943.1	2096571	G	T	96.77	TRIADDRAFT_51475	missense_variant	MODERATE	6	4	10
NW_002060943.1	2096597	T	C	90.77	TRIADDRAFT_51475	synonymous_variant	LOW	8	4	12
NW_002060943.1	2097143	A	G	120.77	TRIADDRAFT_51475	upstream_gene_variant	MODIFIER	5	6	11
NW_002060943.1	2097166	C	T	116.77	TRIADDRAFT_51475	upstream_gene_variant	MODIFIER	5	5	10
NW_002060943.1	2097350	G	A	184.77	TRIADDRAFT_51475	upstream_gene_variant	MODIFIER	4	7	11
NW_002060943.1	2097357	T	G	34.77	TRIADDRAFT_51475	upstream_gene_variant	MODIFIER	7	3	10
NW_002060943.1	2097378	G	A	154.77	TRIADDRAFT_51475	upstream_gene_variant	MODIFIER	5	6	11
NW_002060943.1	2097411	G	A	202.77	TRIADDRAFT_51475	upstream_gene_variant	MODIFIER	7	6	13
NW_002060943.1	2097412	C	T	202.77	TRIADDRAFT_51475	upstream_gene_variant	MODIFIER	7	6	13
NW_002060943.1	2101000	T	C	80.77	TRIADDRAFT_51477	synonymous_variant	LOW	8	6	14
NW_002060943.1	2104565	C	T	182.03	TRIADDRAFT_51476	upstream_gene_variant	MODIFIER	1	9	10
NW_002060943.1	2108190	CT	C	119.73	TRIADDRAFT_51478	upstream_gene_variant	MODIFIER	5	5	10
NW_002060943.1	2108193	GA	G	134.73	TRIADDRAFT_51478	upstream_gene_variant	MODIFIER	5	5	10
NW_002060943.1	2108198	A	AT	157.73	TRIADDRAFT_51478	upstream_gene_variant	MODIFIER	5	5	10
NW_002060943.1	2109898	T	C	123.77	TRIADDRAFT_51478	upstream_gene_variant	MODIFIER	4	6	10
NW_002060943.1	2110830	A	T	74.77	TRIADDRAFT_51478	upstream_gene_variant	MODIFIER	6	4	10
NW_002060943.1	2123642	G	T	120.77	TRIADDRAFT_51481	missense_variant	MODERATE	5	6	11
NW_002060943.1	2138467	G	A	254.28	TRIADDRAFT_51482	intron_variant	MODIFIER	1	10	11
NW_002060943.1	2140957	A	G	73.77	TRIADDRAFT_51482	upstream_gene_variant	MODIFIER	8	3	11
NW_002060943.1	2140963	A	G	73.77	TRIADDRAFT_51482	upstream_gene_variant	MODIFIER	8	3	11
NW_002060943.1	2141488	G	T	76.77	TRIADDRAFT_51482	upstream_gene_variant	MODIFIER	7	5	12
NW_002060943.1	2147452	A	C	76.77	TRIADDRAFT_51484	downstream_gene_variant	MODIFIER	7	5	12
NW_002060943.1	2151149	G	C	150.77	TRIADDRAFT_51483	downstream_gene_variant	MODIFIER	5	5	10
NW_002060943.1	2151175	C	T	172.77	TRIADDRAFT_51483	downstream_gene_variant	MODIFIER	4	9	13
NW_002060943.1	2151569	T	A	170.77	TRIADDRAFT_51483	downstream_gene_variant	MODIFIER	3	8	11
NW_002060943.1	2152837	C	T	66.77	TRIADDRAFT_51483	downstream_gene_variant	MODIFIER	7	3	10
NW_002060943.1	2157590	C	T	155.77	TRIADDRAFT_51484	intron_variant	MODIFIER	5	6	11
NW_002060943.1	2157605	T	C	190.77	TRIADDRAFT_51484	intron_variant	MODIFIER	6	7	13
NW_002060943.1	2157634	A	G	102.77	TRIADDRAFT_51484	intron_variant	MODIFIER	8	4	12
NW_002060943.1	2157709	A	T	159.77	TRIADDRAFT_51484	intron_variant	MODIFIER	5	7	12
NW_002060943.1	2158677	A	T	257.77	TRIADDRAFT_51484	upstream_gene_variant	MODIFIER	3	12	15
NW_002060943.1	2158684	T	C	54.77	TRIADDRAFT_51484	upstream_gene_variant	MODIFIER	11	3	14
NW_002060943.1	2162912	T	C	70.77	TRIADDRAFT_51484	upstream_gene_variant	MODIFIER	8	4	12
NW_002060943.1	2169539	T	A	343.77	TRIADDRAFT_51484-TRIADDRAFT_19831	intergenic_region	MODIFIER	2	9	11
NW_002060943.1	2169562	T	C	365.77	TRIADDRAFT_51484-TRIADDRAFT_19831	intergenic_region	MODIFIER	2	10	12
NW_002060943.1	2179333	A	G	79.77	TRIADDRAFT_19831	downstream_gene_variant	MODIFIER	6	5	11
NW_002060943.1	2181159	C	T	102.77	TRIADDRAFT_19831	downstream_gene_variant	MODIFIER	8	4	12
NW_002060943.1	2182343	A	G	157.77	TRIADDRAFT_19831	downstream_gene_variant	MODIFIER	4	6	10
NW_002060943.1	2188511	CAACTAATTCTATTTGTAACT	C	283.73	TRIADDRAFT_19831	upstream_gene_variant	MODIFIER	3	8	11
NW_002060943.1	2188632	A	T	322.28	TRIADDRAFT_19831	upstream_gene_variant	MODIFIER	1	10	11
NW_002060943.1	2189187	A	G	32.77	TRIADDRAFT_19831	upstream_gene_variant	MODIFIER	7	3	10
NW_002060943.1	2189311	A	C	211.77	TRIADDRAFT_19831	upstream_gene_variant	MODIFIER	4	6	10
NW_002060943.1	2189314	G	C	211.77	TRIADDRAFT_19831	upstream_gene_variant	MODIFIER	4	6	10
NW_002060943.1	2189332	C	T	190.77	TRIADDRAFT_19831	upstream_gene_variant	MODIFIER	4	6	10
NW_002060943.1	2192037	C	A	102.77	TRIADDRAFT_49581	missense_variant	MODERATE	8	5	13
NW_002060943.1	2199490	G	A	31.77	TRIADDRAFT_19073	upstream_gene_variant	MODIFIER	8	2	10
NW_002060943.1	2199498	A	G	31.77	TRIADDRAFT_19073	upstream_gene_variant	MODIFIER	8	2	10
NW_002060943.1	2201422	T	TA	176.73	TRIADDRAFT_20140	downstream_gene_variant	MODIFIER	2	8	10
NW_002060943.1	2203410	T	C	116.77	TRIADDRAFT_20140	upstream_gene_variant	MODIFIER	5	5	10
NW_002060943.1	2203536	A	C	116.77	TRIADDRAFT_20140	upstream_gene_variant	MODIFIER	5	5	10
NW_002060943.1	2203575	A	G	205.77	TRIADDRAFT_20140	upstream_gene_variant	MODIFIER	5	6	11
NW_002060943.1	2206298	A	G	35.77	TRIADDRAFT_20140	upstream_gene_variant	MODIFIER	7	3	10
NW_002060943.1	2206417	A	G	248.03	TRIADDRAFT_20140	upstream_gene_variant	MODIFIER	1	9	10
NW_002060943.1	2206488	AG	A	474.73	TRIADDRAFT_20140	upstream_gene_variant	MODIFIER	4	14	18
NW_002060943.1	2207143	T	C	167.77	TRIADDRAFT_20140	upstream_gene_variant	MODIFIER	5	6	11
NW_002060943.1	2210924	G	A	128.77	TRIADDRAFT_19533	downstream_gene_variant	MODIFIER	4	7	11
NW_002060943.1	2211505	T	C	62.77	TRIADDRAFT_19533	downstream_gene_variant	MODIFIER	10	4	14
NW_002060943.1	2211534	T	C	63.77	TRIADDRAFT_19533	downstream_gene_variant	MODIFIER	8	3	11
NW_002060943.1	2211545	T	TTAA	64.73	TRIADDRAFT_19533	downstream_gene_variant	MODIFIER	8	3	11
NW_002060943.1	2212730	G	A	180.77	TRIADDRAFT_19533	downstream_gene_variant	MODIFIER	4	6	10
NW_002060943.1	2213240	T	C	172.77	TRIADDRAFT_19533	downstream_gene_variant	MODIFIER	3	7	10
NW_002060943.1	2214413	CA	C	63.73	TRIADDRAFT_19533	upstream_gene_variant	MODIFIER	6	4	10
NW_002060943.1	2214434	T	C	44.77	TRIADDRAFT_19533	upstream_gene_variant	MODIFIER	7	4	11
NW_002060943.1	2218072	A	G	79.77	TRIADDRAFT_19533	upstream_gene_variant	MODIFIER	6	5	11
NW_002060943.1	2218930	T	A	212.77	TRIADDRAFT_19533	upstream_gene_variant	MODIFIER	2	9	11
NW_002060943.1	2225093	TTAA	T	247.73	TRIADDRAFT_63470	upstream_gene_variant	MODIFIER	3	7	10
NW_002060943.1	2225922	A	C	153.77	TRIADDRAFT_63470	missense_variant	MODERATE	7	7	14
NW_002060943.1	2226216	T	C	123.77	TRIADDRAFT_63470	synonymous_variant	LOW	4	6	10
NW_002060943.1	2232552	C	T	288.28	TRIADDRAFT_51492	upstream_gene_variant	MODIFIER	1	10	11
NW_002060943.1	2232580	A	G	194.77	TRIADDRAFT_51492	upstream_gene_variant	MODIFIER	3	7	10
NW_002060943.1	2232631	C	T	301.77	TRIADDRAFT_51492	upstream_gene_variant	MODIFIER	2	8	10
NW_002060943.1	2233364	G	A	67.77	TRIADDRAFT_51492	upstream_gene_variant	MODIFIER	10	5	15
NW_002060943.1	2258487	C	T	157.77	TRIADDRAFT_18628	synonymous_variant	LOW	4	6	10
NW_002060943.1	2261896	A	G	32.77	TRIADDRAFT_51497	downstream_gene_variant	MODIFIER	7	3	10
NW_002060943.1	2266775	C	T	120.77	TRIADDRAFT_51497	splice_region_variant&intron_variant	LOW	5	6	11
NW_002060943.1	2271578	T	C	152.77	TRIADDRAFT_51497	upstream_gene_variant	MODIFIER	6	6	12
NW_002060943.1	2271880	C	T	264.53	TRIADDRAFT_51497	upstream_gene_variant	MODIFIER	1	12	13
NW_002060943.1	2273250	A	C	343.77	TRIADDRAFT_51497	upstream_gene_variant	MODIFIER	2	9	11
NW_002060943.1	2273253	C	T	343.77	TRIADDRAFT_51497	upstream_gene_variant	MODIFIER	2	9	11
NW_002060943.1	2274178	A	G	257.74	TRIADDRAFT_51497	upstream_gene_variant	MODIFIER	1	11	12
NW_002060943.1	2274204	A	G	208.28	TRIADDRAFT_51497	upstream_gene_variant	MODIFIER	1	10	11
NW_002060943.1	2274669	A	C	158.77	TRIADDRAFT_51497	upstream_gene_variant	MODIFIER	4	7	11
NW_002060943.1	2275766	G	A	125.77	TRIADDRAFT_51497	upstream_gene_variant	MODIFIER	5	7	12
NW_002060943.1	2276731	TATTG	T	151.73	TRIADDRAFT_18962	downstream_gene_variant	MODIFIER	7	5	12
NW_002060943.1	2276775	A	G	158.77	TRIADDRAFT_18962	downstream_gene_variant	MODIFIER	4	6	10
NW_002060943.1	2277499	G	A	30.77	TRIADDRAFT_63169	synonymous_variant	LOW	8	3	11
NW_002060943.1	2281439	G	A	82.77	TRIADDRAFT_19202	upstream_gene_variant	MODIFIER	5	5	10
NW_002060943.1	2281574	C	A	211.77	TRIADDRAFT_19202	upstream_gene_variant	MODIFIER	4	6	10
NW_002060943.1	2281594	C	T	253.77	TRIADDRAFT_19202	upstream_gene_variant	MODIFIER	4	7	11
NW_002060943.1	2281610	T	C	208.77	TRIADDRAFT_19202	upstream_gene_variant	MODIFIER	4	6	10
NW_002060943.1	2282393	C	T	157.77	TRIADDRAFT_63169	upstream_gene_variant	MODIFIER	4	6	10
NW_002060943.1	2282457	T	TTTAAC	112.73	TRIADDRAFT_63169	upstream_gene_variant	MODIFIER	6	4	10
NW_002060943.1	2282484	T	C	110.77	TRIADDRAFT_63169	upstream_gene_variant	MODIFIER	6	4	10
NW_002060943.1	2282520	A	T	122.77	TRIADDRAFT_63169	upstream_gene_variant	MODIFIER	5	5	10
NW_002060943.1	2283247	CTACTG	C	157.73	TRIADDRAFT_63169	upstream_gene_variant	MODIFIER	5	5	10
NW_002060943.1	2288818	T	C	250.77	TRIADDRAFT_18186	upstream_gene_variant	MODIFIER	5	7	12
NW_002060943.1	2288819	T	C	250.77	TRIADDRAFT_18186	upstream_gene_variant	MODIFIER	5	7	12
NW_002060943.1	2288834	C	T	86.77	TRIADDRAFT_18186	upstream_gene_variant	MODIFIER	6	6	12
NW_002060943.1	2289997	G	A	165.77	TRIADDRAFT_18756	upstream_gene_variant	MODIFIER	3	7	10
NW_002060943.1	2290674	T	C	116.77	TRIADDRAFT_18186	missense_variant	MODERATE	5	5	10
NW_002060943.1	2290855	A	G	232.77	TRIADDRAFT_18186	synonymous_variant	LOW	5	8	13
NW_002060943.1	2297062	A	G	154.77	TRIADDRAFT_18756	synonymous_variant	LOW	4	6	10
NW_002060943.1	2303216	G	A	65.77	TRIADDRAFT_18756	downstream_gene_variant	MODIFIER	9	4	13
NW_002060943.1	2303688	C	T	60.77	TRIADDRAFT_18756	downstream_gene_variant	MODIFIER	9	3	12
NW_002060943.1	2305243	G	A	256.77	TRIADDRAFT_51503	upstream_gene_variant	MODIFIER	3	7	10
NW_002060943.1	2305249	T	G	118.77	TRIADDRAFT_51503	upstream_gene_variant	MODIFIER	7	4	11
NW_002060943.1	2305250	T	G	118.77	TRIADDRAFT_51503	upstream_gene_variant	MODIFIER	7	4	11
NW_002060943.1	2305251	C	A	118.77	TRIADDRAFT_51503	upstream_gene_variant	MODIFIER	7	4	11
NW_002060943.1	2305252	A	C	253.77	TRIADDRAFT_51503	upstream_gene_variant	MODIFIER	4	7	11
NW_002060943.1	2305272	T	C	274.77	TRIADDRAFT_51503	upstream_gene_variant	MODIFIER	3	8	11
NW_002060943.1	2306164	C	T	33.77	TRIADDRAFT_51503	upstream_gene_variant	MODIFIER	7	3	10
NW_002060943.1	2307836	T	C	35.77	TRIADDRAFT_51503	upstream_gene_variant	MODIFIER	7	3	10
NW_002060943.1	2310904	C	T	121.77	TRIADDRAFT_51504	intron_variant	MODIFIER	6	4	10
NW_002060943.1	2310950	T	C	107.77	TRIADDRAFT_51504	intron_variant	MODIFIER	8	5	13
NW_002060943.1	2314770	G	A	204.77	TRIADDRAFT_51504	splice_region_variant&intron_variant	LOW	3	8	11
NW_002060943.1	2328442	C	T	220.28	TRIADDRAFT_51506	upstream_gene_variant	MODIFIER	1	10	11
NW_002060943.1	2330124	A	C	123.77	TRIADDRAFT_18692	downstream_gene_variant	MODIFIER	4	6	10
NW_002060943.1	2335102	TC	T	140.73	TRIADDRAFT_19187	upstream_gene_variant	MODIFIER	6	6	12
NW_002060943.1	2335120	T	C	314.77	TRIADDRAFT_19187	upstream_gene_variant	MODIFIER	8	9	17
NW_002060943.1	2335121	G	C	314.77	TRIADDRAFT_19187	upstream_gene_variant	MODIFIER	8	9	17
NW_002060943.1	2335133	G	A	190.77	TRIADDRAFT_19187	upstream_gene_variant	MODIFIER	8	10	18
NW_002060943.1	2339004	T	C	191.77	TRIADDRAFT_51509	downstream_gene_variant	MODIFIER	6	8	14
NW_002060943.1	2339042	A	G	162.77	TRIADDRAFT_51509	downstream_gene_variant	MODIFIER	4	7	11
NW_002060943.1	2339603	A	G	233.77	TRIADDRAFT_51509	downstream_gene_variant	MODIFIER	3	7	10
NW_002060943.1	2339740	A	G	154.77	TRIADDRAFT_51509	downstream_gene_variant	MODIFIER	5	6	11
NW_002060943.1	2341081	C	G	209.77	TRIADDRAFT_51509	synonymous_variant	LOW	3	9	12
NW_002060943.1	2341489	T	C	110.77	TRIADDRAFT_51509	synonymous_variant	LOW	7	5	12
NW_002060943.1	2341504	G	A	102.77	TRIADDRAFT_51509	synonymous_variant	LOW	7	6	13
NW_002060943.1	2343064	A	T	102.77	TRIADDRAFT_51509	upstream_gene_variant	MODIFIER	5	5	10
NW_002060943.1	2343129	T	C	126.77	TRIADDRAFT_51509	upstream_gene_variant	MODIFIER	4	6	10
NW_002060943.1	2347556	C	G	31.77	TRIADDRAFT_5705	upstream_gene_variant	MODIFIER	8	2	10
NW_002060943.1	2348039	G	A	73.77	TRIADDRAFT_5705	upstream_gene_variant	MODIFIER	8	3	11
NW_002060943.1	2348088	A	T	74.77	TRIADDRAFT_5705	upstream_gene_variant	MODIFIER	6	4	10
NW_002060943.1	2349232	G	A	109.77	TRIADDRAFT_5705	upstream_gene_variant	MODIFIER	4	6	10
NW_002060943.1	2349626	A	G	216.03	TRIADDRAFT_5705	upstream_gene_variant	MODIFIER	1	9	10
NW_002060943.1	2350772	T	C	56.77	TRIADDRAFT_5705	upstream_gene_variant	MODIFIER	7	4	11
NW_002060943.1	2390541	A	G	170.77	TRIADDRAFT_51513	splice_region_variant&intron_variant	LOW	4	6	10
NW_002060943.1	2390554	A	AT	158.73	TRIADDRAFT_18353	downstream_gene_variant	MODIFIER	5	5	10
NW_002060943.1	2391179	T	C	211.77	TRIADDRAFT_51513	missense_variant&splice_region_variant	MODERATE	4	6	10
NW_002060943.1	2391198	A	G	166.77	TRIADDRAFT_51513	synonymous_variant	LOW	5	5	10
NW_002060943.1	2400136	C	T	31.77	TRIADDRAFT_18353	upstream_gene_variant	MODIFIER	8	2	10
NW_002060943.1	2400461	C	T	253.77	TRIADDRAFT_18353	upstream_gene_variant	MODIFIER	4	6	10
NW_002060943.1	2401035	T	G	156.77	TRIADDRAFT_18353	upstream_gene_variant	MODIFIER	6	7	13
NW_002060943.1	2402077	T	C	128.77	TRIADDRAFT_18353	upstream_gene_variant	MODIFIER	4	7	11
NW_002060943.1	2402256	T	C	74.77	TRIADDRAFT_51515	synonymous_variant	LOW	6	4	10
NW_002060943.1	2404257	C	T	165.77	TRIADDRAFT_51515	synonymous_variant	LOW	3	7	10
NW_002060943.1	2405802	C	T	74.77	TRIADDRAFT_51516	upstream_gene_variant	MODIFIER	6	4	10
NW_002060943.1	2409551	C	T	165.77	TRIADDRAFT_51516	missense_variant	MODERATE	3	7	10
NW_002060943.1	2421674	T	C	157.77	TRIADDRAFT_18730	upstream_gene_variant	MODIFIER	4	6	10
NW_002060943.1	2422274	A	T	67.77	TRIADDRAFT_18730	upstream_gene_variant	MODIFIER	9	3	12
NW_002060943.1	2422282	T	C	67.77	TRIADDRAFT_18730	upstream_gene_variant	MODIFIER	10	3	13
NW_002060943.1	2426702	C	A	123.77	TRIADDRAFT_18257	upstream_gene_variant	MODIFIER	4	6	10
NW_002060943.1	2426722	C	T	141.77	TRIADDRAFT_18257	upstream_gene_variant	MODIFIER	4	6	10
NW_002060943.1	2427716	AT	A	246.73	TRIADDRAFT_18257	upstream_gene_variant	MODIFIER	3	9	12
NW_002060943.1	2427720	CG	C	35.73	TRIADDRAFT_18257	upstream_gene_variant	MODIFIER	10	3	13
NW_002060943.1	2427765	A	G	37.77	TRIADDRAFT_18257	upstream_gene_variant	MODIFIER	7	4	11
NW_002060943.1	2428080	T	A	108.77	TRIADDRAFT_18730	synonymous_variant	LOW	6	4	10
NW_002060943.1	2428133	C	T	116.77	TRIADDRAFT_18730	missense_variant	MODERATE	5	5	10
NW_002060943.1	2429191	T	C	116.77	TRIADDRAFT_19354	upstream_gene_variant	MODIFIER	5	5	10
NW_002060943.1	2430734	A	G	116.77	TRIADDRAFT_19354	upstream_gene_variant	MODIFIER	5	5	10
NW_002060943.1	2434538	C	T	187.77	TRIADDRAFT_19354	synonymous_variant	LOW	7	7	14
NW_002060943.1	2440667	G	A	108.77	TRIADDRAFT_51520	upstream_gene_variant	MODIFIER	6	4	10
NW_002060943.1	2440947	C	A	196.77	TRIADDRAFT_51520	upstream_gene_variant	MODIFIER	4	7	11
NW_002060943.1	2441037	G	A	238.77	TRIADDRAFT_51520	upstream_gene_variant	MODIFIER	3	8	11
NW_002060943.1	2447152	C	T	76.77	TRIADDRAFT_51520	intron_variant	MODIFIER	7	5	12
NW_002060943.1	2447202	G	C	63.77	TRIADDRAFT_51520	intron_variant	MODIFIER	8	3	11
NW_002060943.1	2448950	G	A	165.77	TRIADDRAFT_51520	intron_variant	MODIFIER	3	7	10
NW_002060943.1	2449242	A	G	166.77	TRIADDRAFT_51520	downstream_gene_variant	MODIFIER	5	5	10
NW_002060943.1	2457961	T	A	123.77	TRIADDRAFT_51521	downstream_gene_variant	MODIFIER	4	6	10
NW_002060943.1	2460866	T	C	286.77	TRIADDRAFT_51521	upstream_gene_variant	MODIFIER	0	10	10
NW_002060943.1	2471270	G	A	74.77	TRIADDRAFT_19930	downstream_gene_variant	MODIFIER	6	4	10
NW_002060943.1	2472872	G	A	166.77	TRIADDRAFT_18343	intron_variant	MODIFIER	5	5	10
NW_002060943.1	2472878	T	C	166.77	TRIADDRAFT_18343	intron_variant	MODIFIER	5	5	10
NW_002060943.1	2472880	C	A	166.77	TRIADDRAFT_18343	intron_variant	MODIFIER	5	5	10
NW_002060943.1	2482555	T	A	66.77	TRIADDRAFT_20144	downstream_gene_variant	MODIFIER	7	3	10
NW_002060943.1	2482646	A	G	50.77	TRIADDRAFT_51525	missense_variant	MODERATE	5	5	10
NW_002060943.1	2487971	T	A	165.77	TRIADDRAFT_51525	downstream_gene_variant	MODIFIER	3	7	10
NW_002060943.1	2489584	G	A	205.77	TRIADDRAFT_20144	upstream_gene_variant	MODIFIER	5	6	11
NW_002060943.1	2489604	G	C	220.77	TRIADDRAFT_20144	upstream_gene_variant	MODIFIER	6	6	12
NW_002060943.1	2490846	G	A	278.77	TRIADDRAFT_20144	upstream_gene_variant	MODIFIER	3	7	10
NW_002060943.1	2490862	G	GACT	269.73	TRIADDRAFT_20144	upstream_gene_variant	MODIFIER	3	7	10
NW_002060943.1	2502540	G	A	74.77	TRIADDRAFT_51528	upstream_gene_variant	MODIFIER	6	4	10
NW_002060943.1	2502852	G	A	32.77	TRIADDRAFT_51528	upstream_gene_variant	MODIFIER	7	3	10
NW_002060943.1	2507967	C	T	40.77	TRIADDRAFT_51529	upstream_gene_variant	MODIFIER	6	4	10
NW_002060943.1	2508718	G	A	74.77	TRIADDRAFT_51529	upstream_gene_variant	MODIFIER	6	4	10
NW_002060943.1	2511848	C	T	201.77	TRIADDRAFT_51529	downstream_gene_variant	MODIFIER	4	8	12
NW_002060943.1	2530179	A	G	166.77	TRIADDRAFT_18102	upstream_gene_variant	MODIFIER	5	5	10
NW_002060943.1	2533901	G	A	30.77	TRIADDRAFT_51531	upstream_gene_variant	MODIFIER	8	3	11
NW_002060943.1	2539453	A	G	86.77	TRIADDRAFT_51531	downstream_gene_variant	MODIFIER	5	6	11
NW_002060943.1	2544332	A	T	74.77	TRIADDRAFT_51532	upstream_gene_variant	MODIFIER	6	4	10
NW_002060943.1	2544957	A	G	119.77	TRIADDRAFT_51532	upstream_gene_variant	MODIFIER	3	7	10
NW_002060943.1	2547600	A	G	171.77	TRIADDRAFT_51532	upstream_gene_variant	MODIFIER	5	8	13
NW_002060943.1	2547625	A	T	154.77	TRIADDRAFT_51532	upstream_gene_variant	MODIFIER	4	8	12
NW_002060943.1	2556909	T	C	246.77	TRIADDRAFT_63472	downstream_gene_variant	MODIFIER	2	9	11
NW_002060943.1	2565774	A	C	110.77	TRIADDRAFT_63472-TRIADDRAFT_51534	intergenic_region	MODIFIER	7	5	12
NW_002060943.1	2568799	A	T	67.77	TRIADDRAFT_63472-TRIADDRAFT_51534	intergenic_region	MODIFIER	7	3	10
NW_002060943.1	2571445	C	T	117.77	TRIADDRAFT_51534	upstream_gene_variant	MODIFIER	6	6	12
NW_002060943.1	2571598	C	T	208.77	TRIADDRAFT_51534	upstream_gene_variant	MODIFIER	4	6	10
NW_002060943.1	2571617	A	G	86.77	TRIADDRAFT_51534	upstream_gene_variant	MODIFIER	5	5	10
NW_002060943.1	2571688	A	T	106.77	TRIADDRAFT_51534	upstream_gene_variant	MODIFIER	7	5	12
NW_002060943.1	2572961	G	A	110.77	TRIADDRAFT_51534	upstream_gene_variant	MODIFIER	7	5	12
NW_002060943.1	2573003	A	G	116.77	TRIADDRAFT_51534	upstream_gene_variant	MODIFIER	5	5	10
NW_002060943.1	2573011	G	A	123.77	TRIADDRAFT_51534	upstream_gene_variant	MODIFIER	4	6	10
NW_002060943.1	2576360	T	G	82.77	TRIADDRAFT_51535	upstream_gene_variant	MODIFIER	5	5	10
NW_002060943.1	2580587	ATT	A	196.73	TRIADDRAFT_51536	upstream_gene_variant	MODIFIER	4	6	10
NW_002060943.1	2583112	A	G	82.77	TRIADDRAFT_51536	upstream_gene_variant	MODIFIER	5	5	10
NW_002060943.1	2583455	C	T	82.77	TRIADDRAFT_51535	missense_variant	MODERATE	5	5	10
NW_002060943.1	2584340	C	T	99.77	TRIADDRAFT_51536	upstream_gene_variant	MODIFIER	5	5	10
NW_002060943.1	2598342	C	T	198.77	TRIADDRAFT_51537	upstream_gene_variant	MODIFIER	5	8	13
NW_002060943.1	2598446	A	G	73.77	TRIADDRAFT_51537	upstream_gene_variant	MODIFIER	8	3	11
NW_002060943.1	2598447	T	C	73.77	TRIADDRAFT_51537	upstream_gene_variant	MODIFIER	8	3	11
NW_002060943.1	2599462	A	G	43.77	TRIADDRAFT_51537	upstream_gene_variant	MODIFIER	7	3	10
NW_002060943.1	2599697	C	T	159.77	TRIADDRAFT_51537	upstream_gene_variant	MODIFIER	5	7	12
NW_002060943.1	2599997	A	G	121.77	TRIADDRAFT_51537	upstream_gene_variant	MODIFIER	6	4	10
NW_002060943.1	2600002	C	T	121.77	TRIADDRAFT_51537	upstream_gene_variant	MODIFIER	6	4	10
NW_002060943.1	2657575	C	T	98.77	TRIADDRAFT_51544	downstream_gene_variant	MODIFIER	11	5	16
NW_002060943.1	2713874	A	G	76.77	TRIADDRAFT_51551	missense_variant	MODERATE	7	5	12
NW_002060943.1	2714065	A	G	199.77	TRIADDRAFT_51551	synonymous_variant	LOW	3	7	10
NW_002060943.1	2740579	G	A	157.77	TRIADDRAFT_51555	upstream_gene_variant	MODIFIER	4	6	10
NW_002060943.1	2752287	A	G	162.77	TRIADDRAFT_51557	upstream_gene_variant	MODIFIER	4	7	11
NW_002060943.1	2816218	T	TAAAATAAAAAATAA	154.73	TRIADDRAFT_18286	upstream_gene_variant	MODIFIER	6	5	11
NW_002060943.1	2830610	A	G	157.77	TRIADDRAFT_51569	downstream_gene_variant	MODIFIER	4	6	10
NW_002060943.1	2831900	T	C	131.77	TRIADDRAFT_51571	upstream_gene_variant	MODIFIER	3	7	10
NW_002060943.1	2835619	C	T	193.77	TRIADDRAFT_51571	upstream_gene_variant	MODIFIER	5	7	12
NW_002060943.1	2854199	T	C	188.77	TRIADDRAFT_51574	synonymous_variant	LOW	7	7	14
NW_002060943.1	2968391	A	G	66.77	TRIADDRAFT_51586	intron_variant	MODIFIER	8	3	11
NW_002060943.1	2968577	G	A	70.77	TRIADDRAFT_51586	intron_variant	MODIFIER	9	3	12
NW_002060943.1	2968584	T	C	73.77	TRIADDRAFT_51586	intron_variant	MODIFIER	8	3	11
NW_002060943.1	2968586	T	C	73.77	TRIADDRAFT_51586	intron_variant	MODIFIER	8	3	11
NW_002060943.1	2968617	G	A	61.77	TRIADDRAFT_51586	intron_variant	MODIFIER	9	3	12
NW_002060943.1	2968629	A	C	64.77	TRIADDRAFT_51586	intron_variant	MODIFIER	11	3	14
NW_002060943.1	2968638	G	A	103.77	TRIADDRAFT_51586	intron_variant	MODIFIER	11	4	15
NW_002060943.1	2968640	A	G	103.77	TRIADDRAFT_51586	intron_variant	MODIFIER	10	4	14
NW_002060943.1	2968645	T	C	106.77	TRIADDRAFT_51586	intron_variant	MODIFIER	11	4	15
NW_002060943.1	2968700	G	C	148.77	TRIADDRAFT_51586	intron_variant	MODIFIER	10	5	15
NW_002060943.1	2968713	G	A	106.77	TRIADDRAFT_51586	intron_variant	MODIFIER	10	4	14
NW_002060943.1	2968730	G	A	154.77	TRIADDRAFT_51586	intron_variant	MODIFIER	8	4	12
NW_002060943.1	2968734	A	G	241.77	TRIADDRAFT_51586	intron_variant	MODIFIER	7	6	13
NW_002060943.1	2968735	T	C	244.77	TRIADDRAFT_51586	intron_variant	MODIFIER	7	6	13
NW_002060943.1	2968744	A	C	205.77	TRIADDRAFT_51586	intron_variant	MODIFIER	6	6	12
NW_002060943.1	2968747	G	A	205.77	TRIADDRAFT_51586	intron_variant	MODIFIER	5	6	11
NW_002060943.1	2968947	G	A	154.77	TRIADDRAFT_51586	missense_variant	MODERATE	5	6	11
NW_002060943.1	2969014	G	A	160.77	TRIADDRAFT_51586	intron_variant	MODIFIER	6	5	11
NW_002060943.1	2969023	A	G	157.77	TRIADDRAFT_51586	intron_variant	MODIFIER	7	5	12
NW_002060943.1	2969030	A	G	185.77	TRIADDRAFT_51586	intron_variant	MODIFIER	6	6	12
NW_002060943.1	2969079	T	A	289.77	TRIADDRAFT_51586	synonymous_variant	LOW	6	8	14
NW_002060943.1	2969081	G	A	286.77	TRIADDRAFT_51586	missense_variant	MODERATE	6	8	14
NW_002060943.1	2969098	A	G	199.77	TRIADDRAFT_51586	missense_variant	MODERATE	8	5	13
NW_002060943.1	2969105	C	T	160.77	TRIADDRAFT_51586	missense_variant	MODERATE	7	5	12
NW_002060943.1	2970334	T	C	76.77	TRIADDRAFT_51586	synonymous_variant	LOW	7	5	12
NW_002060943.1	2970347	A	G	102.77	TRIADDRAFT_51586	missense_variant	MODERATE	8	4	12
NW_002060943.1	2993569	A	T	73.77	TRIADDRAFT_51589	upstream_gene_variant	MODIFIER	8	3	11
NW_002060943.1	2993570	C	T	73.77	TRIADDRAFT_51589	upstream_gene_variant	MODIFIER	8	3	11
NW_002060943.1	2995333	C	T	208.77	TRIADDRAFT_51590	synonymous_variant	LOW	4	6	10
NW_002060943.1	2995342	C	T	208.77	TRIADDRAFT_51590	synonymous_variant	LOW	5	6	11
NW_002060943.1	2995353	G	A	120.77	TRIADDRAFT_51590	missense_variant	MODERATE	5	6	11
NW_002060943.1	2995386	G	A	109.77	TRIADDRAFT_51590	missense_variant	MODERATE	7	5	12
NW_002060943.1	2995400	T	C	97.77	TRIADDRAFT_51590	missense_variant	MODERATE	7	4	11
NW_002060943.1	2997988	A	G	147.77	TRIADDRAFT_51591	synonymous_variant	LOW	9	7	16
NW_002060943.1	3013445	T	A	72.77	TRIADDRAFT_51593	upstream_gene_variant	MODIFIER	6	4	10
NW_002060943.1	3020355	A	C	187.77	TRIADDRAFT_51595	upstream_gene_variant	MODIFIER	3	7	10
NW_002060943.1	3020557	T	C	64.77	TRIADDRAFT_51596	synonymous_variant	LOW	6	5	11
NW_002060943.1	3025662	G	A	283.77	TRIADDRAFT_51596	upstream_gene_variant	MODIFIER	2	10	12
NW_002060943.1	3028009	G	C	106.77	TRIADDRAFT_4509	downstream_gene_variant	MODIFIER	7	5	12
NW_002060943.1	3028087	A	G	113.77	TRIADDRAFT_4509	downstream_gene_variant	MODIFIER	6	5	11
NW_002060943.1	3037328	T	G	84.77	TRIADDRAFT_51597	downstream_gene_variant	MODIFIER	5	5	10
NW_002060943.1	3037484	G	A	154.77	TRIADDRAFT_51597	downstream_gene_variant	MODIFIER	5	6	11
NW_002060943.1	3037722	G	A	121.77	TRIADDRAFT_51598	synonymous_variant	LOW	6	4	10
NW_002060943.1	3037736	C	A	121.77	TRIADDRAFT_51598	missense_variant	MODERATE	6	4	10
NW_002060943.1	3108300	C	T	74.77	TRIADDRAFT_51610	missense_variant	MODERATE	6	4	10
NW_002060943.1	3134367	G	A	62.77	TRIADDRAFT_18429	upstream_gene_variant	MODIFIER	6	4	10
NW_002060943.1	3135826	C	T	113.77	TRIADDRAFT_18429	upstream_gene_variant	MODIFIER	6	5	11
NW_002060943.1	3135850	T	G	86.77	TRIADDRAFT_18429	upstream_gene_variant	MODIFIER	6	6	12
NW_002060943.1	3168495	T	C	247.77	TRIADDRAFT_19127	downstream_gene_variant	MODIFIER	3	10	13
NW_002060943.1	3174055	T	TGTCC	417.73	TRIADDRAFT_3853	upstream_gene_variant	MODIFIER	3	8	11
NW_002060943.1	3174056	A	ACGATGATCAGCACATCAGCGATACAAAGAATCGAATCTAAATG	417.73	TRIADDRAFT_3853	upstream_gene_variant	MODIFIER	3	8	11
NW_002060943.1	3209019	T	C	145.77	TRIADDRAFT_51625-TRIADDRAFT_51626	intergenic_region	MODIFIER	4	6	10
NW_002060943.1	3219723	G	A	150.77	TRIADDRAFT_51626	stop_gained	HIGH	3	7	10
NW_002060943.1	3223610	A	C	204.77	TRIADDRAFT_51626	upstream_gene_variant	MODIFIER	3	8	11
NW_002060943.1	3239991	A	T	123.77	TRIADDRAFT_19041	splice_region_variant&intron_variant	LOW	4	6	10
NW_002060943.1	3240660	T	TA	148.73	TRIADDRAFT_51628	upstream_gene_variant	MODIFIER	4	7	11
NW_002060943.1	3244449	G	C	138.77	TRIADDRAFT_19041	upstream_gene_variant	MODIFIER	5	5	10
NW_002060943.1	3244705	C	A	147.77	TRIADDRAFT_19041	upstream_gene_variant	MODIFIER	9	7	16
NW_002060943.1	3253569	T	C	124.77	TRIADDRAFT_18248	synonymous_variant	LOW	6	7	13
NW_002060943.1	3257077	T	C	116.77	TRIADDRAFT_51633	upstream_gene_variant	MODIFIER	5	5	10
NW_002060943.1	3269386	C	T	198.77	TRIADDRAFT_18979	upstream_gene_variant	MODIFIER	5	8	13
NW_002060943.1	3269740	A	G	260.77	TRIADDRAFT_18979	upstream_gene_variant	MODIFIER	2	8	10
NW_002060943.1	3270027	A	G	143.77	TRIADDRAFT_18979	upstream_gene_variant	MODIFIER	9	6	15
NW_002060943.1	3270176	C	T	52.77	TRIADDRAFT_18979	upstream_gene_variant	MODIFIER	7	3	10
NW_002060943.1	3284827	G	GAA	292.73	TRIADDRAFT_63477	upstream_gene_variant	MODIFIER	2	8	10
NW_002060943.1	3284836	A	T	301.77	TRIADDRAFT_63477	upstream_gene_variant	MODIFIER	2	8	10
NW_002060943.1	3567455	G	A	116.77	TRIADDRAFT_51639	downstream_gene_variant	MODIFIER	5	5	10
NW_002060943.1	3571289	G	T	100.77	TRIADDRAFT_19383	upstream_gene_variant	MODIFIER	6	6	12
NW_002060943.1	3571365	AG	A	87.73	TRIADDRAFT_19383	upstream_gene_variant	MODIFIER	7	4	11
NW_002060943.1	3571751	A	T	246.88	TRIADDRAFT_19383	upstream_gene_variant	MODIFIER	2	9	11
NW_002060943.1	3579834	T	A	256.77	TRIADDRAFT_19383	downstream_gene_variant	MODIFIER	3	7	10
NW_002060943.1	3582802	A	T	74.77	TRIADDRAFT_51641	upstream_gene_variant	MODIFIER	6	4	10
NW_002060943.1	3582841	TGTACA	T	112.73	TRIADDRAFT_51641	upstream_gene_variant	MODIFIER	6	4	10
NW_002060943.1	3639131	A	T	167.77	TRIADDRAFT_51647	missense_variant	MODERATE	4	8	12
NW_002060943.1	3661802	G	T	150.77	TRIADDRAFT_51649	upstream_gene_variant	MODIFIER	5	5	10
NW_002060943.1	3668349	A	AATGATG	292.73	TRIADDRAFT_20120	upstream_gene_variant	MODIFIER	2	8	10
NW_002060943.1	3683751	T	C	40.77	TRIADDRAFT_51652	upstream_gene_variant	MODIFIER	6	4	10
NW_002060943.1	3694593	C	G	150.77	TRIADDRAFT_51654	downstream_gene_variant	MODIFIER	5	5	10
NW_002060943.1	3700829	T	C	155.77	TRIADDRAFT_19424	upstream_gene_variant	MODIFIER	5	6	11
NW_002060943.1	3846590	G	A	37.77	TRIADDRAFT_51669-TRIADDRAFT_51670	intergenic_region	MODIFIER	7	4	11
NW_002060943.1	3907171	C	T	63.77	TRIADDRAFT_35221	upstream_gene_variant	MODIFIER	8	3	11
NW_002060943.1	3907804	T	TGTACA	67.73	TRIADDRAFT_35221	upstream_gene_variant	MODIFIER	7	3	10
NW_002060943.1	3915061	T	C	71.77	TRIADDRAFT_51678	upstream_gene_variant	MODIFIER	7	4	11
NW_002060943.1	3915173	A	AAAG	112.73	TRIADDRAFT_51678	upstream_gene_variant	MODIFIER	6	4	10
NW_002060943.1	3915203	G	GA	131.73	TRIADDRAFT_51678	upstream_gene_variant	MODIFIER	5	6	11
NW_002060943.1	3939442	T	G	225.77	TRIADDRAFT_18240	downstream_gene_variant	MODIFIER	4	9	13
NW_002060943.1	3950182	G	A	161.77	TRIADDRAFT_18240	upstream_gene_variant	MODIFIER	6	8	14
NW_002060943.1	3962415	T	C	181.03	TRIADDRAFT_36926	synonymous_variant	LOW	1	9	10
NW_002060943.1	3963852	T	C	82.77	TRIADDRAFT_63479	upstream_gene_variant	MODIFIER	5	5	10
NW_002060943.1	3987094	AGTACT	A	97.73	TRIADDRAFT_11306	upstream_gene_variant	MODIFIER	11	4	15
NW_002060943.1	4036223	T	G	74.77	TRIADDRAFT_7368	upstream_gene_variant	MODIFIER	6	4	10
NW_002060943.1	4051305	C	T	40.77	TRIADDRAFT_51695	downstream_gene_variant	MODIFIER	6	4	10
NW_002060943.1	4051356	A	G	62.77	TRIADDRAFT_51695	downstream_gene_variant	MODIFIER	6	4	10
NW_002060943.1	4158533	A	G	78.77	TRIADDRAFT_51712	upstream_gene_variant	MODIFIER	7	5	12
NW_002060943.1	4196695	GT	G	147.73	TRIADDRAFT_689	upstream_gene_variant	MODIFIER	6	7	13
NW_002060943.1	4264319	T	C	74.77	TRIADDRAFT_51728	splice_region_variant&intron_variant	LOW	6	4	10
NW_002060943.1	4296918	C	T	32.77	TRIADDRAFT_20067	downstream_gene_variant	MODIFIER	7	3	10
NW_002060943.1	4312032	G	C	154.77	TRIADDRAFT_20304	downstream_gene_variant	MODIFIER	5	6	11
NW_002060943.1	4312115	G	A	116.77	TRIADDRAFT_20304	downstream_gene_variant	MODIFIER	8	7	15
NW_002060943.1	4322270	T	C	166.77	TRIADDRAFT_9507	upstream_gene_variant	MODIFIER	5	5	10
NW_002060943.1	4327033	G	A	271.77	TRIADDRAFT_9507	upstream_gene_variant	MODIFIER	3	11	14
NW_002060943.1	4334436	A	G	116.77	TRIADDRAFT_9507-TRIADDRAFT_9561	intergenic_region	MODIFIER	5	5	10
NW_002060943.1	4377986	G	C	164.77	TRIADDRAFT_51739-TRIADDRAFT_51740	intergenic_region	MODIFIER	5	8	13
NW_002060943.1	4386762	G	GT	217.73	TRIADDRAFT_51739-TRIADDRAFT_51740	intergenic_region	MODIFIER	2	8	10
NW_002060943.1	4400486	T	C	97.77	TRIADDRAFT_51740	downstream_gene_variant	MODIFIER	8	4	12
NW_002060943.1	4400585	T	G	164.77	TRIADDRAFT_51740	downstream_gene_variant	MODIFIER	5	8	13
NW_002060943.1	4400734	A	T	154.77	TRIADDRAFT_51740	downstream_gene_variant	MODIFIER	5	6	11
NW_002060943.1	4476870	G	C	277.77	TRIADDRAFT_51751	missense_variant	MODERATE	2	8	10
NW_002060943.1	4484271	G	C	66.77	TRIADDRAFT_51752	downstream_gene_variant	MODIFIER	7	3	10
NW_002060943.1	4520935	A	G	157.77	TRIADDRAFT_51754-TRIADDRAFT_51755	intergenic_region	MODIFIER	4	6	10
NW_002060943.1	4526821	A	G	244.77	TRIADDRAFT_51755	upstream_gene_variant	MODIFIER	2	9	11
NW_002060943.1	4526990	T	A	32.77	TRIADDRAFT_51755	upstream_gene_variant	MODIFIER	7	3	10
NW_002060943.1	4528729	GTAA	G	106.73	TRIADDRAFT_51755	upstream_gene_variant	MODIFIER	8	4	12
NW_002060943.1	4539553	A	C	82.77	TRIADDRAFT_51756	intron_variant	MODIFIER	5	5	10
NW_002060943.1	4555411	C	T	165.77	TRIADDRAFT_51758	downstream_gene_variant	MODIFIER	3	7	10
NW_002060943.1	4575267	G	A	161.77	TRIADDRAFT_51760	upstream_gene_variant	MODIFIER	6	8	14
NW_002060943.1	4655782	G	A	220.28	TRIADDRAFT_51770	intron_variant	MODIFIER	1	10	11
NW_002060943.1	4715254	A	G	40.77	TRIADDRAFT_51775	upstream_gene_variant	MODIFIER	6	4	10
NW_002060943.1	4723957	A	T	65.77	TRIADDRAFT_51775	intron_variant	MODIFIER	9	4	13
NW_002060943.1	4723978	G	C	71.77	TRIADDRAFT_51775	intron_variant	MODIFIER	7	4	11
NW_002060943.1	4723991	T	A	74.77	TRIADDRAFT_51775	intron_variant	MODIFIER	6	4	10
NW_002060943.1	4724084	A	G	60.77	TRIADDRAFT_51775	splice_region_variant&intron_variant	LOW	10	4	14
NW_002060943.1	4727420	A	G	115.77	TRIADDRAFT_51775	intron_variant	MODIFIER	8	4	12
NW_002060943.1	4727436	T	C	158.77	TRIADDRAFT_51775	intron_variant	MODIFIER	8	6	14
NW_002060943.1	4727892	C	T	40.77	TRIADDRAFT_51775	missense_variant	MODERATE	6	4	10
NW_002060943.1	4728645	T	C	32.77	TRIADDRAFT_51776	downstream_gene_variant	MODIFIER	7	3	10
NW_002060943.1	4728658	C	T	115.77	TRIADDRAFT_51776	downstream_gene_variant	MODIFIER	7	4	11
NW_002060943.1	4728850	T	A	40.77	TRIADDRAFT_51776	downstream_gene_variant	MODIFIER	6	4	10
NW_002060943.1	4729869	T	A	63.77	TRIADDRAFT_51775	downstream_gene_variant	MODIFIER	12	5	17
NW_002060943.1	4729928	C	T	46.77	TRIADDRAFT_51775	downstream_gene_variant	MODIFIER	8	3	11
NW_002060943.1	4731808	T	C	42.77	TRIADDRAFT_51775	downstream_gene_variant	MODIFIER	6	4	10
NW_002060943.1	4732232	T	C	68.77	TRIADDRAFT_51775	downstream_gene_variant	MODIFIER	8	4	12
NW_002060943.1	4732253	A	G	109.77	TRIADDRAFT_51775	downstream_gene_variant	MODIFIER	8	3	11
NW_002060943.1	4732254	A	G	109.77	TRIADDRAFT_51775	downstream_gene_variant	MODIFIER	8	3	11
NW_002060943.1	4732264	C	A	115.77	TRIADDRAFT_51775	downstream_gene_variant	MODIFIER	6	4	10
NW_002060943.1	4733390	C	T	68.77	TRIADDRAFT_51775	downstream_gene_variant	MODIFIER	7	4	11
NW_002060943.1	4786317	T	A	194.77	TRIADDRAFT_51782-TRIADDRAFT_19201	intergenic_region	MODIFIER	5	6	11
NW_002060943.1	4793298	A	G	82.77	TRIADDRAFT_19201	upstream_gene_variant	MODIFIER	5	5	10
NW_002060943.1	4793313	T	C	86.77	TRIADDRAFT_19201	upstream_gene_variant	MODIFIER	5	6	11
NW_002060943.1	4813956	C	T	116.77	TRIADDRAFT_51786	intron_variant	MODIFIER	5	5	10
NW_002060943.1	4853325	G	A	65.77	TRIADDRAFT_19862	upstream_gene_variant	MODIFIER	9	4	13
NW_002060943.1	4864986	G	T	204.77	TRIADDRAFT_63488	upstream_gene_variant	MODIFIER	3	8	11
NW_002060943.1	4871652	G	GA	30.73	TRIADDRAFT_51792	downstream_gene_variant	MODIFIER	7	3	10
NW_002060943.1	4873487	G	C	150.77	TRIADDRAFT_51793	splice_region_variant&intron_variant	LOW	5	5	10
NW_002060943.1	4879311	T	C	76.77	TRIADDRAFT_49638	upstream_gene_variant	MODIFIER	7	5	12
NW_002060943.1	4994999	A	G	204.77	TRIADDRAFT_51801	downstream_gene_variant	MODIFIER	3	8	11
NW_002060943.1	4995676	G	A	82.77	TRIADDRAFT_51801	downstream_gene_variant	MODIFIER	5	5	10
NW_002060943.1	4996834	G	T	145.77	TRIADDRAFT_51801-TRIADDRAFT_19305	intergenic_region	MODIFIER	4	6	10
NW_002060943.1	5022606	G	A	216.03	TRIADDRAFT_51804	upstream_gene_variant	MODIFIER	1	9	10
NW_002060943.1	5032407	G	C	104.77	TRIADDRAFT_51804-TRIADDRAFT_19575	intergenic_region	MODIFIER	12	7	19
NW_002060943.1	5097668	C	A	117.77	TRIADDRAFT_51811	upstream_gene_variant	MODIFIER	7	6	13
NW_002060943.1	5097698	G	C	85.77	TRIADDRAFT_51811	upstream_gene_variant	MODIFIER	8	4	12
NW_002060943.1	5281949	T	C	165.77	TRIADDRAFT_451	intron_variant	MODIFIER	3	7	10
NW_002060943.1	5282025	A	G	212.77	TRIADDRAFT_451	intron_variant	MODIFIER	1	9	10
NW_002060943.1	5284096	T	C	63.77	TRIADDRAFT_51839	downstream_gene_variant	MODIFIER	8	3	11
NW_002060943.1	5289140	C	T	63.77	TRIADDRAFT_451	downstream_gene_variant	MODIFIER	8	3	11
NW_002060943.1	5289217	G	A	34.77	TRIADDRAFT_51839	synonymous_variant	LOW	7	3	10
NW_002060943.1	5289602	A	G	108.77	TRIADDRAFT_51839	missense_variant	MODERATE	6	4	10
NW_002060943.1	5300419	T	C	458.77	TRIADDRAFT_51840	missense_variant&splice_region_variant	MODERATE	2	12	14
NW_002060943.1	5300423	T	A	458.77	TRIADDRAFT_51840	missense_variant	MODERATE	2	12	14
NW_002060943.1	5306696	A	G	103.77	TRIADDRAFT_5255	upstream_gene_variant	MODIFIER	6	5	11
NW_002060943.1	5308071	G	A	166.77	TRIADDRAFT_5255	upstream_gene_variant	MODIFIER	5	5	10
NW_002060943.1	5308081	T	A	205.77	TRIADDRAFT_5255	upstream_gene_variant	MODIFIER	5	5	10
NW_002060943.1	5308084	A	T	205.77	TRIADDRAFT_5255	upstream_gene_variant	MODIFIER	6	6	12
NW_002060943.1	5308093	G	A	185.77	TRIADDRAFT_5255	upstream_gene_variant	MODIFIER	6	6	12
NW_002060943.1	5308106	G	T	208.77	TRIADDRAFT_5255	upstream_gene_variant	MODIFIER	5	6	11
NW_002060943.1	5308112	T	A	208.77	TRIADDRAFT_5255	upstream_gene_variant	MODIFIER	5	6	11
NW_002060943.1	5309792	C	G	272.77	TRIADDRAFT_51843	synonymous_variant	LOW	3	9	12
NW_002060943.1	5309876	C	T	105.77	TRIADDRAFT_51843	synonymous_variant	LOW	10	6	16
NW_002060943.1	5312743	C	G	201.77	TRIADDRAFT_51843	upstream_gene_variant	MODIFIER	4	8	12
NW_002060943.1	5312755	TA	T	208.73	TRIADDRAFT_51843	upstream_gene_variant	MODIFIER	5	8	13
NW_002060943.1	5315232	T	G	157.77	TRIADDRAFT_51843	upstream_gene_variant	MODIFIER	4	6	10
NW_002060943.1	5316618	G	T	82.77	TRIADDRAFT_51845	synonymous_variant	LOW	5	5	10
NW_002060943.1	5316624	C	T	146.77	TRIADDRAFT_51845	synonymous_variant	LOW	5	5	10
NW_002060943.1	5317483	T	A	82.77	TRIADDRAFT_51844	downstream_gene_variant	MODIFIER	5	5	10
NW_002060943.1	5331297	C	G	76.77	TRIADDRAFT_19541	downstream_gene_variant	MODIFIER	7	3	10
NW_002060943.1	5331301	T	C	76.77	TRIADDRAFT_19541	downstream_gene_variant	MODIFIER	7	3	10
NW_002060943.1	5335561	AT	A	101.73	TRIADDRAFT_19541	downstream_gene_variant	MODIFIER	8	5	13
NW_002060943.1	5342997	T	A	166.77	TRIADDRAFT_51849	downstream_gene_variant	MODIFIER	5	5	10
NW_002060943.1	5342998	A	G	166.77	TRIADDRAFT_51849	downstream_gene_variant	MODIFIER	5	5	10
NW_002060943.1	5343644	A	G	256.77	TRIADDRAFT_51849	downstream_gene_variant	MODIFIER	3	7	10
NW_002060943.1	5343655	C	T	253.77	TRIADDRAFT_51849	downstream_gene_variant	MODIFIER	4	7	11
NW_002060943.1	5350491	C	A	123.77	TRIADDRAFT_51849	upstream_gene_variant	MODIFIER	4	6	10
NW_002060943.1	5352136	G	A	82.77	TRIADDRAFT_18605	downstream_gene_variant	MODIFIER	5	5	10
NW_002060943.1	5358848	A	G	116.77	TRIADDRAFT_18605	upstream_gene_variant	MODIFIER	5	5	10
NW_002060943.1	5359160	C	T	250.77	TRIADDRAFT_18605	upstream_gene_variant	MODIFIER	2	10	12
NW_002060943.1	5367535	C	T	143.77	TRIADDRAFT_18605-TRIADDRAFT_1085	intergenic_region	MODIFIER	6	5	11
NW_002060943.1	5370174	T	A	120.77	TRIADDRAFT_1085	downstream_gene_variant	MODIFIER	5	6	11
NW_002060943.1	5371730	G	A	241.77	TRIADDRAFT_1085	downstream_gene_variant	MODIFIER	2	8	10
NW_002060943.1	5371804	C	T	103.77	TRIADDRAFT_1085	downstream_gene_variant	MODIFIER	6	6	12
NW_002060943.1	5372850	T	A	234.77	TRIADDRAFT_1085	downstream_gene_variant	MODIFIER	6	9	15
NW_002060943.1	5374627	T	G	183.77	TRIADDRAFT_1085	missense_variant	MODERATE	6	6	12
NW_002060943.1	5374682	G	A	148.77	TRIADDRAFT_1085	synonymous_variant	LOW	7	6	13
NW_002060943.1	5384069	T	C	207.82	TRIADDRAFT_51852	intron_variant	MODIFIER	2	8	10
NW_002060943.1	5384139	T	A	254.28	TRIADDRAFT_51852	intron_variant	MODIFIER	1	10	11
NW_002060943.1	5389542	T	A	164.77	TRIADDRAFT_51852	synonymous_variant	LOW	5	8	13
NW_002060943.1	5408732	G	T	162.77	TRIADDRAFT_51854	downstream_gene_variant	MODIFIER	4	7	11
NW_002060943.1	5408752	A	G	173.77	TRIADDRAFT_51854	downstream_gene_variant	MODIFIER	2	8	10
NW_002060943.1	5408848	G	A	116.77	TRIADDRAFT_51854	downstream_gene_variant	MODIFIER	5	5	10
NW_002060943.1	5419139	C	T	131.77	TRIADDRAFT_19623	upstream_gene_variant	MODIFIER	3	7	10
NW_002060943.1	5422138	T	C	114.77	TRIADDRAFT_51856	missense_variant	MODERATE	7	6	13
NW_002060943.1	5446552	A	AT	160.73	TRIADDRAFT_18203	upstream_gene_variant	MODIFIER	5	7	12
NW_002060943.1	5448123	AGCGT	A	227.73	TRIADDRAFT_18203	upstream_gene_variant	MODIFIER	3	7	10
NW_002060943.1	5448129	CA	C	227.73	TRIADDRAFT_18203	upstream_gene_variant	MODIFIER	3	7	10
NW_002060943.1	5450834	C	T	253.77	TRIADDRAFT_63178	upstream_gene_variant	MODIFIER	4	7	11
NW_002060943.1	5450839	T	C	295.77	TRIADDRAFT_63178	upstream_gene_variant	MODIFIER	4	7	11
NW_002060943.1	5450849	A	AT	283.73	TRIADDRAFT_63178	upstream_gene_variant	MODIFIER	5	8	13
NW_002060943.1	5450867	TA	T	286.73	TRIADDRAFT_63178	upstream_gene_variant	MODIFIER	4	8	12
NW_002060943.1	5453758	C	A	208.77	TRIADDRAFT_51863	upstream_gene_variant	MODIFIER	3	9	12
NW_002060943.1	5458228	C	T	211.77	TRIADDRAFT_51863	downstream_gene_variant	MODIFIER	4	6	10
NW_002060943.1	5458229	C	T	211.77	TRIADDRAFT_51863	downstream_gene_variant	MODIFIER	4	6	10
NW_002060943.1	5465724	A	C	102.77	TRIADDRAFT_51865	upstream_gene_variant	MODIFIER	8	4	12
NW_002060943.1	5467152	G	A	123.77	TRIADDRAFT_51865	upstream_gene_variant	MODIFIER	4	6	10
NW_002060943.1	5467178	G	A	238.77	TRIADDRAFT_51865	upstream_gene_variant	MODIFIER	3	8	11
NW_002060943.1	5468703	G	A	121.77	TRIADDRAFT_51865	upstream_gene_variant	MODIFIER	5	6	11
NW_002060943.1	5468831	A	G	74.77	TRIADDRAFT_51865	upstream_gene_variant	MODIFIER	6	4	10
NW_002060943.1	5471482	T	C	34.77	TRIADDRAFT_51865	intron_variant	MODIFIER	7	3	10
NW_002060943.1	5477388	A	T	107.77	TRIADDRAFT_51865	intron_variant	MODIFIER	5	5	10
NW_002060943.1	5478788	T	C	116.77	TRIADDRAFT_51865	intron_variant	MODIFIER	5	5	10
NW_002060943.1	5481388	G	A	250.03	TRIADDRAFT_36957	upstream_gene_variant	MODIFIER	1	9	10
NW_002060943.1	5481415	C	A	301.77	TRIADDRAFT_36957	upstream_gene_variant	MODIFIER	2	8	10
NW_002060943.1	5481420	A	G	301.77	TRIADDRAFT_36957	upstream_gene_variant	MODIFIER	2	8	10
NW_002060943.1	5494055	T	TTAA	66.73	TRIADDRAFT_20201	upstream_gene_variant	MODIFIER	7	3	10
NW_002060943.1	5502896	A	C	116.77	TRIADDRAFT_51869	upstream_gene_variant	MODIFIER	5	5	10
NW_002060943.1	5513629	T	G	208.77	TRIADDRAFT_63497	downstream_gene_variant	MODIFIER	4	6	10
NW_002060943.1	5515118	C	T	157.77	TRIADDRAFT_51872	upstream_gene_variant	MODIFIER	7	5	12
NW_002060943.1	5516086	G	A	82.77	TRIADDRAFT_51872	upstream_gene_variant	MODIFIER	5	5	10
NW_002060943.1	5518575	A	T	201.77	TRIADDRAFT_51872	upstream_gene_variant	MODIFIER	4	8	12
NW_002060943.1	5520406	C	T	163.77	TRIADDRAFT_63497	upstream_gene_variant	MODIFIER	5	5	10
NW_002060943.1	5526781	G	C	123.77	TRIADDRAFT_51875	upstream_gene_variant	MODIFIER	4	6	10
NW_002060943.1	5534406	A	C	165.77	TRIADDRAFT_51875	downstream_gene_variant	MODIFIER	3	7	10
NW_002060943.1	5534417	A	G	172.77	TRIADDRAFT_51875	downstream_gene_variant	MODIFIER	3	8	11
NW_002060943.1	5534469	A	C	204.03	TRIADDRAFT_51875	downstream_gene_variant	MODIFIER	1	9	10
NW_002060943.1	5539941	A	AGTT	292.73	TRIADDRAFT_51877	upstream_gene_variant	MODIFIER	2	8	10
NW_002060943.1	5539943	T	C	301.77	TRIADDRAFT_51877	upstream_gene_variant	MODIFIER	2	8	10
NW_002060943.1	5541643	A	T	243.77	TRIADDRAFT_51877	missense_variant	MODERATE	3	9	12
NW_002060943.1	5546760	C	G	76.77	TRIADDRAFT_51877	downstream_gene_variant	MODIFIER	7	3	10
NW_002060943.1	5546765	T	G	76.77	TRIADDRAFT_51877	downstream_gene_variant	MODIFIER	7	3	10
NW_002060943.1	5547550	G	A	116.77	TRIADDRAFT_51877-TRIADDRAFT_51878	intergenic_region	MODIFIER	5	5	10
NW_002060943.1	5547590	C	T	155.77	TRIADDRAFT_51877-TRIADDRAFT_51878	intergenic_region	MODIFIER	7	6	13
NW_002060943.1	5547602	A	G	116.77	TRIADDRAFT_51877-TRIADDRAFT_51878	intergenic_region	MODIFIER	7	5	12
NW_002060943.1	5548316	G	A	154.77	TRIADDRAFT_51877-TRIADDRAFT_51878	intergenic_region	MODIFIER	5	6	11
NW_002060943.1	5551120	C	T	137.77	TRIADDRAFT_51878	upstream_gene_variant	MODIFIER	7	6	13
NW_002060943.1	5551132	G	A	141.77	TRIADDRAFT_51878	upstream_gene_variant	MODIFIER	8	5	13
NW_002060943.1	5551133	T	C	178.77	TRIADDRAFT_51878	upstream_gene_variant	MODIFIER	5	7	12
NW_002060943.1	5551601	T	C	32.77	TRIADDRAFT_51878	upstream_gene_variant	MODIFIER	7	3	10
NW_002060943.1	5562396	C	T	86.77	TRIADDRAFT_51878-TRIADDRAFT_51879	intergenic_region	MODIFIER	5	6	11
NW_002060943.1	5563836	A	G	385.77	TRIADDRAFT_51879	upstream_gene_variant	MODIFIER	2	10	12
NW_002060943.1	5563846	T	A	385.77	TRIADDRAFT_51879	upstream_gene_variant	MODIFIER	1	10	11
NW_002060943.1	5590926	T	C	158.77	TRIADDRAFT_18350	upstream_gene_variant	MODIFIER	4	6	10
NW_002060943.1	5605514	A	C	167.77	TRIADDRAFT_51888	upstream_gene_variant	MODIFIER	3	7	10
NW_002060943.1	5617074	T	C	116.77	TRIADDRAFT_51889	downstream_gene_variant	MODIFIER	5	5	10
NW_002060943.1	5630334	G	A	89.77	TRIADDRAFT_51890	upstream_gene_variant	MODIFIER	4	6	10
NW_002060943.1	5630763	A	G	165.77	TRIADDRAFT_51890	upstream_gene_variant	MODIFIER	3	7	10
NW_002060943.1	5632132	C	T	76.77	TRIADDRAFT_51890	upstream_gene_variant	MODIFIER	7	3	10
NW_002060943.1	5632139	T	G	76.77	TRIADDRAFT_51890	upstream_gene_variant	MODIFIER	7	3	10
NW_002060943.1	5632171	A	T	121.77	TRIADDRAFT_51890	upstream_gene_variant	MODIFIER	6	4	10
NW_002060943.1	5632172	A	G	121.77	TRIADDRAFT_51890	upstream_gene_variant	MODIFIER	6	4	10
NW_002060943.1	5632507	T	G	65.77	TRIADDRAFT_51892	upstream_gene_variant	MODIFIER	7	3	10
NW_002060943.1	5632513	C	A	167.77	TRIADDRAFT_51892	upstream_gene_variant	MODIFIER	4	6	10
NW_002060943.1	5632710	C	T	151.77	TRIADDRAFT_51892	upstream_gene_variant	MODIFIER	6	6	12
NW_002060943.1	5653117	A	T	78.77	TRIADDRAFT_51894	downstream_gene_variant	MODIFIER	7	5	12
NW_002060943.1	5663849	T	G	229.82	TRIADDRAFT_51896	missense_variant	MODERATE	2	8	10
NW_002060943.1	5675220	A	C	66.77	TRIADDRAFT_51897	splice_region_variant&intron_variant	LOW	7	3	10
NW_002060943.1	5676747	G	A	113.77	TRIADDRAFT_51897	downstream_gene_variant	MODIFIER	6	5	11
NW_002060943.1	5679534	C	T	40.77	TRIADDRAFT_51897	downstream_gene_variant	MODIFIER	6	4	10
NW_002060943.1	5679752	G	A	128.77	TRIADDRAFT_51897	downstream_gene_variant	MODIFIER	4	7	11
NW_002060943.1	5682232	C	T	191.77	TRIADDRAFT_51898	synonymous_variant	LOW	4	6	10
NW_002060943.1	5682443	C	T	56.77	TRIADDRAFT_51899	downstream_gene_variant	MODIFIER	12	4	16
NW_002060943.1	5683666	T	G	159.77	TRIADDRAFT_51899	missense_variant	MODERATE	5	7	12
NW_002060943.1	5683677	T	C	82.77	TRIADDRAFT_51899	synonymous_variant	LOW	5	5	10
NW_002060943.1	5687393	A	G	236.41	TRIADDRAFT_51898	upstream_gene_variant	MODIFIER	1	10	11
NW_002060943.1	5687512	G	A	240.77	TRIADDRAFT_51898	upstream_gene_variant	MODIFIER	4	9	13
NW_002060943.1	5691119	A	T	133.77	TRIADDRAFT_19172	missense_variant	MODERATE	3	7	10
NW_002060943.1	5692008	A	G	120.77	TRIADDRAFT_19172	synonymous_variant	LOW	5	6	11
NW_002060943.1	5692094	A	G	75.77	TRIADDRAFT_19172	synonymous_variant	LOW	6	4	10
NW_002060943.1	5692139	C	T	53.77	TRIADDRAFT_19172	missense_variant	MODERATE	8	3	11
NW_002060943.1	5692144	A	G	31.77	TRIADDRAFT_19172	missense_variant	MODERATE	8	2	10
NW_002060943.1	5701186	G	A	117.77	TRIADDRAFT_51901	intron_variant	MODIFIER	6	6	12
NW_002060943.1	5701214	A	G	164.77	TRIADDRAFT_51901	intron_variant	MODIFIER	6	6	12
NW_002060943.1	5701219	T	C	71.77	TRIADDRAFT_51901	intron_variant	MODIFIER	7	4	11
NW_002060943.1	5703006	G	A	236.77	TRIADDRAFT_51901	downstream_gene_variant	MODIFIER	3	7	10
NW_002060943.1	5704571	G	T	211.77	TRIADDRAFT_51901	downstream_gene_variant	MODIFIER	4	6	10
NW_002060943.1	5709124	G	A	337.77	TRIADDRAFT_51901-TRIADDRAFT_51902	intergenic_region	MODIFIER	4	9	13
NW_002060943.1	5709125	C	T	337.77	TRIADDRAFT_51901-TRIADDRAFT_51902	intergenic_region	MODIFIER	4	9	13
NW_002060943.1	5712327	T	C	108.77	TRIADDRAFT_51901-TRIADDRAFT_51902	intergenic_region	MODIFIER	6	4	10
NW_002060943.1	5715777	A	G	128.77	TRIADDRAFT_51901-TRIADDRAFT_51902	intergenic_region	MODIFIER	4	7	11
NW_002060943.1	5718316	G	T	143.77	TRIADDRAFT_51902	upstream_gene_variant	MODIFIER	8	5	13
NW_002060943.1	5718319	T	G	143.77	TRIADDRAFT_51902	upstream_gene_variant	MODIFIER	9	5	14
NW_002060943.1	5728926	A	G	252.77	TRIADDRAFT_51903	upstream_gene_variant	MODIFIER	0	10	10
NW_002060943.1	5728953	AT	A	321.73	TRIADDRAFT_51903	upstream_gene_variant	MODIFIER	0	11	11
NW_002060943.1	5728966	A	G	293.74	TRIADDRAFT_51903	upstream_gene_variant	MODIFIER	1	11	12
NW_002060943.1	5729950	T	A	173.77	TRIADDRAFT_51903	synonymous_variant	LOW	2	8	10
NW_002060943.1	5729978	A	G	207.77	TRIADDRAFT_51903	missense_variant	MODERATE	2	8	10
NW_002060943.1	5730040	G	A	123.77	TRIADDRAFT_51903	synonymous_variant	LOW	4	6	10
NW_002060943.1	5731994	A	C	250.03	TRIADDRAFT_51904	upstream_gene_variant	MODIFIER	1	9	10
NW_002060943.1	5744378	A	G	150.77	TRIADDRAFT_51905	upstream_gene_variant	MODIFIER	5	5	10
NW_002060943.1	5750958	G	A	256.77	TRIADDRAFT_51905	downstream_gene_variant	MODIFIER	3	7	10
NW_002060943.1	5750960	A	G	256.77	TRIADDRAFT_51905	downstream_gene_variant	MODIFIER	3	7	10
NW_002060943.1	5758719	A	G	73.77	TRIADDRAFT_51907	intron_variant	MODIFIER	7	3	10
NW_002060943.1	5758739	G	A	73.77	TRIADDRAFT_51907	intron_variant	MODIFIER	8	3	11
NW_002060943.1	5758744	A	T	31.77	TRIADDRAFT_51907	intron_variant	MODIFIER	8	2	10
NW_002060943.1	5761126	T	A	65.77	TRIADDRAFT_51907	intron_variant	MODIFIER	9	4	13
NW_002060943.1	5766981	C	T	68.77	TRIADDRAFT_51908	upstream_gene_variant	MODIFIER	8	4	12
NW_002060943.1	5767139	ACTG	A	247.73	TRIADDRAFT_51908	upstream_gene_variant	MODIFIER	3	7	10
NW_002060943.1	5771204	T	C	200.77	TRIADDRAFT_51909	upstream_gene_variant	MODIFIER	4	6	10
NW_002060943.1	5773884	C	T	286.77	TRIADDRAFT_51908	synonymous_variant	LOW	0	10	10
NW_002060943.1	5778363	T	C	163.77	TRIADDRAFT_51908	downstream_gene_variant	MODIFIER	4	8	12
NW_002060943.1	5779073	A	G	123.77	TRIADDRAFT_51908	downstream_gene_variant	MODIFIER	4	6	10
NW_002060943.1	5786204	C	G	51.77	TRIADDRAFT_10520	upstream_gene_variant	MODIFIER	8	3	11
NW_002060943.1	5788539	T	A	117.77	TRIADDRAFT_10520	intron_variant	MODIFIER	6	6	12
NW_002060943.1	5789840	A	G	66.77	TRIADDRAFT_10520	intron_variant	MODIFIER	7	3	10
NW_002060943.1	5796386	G	T	126.77	TRIADDRAFT_10520	intron_variant	MODIFIER	5	7	12
NW_002060943.1	5799903	T	C	74.77	TRIADDRAFT_10520	intron_variant	MODIFIER	6	4	10
NW_002060943.1	5800968	G	C	286.77	TRIADDRAFT_10520	intron_variant	MODIFIER	0	10	10
NW_002060943.1	5803774	C	T	298.77	TRIADDRAFT_10520	intron_variant	MODIFIER	3	8	11
NW_002060943.1	5803776	C	G	298.77	TRIADDRAFT_10520	intron_variant	MODIFIER	2	8	10
NW_002060943.1	5806486	A	C	123.77	TRIADDRAFT_10520	intron_variant	MODIFIER	4	6	10
NW_002060943.1	5806516	C	T	53.77	TRIADDRAFT_10520	intron_variant	MODIFIER	9	4	13
NW_002060943.1	5808679	A	G	89.77	TRIADDRAFT_10520	intron_variant	MODIFIER	4	6	10
NW_002060943.1	5810834	T	C	121.77	TRIADDRAFT_10520	intron_variant	MODIFIER	6	4	10
NW_002060943.1	5812703	G	A	159.77	TRIADDRAFT_10520	intron_variant	MODIFIER	5	7	12
NW_002060943.1	5813546	T	G	226.77	TRIADDRAFT_10520	intron_variant	MODIFIER	7	8	15
NW_002060943.1	5813601	G	A	151.77	TRIADDRAFT_10520	intron_variant	MODIFIER	8	7	15
NW_002060943.1	5814586	G	C	115.77	TRIADDRAFT_10520	intron_variant	MODIFIER	5	5	10
NW_002060943.1	5816224	T	C	187.77	TRIADDRAFT_10520	downstream_gene_variant	MODIFIER	4	6	10
NW_002060943.1	5831964	A	C	208.77	TRIADDRAFT_51914	upstream_gene_variant	MODIFIER	5	6	11
NW_002060943.1	5831968	T	TC	199.73	TRIADDRAFT_51914	upstream_gene_variant	MODIFIER	5	6	11
NW_002060943.1	5845154	C	T	74.77	TRIADDRAFT_51915	downstream_gene_variant	MODIFIER	6	4	10
NW_002060943.1	5848323	A	G	308.77	TRIADDRAFT_18436	upstream_gene_variant	MODIFIER	1	9	10
NW_002060943.1	5848855	G	A	128.77	TRIADDRAFT_18436	upstream_gene_variant	MODIFIER	9	5	14
NW_002060943.1	5848866	G	A	128.77	TRIADDRAFT_18436	upstream_gene_variant	MODIFIER	9	5	14
NW_002060943.1	5848893	G	C	76.77	TRIADDRAFT_18436	upstream_gene_variant	MODIFIER	7	3	10
NW_002060943.1	5854974	G	A	238.77	TRIADDRAFT_51917	intron_variant	MODIFIER	3	8	11
NW_002060943.1	5855604	G	A	179.77	TRIADDRAFT_51917	intron_variant	MODIFIER	3	10	13
NW_002060943.1	5859065	C	G	89.77	TRIADDRAFT_51917	upstream_gene_variant	MODIFIER	10	5	15
NW_002060943.1	5859102	G	A	74.77	TRIADDRAFT_51917	upstream_gene_variant	MODIFIER	6	4	10
NW_002060943.1	5865912	A	C	123.77	TRIADDRAFT_51918	intron_variant	MODIFIER	4	6	10
NW_002060943.1	5867379	G	C	370.77	TRIADDRAFT_51918	intron_variant	MODIFIER	7	10	17
NW_002060943.1	5867380	T	C	370.77	TRIADDRAFT_51918	intron_variant	MODIFIER	7	10	17
NW_002060943.1	5868662	C	T	204.77	TRIADDRAFT_51918	upstream_gene_variant	MODIFIER	4	6	10
NW_002060943.1	5868681	C	T	148.77	TRIADDRAFT_51918	upstream_gene_variant	MODIFIER	4	7	11
NW_002060943.1	5868839	T	A	211.77	TRIADDRAFT_51918	upstream_gene_variant	MODIFIER	4	6	10
NW_002060943.1	5869466	G	A	295.77	TRIADDRAFT_51918	upstream_gene_variant	MODIFIER	4	7	11
NW_002060943.1	5869479	A	G	337.77	TRIADDRAFT_51918	upstream_gene_variant	MODIFIER	4	9	13
NW_002060943.1	5869481	C	T	337.77	TRIADDRAFT_51918	upstream_gene_variant	MODIFIER	4	9	13
NW_002060943.1	5869486	G	A	343.77	TRIADDRAFT_51918	upstream_gene_variant	MODIFIER	2	9	11
NW_002060943.1	5869494	T	C	343.77	TRIADDRAFT_51918	upstream_gene_variant	MODIFIER	2	9	11
NW_002060943.1	5869520	G	A	240.77	TRIADDRAFT_51918	upstream_gene_variant	MODIFIER	4	8	12
NW_002060943.1	5880173	G	A	151.77	TRIADDRAFT_36962	upstream_gene_variant	MODIFIER	6	6	12
NW_002060943.1	5882322	G	A	266.77	TRIADDRAFT_36962	synonymous_variant	LOW	4	10	14
NW_002060943.1	5885320	T	C	246.77	TRIADDRAFT_51923	upstream_gene_variant	MODIFIER	2	9	11
NW_002060943.1	5892245	T	C	147.77	TRIADDRAFT_51922	upstream_gene_variant	MODIFIER	6	5	11
NW_002060943.1	5901149	A	G	100.77	TRIADDRAFT_51923	downstream_gene_variant	MODIFIER	5	5	10
NW_002060943.1	5904672	C	T	165.77	TRIADDRAFT_51924	intron_variant	MODIFIER	3	7	10
NW_002060943.1	5907733	T	A	144.77	TRIADDRAFT_51924	missense_variant	MODERATE	7	5	12
NW_002060943.1	5912175	G	A	154.77	TRIADDRAFT_51924	intron_variant	MODIFIER	5	6	11
NW_002060943.1	5912427	G	A	89.77	TRIADDRAFT_51924	intron_variant	MODIFIER	4	6	10
NW_002060943.1	5916603	C	T	79.77	TRIADDRAFT_51924	synonymous_variant	LOW	6	5	11
NW_002060943.1	5916684	C	G	199.77	TRIADDRAFT_51924	intron_variant	MODIFIER	3	7	10
NW_002060943.1	5917463	T	TA	33.73	TRIADDRAFT_51924	intron_variant	MODIFIER	7	3	10
NW_002060943.1	5925847	C	T	121.77	TRIADDRAFT_51924	intron_variant	MODIFIER	6	4	10
NW_002060943.1	5925852	T	C	121.77	TRIADDRAFT_51924	intron_variant	MODIFIER	6	4	10
NW_002060943.1	5926285	A	G	143.77	TRIADDRAFT_51924	intron_variant	MODIFIER	4	6	10
NW_002060943.1	5928273	C	T	120.77	TRIADDRAFT_51925	upstream_gene_variant	MODIFIER	5	6	11
NW_002060943.1	5928356	C	G	65.77	TRIADDRAFT_51925	upstream_gene_variant	MODIFIER	9	4	13
NW_002060943.1	5934597	T	C	143.77	TRIADDRAFT_63502	upstream_gene_variant	MODIFIER	9	6	15
NW_002060943.1	5940184	A	T	123.77	TRIADDRAFT_63502	intron_variant	MODIFIER	4	6	10
NW_002060943.1	5941885	C	A	295.77	TRIADDRAFT_63502	intron_variant	MODIFIER	3	7	10
NW_002060943.1	5941890	C	T	295.77	TRIADDRAFT_63502	intron_variant	MODIFIER	3	8	11
NW_002060943.1	5944370	T	G	215.77	TRIADDRAFT_51927	downstream_gene_variant	MODIFIER	3	7	10
NW_002060943.1	5948576	A	G	170.77	TRIADDRAFT_63502	downstream_gene_variant	MODIFIER	3	8	11
NW_002060943.1	5950176	T	C	31.77	TRIADDRAFT_51927	missense_variant	MODERATE	8	2	10
NW_002060943.1	5950464	AG	A	187.73	TRIADDRAFT_19907	upstream_gene_variant	MODIFIER	4	6	10
NW_002060943.1	5954025	T	C	113.77	TRIADDRAFT_51927	upstream_gene_variant	MODIFIER	6	5	11
NW_002060943.1	5959582	G	A	73.77	TRIADDRAFT_19907	downstream_gene_variant	MODIFIER	8	3	11
NW_002060943.1	5959617	T	A	59.77	TRIADDRAFT_19907	downstream_gene_variant	MODIFIER	9	3	12
NW_002060943.1	5959621	T	G	56.77	TRIADDRAFT_19907	downstream_gene_variant	MODIFIER	9	3	12
NW_002060943.1	5961993	G	GTGGAAGT	157.73	TRIADDRAFT_17577	upstream_gene_variant	MODIFIER	5	5	10
NW_002060943.1	5962000	T	C	166.77	TRIADDRAFT_17577	upstream_gene_variant	MODIFIER	5	5	10
NW_002060943.1	5963311	G	A	74.77	TRIADDRAFT_17577	upstream_gene_variant	MODIFIER	6	4	10
NW_002060943.1	5970401	T	C	199.77	TRIADDRAFT_19734	splice_region_variant&intron_variant	LOW	3	7	10
NW_002060943.1	5971141	A	C	157.77	TRIADDRAFT_51931	upstream_gene_variant	MODIFIER	4	6	10
NW_002060943.1	5971699	G	A	116.77	TRIADDRAFT_19734	synonymous_variant	LOW	5	5	10
NW_002060943.1	5976720	C	T	104.77	TRIADDRAFT_19734	upstream_gene_variant	MODIFIER	9	5	14
NW_002060943.1	5978516	C	G	152.77	TRIADDRAFT_51932	upstream_gene_variant	MODIFIER	4	6	10
NW_002060943.1	5983543	C	A	59.77	TRIADDRAFT_51933	synonymous_variant	LOW	8	3	11
NW_002060943.1	5983579	T	C	112.77	TRIADDRAFT_51933	synonymous_variant	LOW	9	4	13
NW_002060943.1	5983583	G	A	115.77	TRIADDRAFT_51933	missense_variant	MODERATE	8	4	12
NW_002060943.1	5983619	G	A	100.77	TRIADDRAFT_51933	missense_variant	MODERATE	9	4	13
NW_002060943.1	5986588	C	T	111.77	TRIADDRAFT_1922	upstream_gene_variant	MODIFIER	4	6	10
NW_002060943.1	5990922	G	A	75.77	TRIADDRAFT_1922	intron_variant	MODIFIER	8	5	13
NW_002060943.1	5990956	T	C	153.77	TRIADDRAFT_1922	intron_variant	MODIFIER	7	7	14
NW_002060943.1	5991566	A	G	116.77	TRIADDRAFT_1922	intron_variant	MODIFIER	5	5	10
NW_002060943.1	5997074	A	T	116.77	TRIADDRAFT_63504	upstream_gene_variant	MODIFIER	5	5	10
NW_002060943.1	5997564	C	T	66.77	TRIADDRAFT_63504	synonymous_variant	LOW	7	3	10
NW_002060943.1	5998148	A	G	165.77	TRIADDRAFT_63504	missense_variant	MODERATE	3	7	10
NW_002060943.1	5998859	A	G	250.77	TRIADDRAFT_51936	upstream_gene_variant	MODIFIER	5	7	12
NW_002060943.1	6001370	G	A	192.77	TRIADDRAFT_51936	upstream_gene_variant	MODIFIER	4	6	10
NW_002060943.1	6001416	G	A	112.77	TRIADDRAFT_51936	upstream_gene_variant	MODIFIER	8	6	14
NW_002060943.1	6001454	G	C	141.77	TRIADDRAFT_51936	upstream_gene_variant	MODIFIER	11	7	18
NW_002060943.1	6005730	G	A	133.77	TRIADDRAFT_18685	splice_region_variant&intron_variant	LOW	3	7	10
NW_002060943.1	6005784	C	T	123.77	TRIADDRAFT_51936	downstream_gene_variant	MODIFIER	4	6	10
NW_002060943.1	6009463	A	C	157.77	TRIADDRAFT_18685	upstream_gene_variant	MODIFIER	4	6	10
NW_002060943.1	6016904	C	T	128.77	TRIADDRAFT_35260	upstream_gene_variant	MODIFIER	4	7	11
NW_002060943.1	6021210	C	G	120.77	TRIADDRAFT_35260	upstream_gene_variant	MODIFIER	5	6	11
NW_002060943.1	6026360	A	C	207.77	TRIADDRAFT_51942	downstream_gene_variant	MODIFIER	2	8	10
NW_002060943.1	6027869	A	T	160.77	TRIADDRAFT_51941	upstream_gene_variant	MODIFIER	5	5	10
NW_002060943.1	6027892	G	A	236.77	TRIADDRAFT_51941	upstream_gene_variant	MODIFIER	3	7	10
NW_002060943.1	6033873	T	A	191.53	TRIADDRAFT_51942	upstream_gene_variant	MODIFIER	1	10	11
NW_002060943.1	6036150	A	G	178.77	TRIADDRAFT_51942	upstream_gene_variant	MODIFIER	2	9	11
NW_002060943.1	6036262	T	C	254.28	TRIADDRAFT_51942	upstream_gene_variant	MODIFIER	1	10	11
NW_002060943.1	6038430	G	A	252.77	TRIADDRAFT_63505	upstream_gene_variant	MODIFIER	4	7	11
NW_002060943.1	6038911	T	C	165.77	TRIADDRAFT_63505	upstream_gene_variant	MODIFIER	3	7	10
NW_002060943.1	6047610	A	G	196.77	TRIADDRAFT_51944	intron_variant	MODIFIER	4	7	11
NW_002060943.1	6057867	C	T	256.77	TRIADDRAFT_14428	downstream_gene_variant	MODIFIER	3	7	10
NW_002060943.1	6057869	TTA	T	67.73	TRIADDRAFT_14428	downstream_gene_variant	MODIFIER	7	3	10
NW_002060943.1	6057871	A	*, AT	382.73	TRIADDRAFT_14428	downstream_gene_variant	MODIFIER	0	3	10
NW_002060943.1	6057875	A	C	76.77	TRIADDRAFT_14428	downstream_gene_variant	MODIFIER	7	3	10
NW_002060943.1	6057900	C	A	128.77	TRIADDRAFT_14428	downstream_gene_variant	MODIFIER	4	7	11
NW_002060943.1	6058721	A	G	253.77	TRIADDRAFT_14428	downstream_gene_variant	MODIFIER	4	7	11
NW_002060943.1	6058727	A	C	208.77	TRIADDRAFT_14428	downstream_gene_variant	MODIFIER	5	6	11
NW_002060943.1	6058763	C	T	163.77	TRIADDRAFT_14428	downstream_gene_variant	MODIFIER	6	5	11
NW_002060943.1	6058768	A	G	202.77	TRIADDRAFT_14428	downstream_gene_variant	MODIFIER	6	6	12
NW_002060943.1	6058775	A	G	202.77	TRIADDRAFT_14428	downstream_gene_variant	MODIFIER	7	5	12
NW_002060943.1	6058785	T	C	160.77	TRIADDRAFT_14428	downstream_gene_variant	MODIFIER	6	4	10
NW_002060943.1	6058786	T	C	118.77	TRIADDRAFT_14428	downstream_gene_variant	MODIFIER	6	4	10
NW_002060943.1	6069232	G	T	160.77	TRIADDRAFT_14428-TRIADDRAFT_51946	intergenic_region	MODIFIER	5	7	12
NW_002060943.1	6069238	TAG	T	233.73	TRIADDRAFT_14428-TRIADDRAFT_51946	intergenic_region	MODIFIER	5	7	12
NW_002060943.1	6069285	C	T	113.77	TRIADDRAFT_14428-TRIADDRAFT_51946	intergenic_region	MODIFIER	6	5	11
NW_002060943.1	6069314	G	A	111.77	TRIADDRAFT_14428-TRIADDRAFT_51946	intergenic_region	MODIFIER	8	4	12
NW_002060943.1	6069322	G	T	109.77	TRIADDRAFT_14428-TRIADDRAFT_51946	intergenic_region	MODIFIER	8	4	12
NW_002060943.1	6069382	G	A	137.77	TRIADDRAFT_14428-TRIADDRAFT_51946	intergenic_region	MODIFIER	8	6	14
NW_002060943.1	6070819	A	G	139.77	TRIADDRAFT_14428-TRIADDRAFT_51946	intergenic_region	MODIFIER	6	5	11
NW_002060943.1	6070846	A	G	160.77	TRIADDRAFT_14428-TRIADDRAFT_51946	intergenic_region	MODIFIER	7	5	12
NW_002060943.1	6070865	G	A	163.77	TRIADDRAFT_14428-TRIADDRAFT_51946	intergenic_region	MODIFIER	5	5	10
NW_002060943.1	6070899	T	C	113.77	TRIADDRAFT_14428-TRIADDRAFT_51946	intergenic_region	MODIFIER	6	5	11
NW_002060943.1	6071421	C	A	162.77	TRIADDRAFT_14428-TRIADDRAFT_51946	intergenic_region	MODIFIER	4	7	11
NW_002060943.1	6074259	A	G	115.77	TRIADDRAFT_14428-TRIADDRAFT_51946	intergenic_region	MODIFIER	8	4	12
NW_002060943.1	6074265	T	G	112.77	TRIADDRAFT_14428-TRIADDRAFT_51946	intergenic_region	MODIFIER	9	4	13
NW_002060943.1	6074266	A	C	112.77	TRIADDRAFT_14428-TRIADDRAFT_51946	intergenic_region	MODIFIER	9	4	13
NW_002060943.1	6074270	T	A	109.77	TRIADDRAFT_14428-TRIADDRAFT_51946	intergenic_region	MODIFIER	10	4	14
NW_002060943.1	6074378	A	C	116.77	TRIADDRAFT_14428-TRIADDRAFT_51946	intergenic_region	MODIFIER	5	5	10
NW_002060943.1	6074387	A	G	166.77	TRIADDRAFT_14428-TRIADDRAFT_51946	intergenic_region	MODIFIER	5	5	10
NW_002060943.1	6074581	C	T	108.77	TRIADDRAFT_14428-TRIADDRAFT_51946	intergenic_region	MODIFIER	6	4	10
NW_002060943.1	6077683	G	A	211.77	TRIADDRAFT_14428-TRIADDRAFT_51946	intergenic_region	MODIFIER	4	6	10
NW_002060943.1	6080523	G	A	143.77	TRIADDRAFT_14428-TRIADDRAFT_51946	intergenic_region	MODIFIER	9	6	15
NW_002060943.1	6081901	G	A	246.77	TRIADDRAFT_14428-TRIADDRAFT_51946	intergenic_region	MODIFIER	5	11	16
NW_002060943.1	6083694	G	T	161.77	TRIADDRAFT_14428-TRIADDRAFT_51946	intergenic_region	MODIFIER	6	8	14
NW_002060943.1	6085480	T	G	208.77	TRIADDRAFT_51946	upstream_gene_variant	MODIFIER	5	6	11
NW_002060943.1	6085483	T	C	208.77	TRIADDRAFT_51946	upstream_gene_variant	MODIFIER	5	6	11
NW_002060943.1	6085624	C	T	187.77	TRIADDRAFT_51946	upstream_gene_variant	MODIFIER	4	6	10
NW_002060943.1	6085661	A	T	150.77	TRIADDRAFT_51946	upstream_gene_variant	MODIFIER	5	5	10
NW_002060943.1	6088285	G	A	145.77	TRIADDRAFT_51946	upstream_gene_variant	MODIFIER	5	5	10
NW_002060943.1	6088377	A	C	204.77	TRIADDRAFT_51946	upstream_gene_variant	MODIFIER	3	8	11
NW_002060943.1	6093853	G	C	108.77	TRIADDRAFT_18453	synonymous_variant	LOW	6	4	10
NW_002060943.1	6094301	T	A	148.77	TRIADDRAFT_18453	splice_region_variant&intron_variant	LOW	7	6	13
NW_002060943.1	6095030	T	A	33.77	TRIADDRAFT_18453	upstream_gene_variant	MODIFIER	7	3	10
NW_002060943.1	6098610	G	A	74.77	TRIADDRAFT_51948	missense_variant	MODERATE	6	4	10
NW_002060943.1	6098633	CAAG	C	154.73	TRIADDRAFT_51948	disruptive_inframe_deletion	MODERATE	5	5	10
NW_002060943.1	6100537	A	G	137.77	TRIADDRAFT_51948	downstream_gene_variant	MODIFIER	6	6	12
NW_002060943.1	6101285	G	A	32.77	TRIADDRAFT_51948	downstream_gene_variant	MODIFIER	7	3	10
NW_002060943.1	6103734	C	A	82.77	TRIADDRAFT_51950	upstream_gene_variant	MODIFIER	5	5	10
NW_002060943.1	6104038	T	C	131.77	TRIADDRAFT_51950	upstream_gene_variant	MODIFIER	3	7	10
NW_002060943.1	6105243	G	T	123.77	TRIADDRAFT_51949	missense_variant	MODERATE	4	6	10
NW_002060943.1	6107226	AAATAG	A	109.73	TRIADDRAFT_51949	upstream_gene_variant	MODIFIER	7	4	11
NW_002060943.1	6107245	T	A	74.77	TRIADDRAFT_51949	upstream_gene_variant	MODIFIER	6	4	10
NW_002060943.1	6107264	A	G	116.77	TRIADDRAFT_51949	upstream_gene_variant	MODIFIER	5	5	10
NW_002060943.1	6107717	C	G	123.77	TRIADDRAFT_51949	upstream_gene_variant	MODIFIER	4	6	10
NW_002060943.1	6107753	A	C	111.77	TRIADDRAFT_51949	upstream_gene_variant	MODIFIER	8	6	14
NW_002060943.1	6107804	TG	T	58.73	TRIADDRAFT_51949	upstream_gene_variant	MODIFIER	9	2	11
NW_002060943.1	6107807	T	A	67.77	TRIADDRAFT_51949	upstream_gene_variant	MODIFIER	9	3	12
NW_002060943.1	6110411	A	G	110.77	TRIADDRAFT_51949	upstream_gene_variant	MODIFIER	7	5	12
NW_002060943.1	6110429	CAAATCTAATA	C	187.73	TRIADDRAFT_51949	upstream_gene_variant	MODIFIER	9	6	15
NW_002060943.1	6119815	A	G	162.77	TRIADDRAFT_63506	upstream_gene_variant	MODIFIER	4	7	11
NW_002060943.1	6128006	ATCT	A	247.73	TRIADDRAFT_51954	upstream_gene_variant	MODIFIER	3	7	10
NW_002060943.1	6132689	T	C	223.77	TRIADDRAFT_51954	synonymous_variant	LOW	2	11	13
NW_002060943.1	6136548	CA	C	118.73	TRIADDRAFT_51954	downstream_gene_variant	MODIFIER	4	6	10
NW_002060943.1	6138454	C	T	37.77	TRIADDRAFT_51954	downstream_gene_variant	MODIFIER	7	4	11
NW_002060943.1	6139483	TAACA	T	202.73	TRIADDRAFT_51955	splice_region_variant&intron_variant	LOW	4	6	10
NW_002060943.1	6139493	C	T	211.77	TRIADDRAFT_51955	splice_region_variant&synonymous_variant	LOW	4	6	10
NW_002060943.1	6144394	A	G	91.77	TRIADDRAFT_51955	upstream_gene_variant	MODIFIER	6	4	10
NW_002060943.1	6147330	G	A	123.77	TRIADDRAFT_51956	synonymous_variant	LOW	4	6	10
NW_002060943.1	6149373	A	G	32.77	TRIADDRAFT_51956	downstream_gene_variant	MODIFIER	7	3	10
NW_002060943.1	6160143	C	T	159.77	TRIADDRAFT_18287	downstream_gene_variant	MODIFIER	5	7	12
NW_002060943.1	6162275	TA	T	60.73	TRIADDRAFT_18287	intron_variant	MODIFIER	6	4	10
NW_002060943.1	6165380	G	A	133.77	TRIADDRAFT_18287	upstream_gene_variant	MODIFIER	4	6	10
NW_002060943.1	6166834	G	T	158.77	TRIADDRAFT_18287	upstream_gene_variant	MODIFIER	4	6	10
NW_002060943.1	6168612	TA	T	191.73	TRIADDRAFT_18324	upstream_gene_variant	MODIFIER	4	7	11
NW_002060943.1	6177033	G	A	131.77	TRIADDRAFT_63507	upstream_gene_variant	MODIFIER	3	7	10
NW_002060943.1	6179771	A	G	113.77	TRIADDRAFT_18324	downstream_gene_variant	MODIFIER	6	5	11
NW_002060943.1	6181785	G	A	170.77	TRIADDRAFT_63507	missense_variant	MODERATE	3	8	11
NW_002060943.1	6181819	T	C	167.77	TRIADDRAFT_51961	downstream_gene_variant	MODIFIER	3	7	10
NW_002060943.1	6183011	T	A	74.77	TRIADDRAFT_51961	downstream_gene_variant	MODIFIER	6	4	10
NW_002060943.1	6183757	T	G	40.77	TRIADDRAFT_51961	downstream_gene_variant	MODIFIER	6	4	10
NW_002060943.1	6183810	G	A	192.77	TRIADDRAFT_51961	downstream_gene_variant	MODIFIER	4	6	10
NW_002060943.1	6183878	G	A	149.77	TRIADDRAFT_51961	downstream_gene_variant	MODIFIER	5	5	10
NW_002060943.1	6184938	A	G	128.77	TRIADDRAFT_51961	missense_variant	MODERATE	4	7	11
NW_002060943.1	6185506	G	A	128.77	TRIADDRAFT_63507	downstream_gene_variant	MODIFIER	4	7	11
NW_002060943.1	6188561	T	C	203.77	TRIADDRAFT_51961	upstream_gene_variant	MODIFIER	5	9	14
NW_002060943.1	6188943	C	T	108.77	TRIADDRAFT_51961	upstream_gene_variant	MODIFIER	6	4	10
NW_002060943.1	6190597	T	C	81.77	TRIADDRAFT_51961	upstream_gene_variant	MODIFIER	5	5	10
NW_002060943.1	6191025	TG	T	94.73	TRIADDRAFT_51961	upstream_gene_variant	MODIFIER	6	4	10
NW_002060943.1	6191162	A	AG	95.73	TRIADDRAFT_51961	upstream_gene_variant	MODIFIER	5	5	10
NW_002060943.1	6191280	T	A	211.77	TRIADDRAFT_51961	upstream_gene_variant	MODIFIER	4	6	10
NW_002060943.1	6191285	G	C	100.77	TRIADDRAFT_51961	upstream_gene_variant	MODIFIER	6	4	10
NW_002060943.1	6192714	G	A	54.77	TRIADDRAFT_51961	upstream_gene_variant	MODIFIER	7	3	10
NW_002060943.1	6200057	T	C	207.82	TRIADDRAFT_19466	upstream_gene_variant	MODIFIER	2	8	10
NW_002060943.1	6200362	T	C	123.77	TRIADDRAFT_19466	upstream_gene_variant	MODIFIER	5	6	11
NW_002060943.1	6200648	C	G	74.77	TRIADDRAFT_51962	missense_variant	MODERATE	6	4	10
NW_002060943.1	6204002	T	C	74.77	TRIADDRAFT_19466	upstream_gene_variant	MODIFIER	6	4	10
NW_002060943.1	6204201	T	G	256.77	TRIADDRAFT_19466	upstream_gene_variant	MODIFIER	3	7	10
NW_002060943.1	6204202	A	G	256.77	TRIADDRAFT_19466	upstream_gene_variant	MODIFIER	3	7	10
NW_002060943.1	6205346	A	G	33.77	TRIADDRAFT_51965	upstream_gene_variant	MODIFIER	7	3	10
NW_002060943.1	6206663	G	A	54.77	TRIADDRAFT_51965	upstream_gene_variant	MODIFIER	7	3	10
NW_002060943.1	6206699	T	C	102.77	TRIADDRAFT_51965	upstream_gene_variant	MODIFIER	8	4	12
NW_002060943.1	6206764	A	G	121.77	TRIADDRAFT_51965	upstream_gene_variant	MODIFIER	6	4	10
NW_002060943.1	6207488	T	C	113.77	TRIADDRAFT_51965	upstream_gene_variant	MODIFIER	6	5	11
NW_002060943.1	6215192	A	T	154.77	TRIADDRAFT_51968	upstream_gene_variant	MODIFIER	3	7	10
NW_002060943.1	6228642	A	T	256.77	TRIADDRAFT_51969	intron_variant	MODIFIER	3	7	10
NW_002060943.1	6228643	A	G	256.77	TRIADDRAFT_51969	intron_variant	MODIFIER	3	7	10
NW_002060943.1	6233122	C	T	34.77	TRIADDRAFT_51969	upstream_gene_variant	MODIFIER	7	3	10
NW_002060943.1	6238716	A	G	101.77	TRIADDRAFT_19732	upstream_gene_variant	MODIFIER	6	5	11
NW_002060943.1	6242359	T	C	82.77	TRIADDRAFT_49668	downstream_gene_variant	MODIFIER	5	5	10
NW_002060943.1	6242609	T	C	207.77	TRIADDRAFT_49668	downstream_gene_variant	MODIFIER	2	8	10
NW_002060943.1	6244794	A	G	82.77	TRIADDRAFT_49668	synonymous_variant	LOW	5	5	10
NW_002060943.1	6245596	C	T	147.77	TRIADDRAFT_51972	upstream_gene_variant	MODIFIER	6	5	11
NW_002060943.1	6249177	TGTACA	T	247.73	TRIADDRAFT_49668	upstream_gene_variant	MODIFIER	3	7	10
NW_002060943.1	6249538	A	G	208.77	TRIADDRAFT_49668	upstream_gene_variant	MODIFIER	5	6	11
NW_002060943.1	6249543	GT	G	199.73	TRIADDRAFT_49668	upstream_gene_variant	MODIFIER	5	6	11
NW_002060943.1	6255476	G	A	116.77	TRIADDRAFT_51972	downstream_gene_variant	MODIFIER	5	5	10
NW_002060943.1	6257366	TA	T	169.73	TRIADDRAFT_51973	intron_variant	MODIFIER	6	6	12
NW_002060943.1	6257456	T	C	108.77	TRIADDRAFT_51973	intron_variant	MODIFIER	6	4	10
NW_002060943.1	6261106	G	A	121.77	TRIADDRAFT_51973	upstream_gene_variant	MODIFIER	4	6	10
NW_002060943.1	6261118	T	C	133.77	TRIADDRAFT_51973	upstream_gene_variant	MODIFIER	7	5	12
NW_002060943.1	6261126	GT	G	116.73	TRIADDRAFT_51973	upstream_gene_variant	MODIFIER	5	5	10
NW_002060943.1	6261229	A	G	71.77	TRIADDRAFT_51973	upstream_gene_variant	MODIFIER	7	4	11
NW_002060943.1	6261234	A	G	115.77	TRIADDRAFT_51973	upstream_gene_variant	MODIFIER	8	4	12
NW_002060943.1	6261236	A	G	115.77	TRIADDRAFT_51973	upstream_gene_variant	MODIFIER	8	4	12
NW_002060943.1	6261243	A	G	112.77	TRIADDRAFT_51973	upstream_gene_variant	MODIFIER	7	3	10
NW_002060943.1	6261383	A	G	108.77	TRIADDRAFT_51973	upstream_gene_variant	MODIFIER	6	4	10
NW_002060943.1	6262819	T	C	157.77	TRIADDRAFT_18721	missense_variant	MODERATE	5	6	11
NW_002060943.1	6262841	A	G	71.77	TRIADDRAFT_18721	synonymous_variant	LOW	7	4	11
NW_002060943.1	6262849	G	A	265.77	TRIADDRAFT_18721	missense_variant	MODERATE	4	8	12
NW_002060943.1	6262867	T	C	379.77	TRIADDRAFT_18721	missense_variant	MODERATE	4	10	14
NW_002060943.1	6262871	C	G	382.77	TRIADDRAFT_18721	synonymous_variant	LOW	3	10	13
NW_002060943.1	6262910	C	G	378.77	TRIADDRAFT_18721	missense_variant	MODERATE	3	9	12
NW_002060943.1	6262912	C	G	378.77	TRIADDRAFT_18721	missense_variant	MODERATE	3	10	13
NW_002060943.1	6262931	G	A	256.77	TRIADDRAFT_18721	splice_region_variant&intron_variant	LOW	3	7	10
NW_002060943.1	6262938	T	C	256.77	TRIADDRAFT_51973	upstream_gene_variant	MODIFIER	3	7	10
NW_002060943.1	6262948	A	G	295.77	TRIADDRAFT_51973	upstream_gene_variant	MODIFIER	4	6	10
NW_002060943.1	6262955	T	TAA	265.73	TRIADDRAFT_51973	upstream_gene_variant	MODIFIER	4	7	11
NW_002060943.1	6262956	T	TC	265.73	TRIADDRAFT_51973	upstream_gene_variant	MODIFIER	3	8	11
NW_002060943.1	6263578	G	A	91.77	TRIADDRAFT_51973	upstream_gene_variant	MODIFIER	11	4	15
NW_002060943.1	6263633	A	AAT	187.73	TRIADDRAFT_51973	upstream_gene_variant	MODIFIER	9	6	15
NW_002060943.1	6263641	C	T	196.77	TRIADDRAFT_51973	upstream_gene_variant	MODIFIER	9	6	15
NW_002060943.1	6263670	G	A	100.77	TRIADDRAFT_18721	intron_variant	MODIFIER	8	5	13
NW_002060943.1	6263700	A	C	202.77	TRIADDRAFT_18721	intron_variant	MODIFIER	7	6	13
NW_002060943.1	6263702	G	C	202.77	TRIADDRAFT_18721	intron_variant	MODIFIER	7	6	13
NW_002060943.1	6263707	C	T	247.77	TRIADDRAFT_18721	intron_variant	MODIFIER	6	7	13
NW_002060943.1	6263711	T	C	205.77	TRIADDRAFT_18721	intron_variant	MODIFIER	6	6	12
NW_002060943.1	6263715	A	C	205.77	TRIADDRAFT_18721	intron_variant	MODIFIER	6	6	12
NW_002060943.1	6263735	T	C	244.77	TRIADDRAFT_18721	intron_variant	MODIFIER	7	7	14
NW_002060943.1	6263748	A	G	244.77	TRIADDRAFT_18721	intron_variant	MODIFIER	7	7	14
NW_002060943.1	6263750	C	T	244.77	TRIADDRAFT_18721	intron_variant	MODIFIER	7	7	14
NW_002060943.1	6263782	T	C	106.77	TRIADDRAFT_18721	intron_variant	MODIFIER	11	4	15
NW_002060943.1	6263787	G	C	106.77	TRIADDRAFT_18721	intron_variant	MODIFIER	11	4	15
NW_002060943.1	6263795	C	T	103.77	TRIADDRAFT_18721	intron_variant	MODIFIER	11	4	15
NW_002060943.1	6263808	C	A	109.77	TRIADDRAFT_18721	intron_variant	MODIFIER	10	4	14
NW_002060943.1	6263811	G	A	109.77	TRIADDRAFT_18721	intron_variant	MODIFIER	10	4	14
NW_002060943.1	6263823	TA	T	103.73	TRIADDRAFT_18721	intron_variant	MODIFIER	9	4	13
NW_002060943.1	6263831	T	C	245.77	TRIADDRAFT_18721	intron_variant	MODIFIER	5	7	12
NW_002060943.1	6263849	G	A	232.77	TRIADDRAFT_18721	intron_variant	MODIFIER	5	8	13
NW_002060943.1	6263881	A	C	156.77	TRIADDRAFT_18721	intron_variant	MODIFIER	6	7	13
NW_002060943.1	6264010	C	T	73.77	TRIADDRAFT_18721	intron_variant	MODIFIER	8	5	13
NW_002060943.1	6264025	C	A	49.77	TRIADDRAFT_18721	intron_variant	MODIFIER	9	3	12
NW_002060943.1	6264471	T	C	108.77	TRIADDRAFT_18721	intron_variant	MODIFIER	6	4	10
NW_002060943.1	6270540	A	G	278.74	TRIADDRAFT_20384	synonymous_variant	LOW	1	11	12
NW_002060943.1	6270906	A	G	207.82	TRIADDRAFT_20384	synonymous_variant	LOW	2	8	10
NW_002060943.1	6272048	C	T	107.77	TRIADDRAFT_20384	missense_variant	MODERATE	8	5	13
NW_002060943.1	6272087	A	G	66.77	TRIADDRAFT_20384	synonymous_variant	LOW	7	3	10
NW_002060943.1	6275324	C	T	106.77	TRIADDRAFT_18185	missense_variant	MODERATE	6	6	12
NW_002060943.1	6281715	C	T	63.77	TRIADDRAFT_19407	upstream_gene_variant	MODIFIER	8	3	11
NW_002060943.1	6285245	A	C	117.77	TRIADDRAFT_19407	upstream_gene_variant	MODIFIER	6	6	12
NW_002060943.1	6285718	C	T	74.77	TRIADDRAFT_19292	synonymous_variant	LOW	6	4	10
NW_002060943.1	6289027	C	G	153.77	TRIADDRAFT_20060	upstream_gene_variant	MODIFIER	4	6	10
NW_002060943.1	6289069	C	T	109.77	TRIADDRAFT_20060	upstream_gene_variant	MODIFIER	4	6	10
NW_002060943.1	6289985	C	T	165.77	TRIADDRAFT_19969	upstream_gene_variant	MODIFIER	3	7	10
NW_002060943.1	6293109	A	T	82.77	TRIADDRAFT_19969	upstream_gene_variant	MODIFIER	5	5	10
NW_002060943.1	6300732	C	A	158.77	TRIADDRAFT_20121	upstream_gene_variant	MODIFIER	4	6	10
NW_002060943.1	6301657	C	T	186.77	TRIADDRAFT_20121	upstream_gene_variant	MODIFIER	5	8	13
NW_002060943.1	6301674	A	T	159.77	TRIADDRAFT_20121	upstream_gene_variant	MODIFIER	5	7	12
NW_002060943.1	6301693	A	G	120.77	TRIADDRAFT_20121	upstream_gene_variant	MODIFIER	5	6	11
NW_002060943.1	6303908	T	C	107.77	TRIADDRAFT_20121	upstream_gene_variant	MODIFIER	6	4	10
NW_002060943.1	6306022	G	C	104.77	TRIADDRAFT_19385	intron_variant	MODIFIER	5	5	10
NW_002060943.1	6329775	G	A	113.77	TRIADDRAFT_51986	synonymous_variant	LOW	6	5	11
NW_002060943.1	6330284	A	G	52.77	TRIADDRAFT_51986	upstream_gene_variant	MODIFIER	7	3	10
NW_002060943.1	6330776	A	G	110.77	TRIADDRAFT_51986	upstream_gene_variant	MODIFIER	7	5	12
NW_002060943.1	6330809	G	A	70.77	TRIADDRAFT_51986	upstream_gene_variant	MODIFIER	9	5	14
NW_002060943.1	6331744	T	G	123.77	TRIADDRAFT_51986	upstream_gene_variant	MODIFIER	4	6	10
NW_002060943.1	6339923	T	C	163.77	TRIADDRAFT_49674	downstream_gene_variant	MODIFIER	6	5	11
NW_002060943.1	6339924	A	G	163.77	TRIADDRAFT_49674	downstream_gene_variant	MODIFIER	6	5	11
NW_002060943.1	6342984	T	C	62.77	TRIADDRAFT_49674-TRIADDRAFT_8888	intergenic_region	MODIFIER	6	4	10
NW_002060943.1	6348620	G	A	165.77	TRIADDRAFT_8888	upstream_gene_variant	MODIFIER	3	7	10
NW_002060943.1	6353656	A	G	58.77	TRIADDRAFT_19671	upstream_gene_variant	MODIFIER	6	4	10
NW_002060943.1	6355674	G	A	101.77	TRIADDRAFT_8888	downstream_gene_variant	MODIFIER	7	4	11
NW_002060943.1	6365064	T	A	121.77	TRIADDRAFT_19804	upstream_gene_variant	MODIFIER	6	4	10
NW_002060943.1	6365068	G	A	121.77	TRIADDRAFT_19804	upstream_gene_variant	MODIFIER	6	4	10
NW_002060943.1	6366030	A	G	116.77	TRIADDRAFT_19804	upstream_gene_variant	MODIFIER	5	5	10
NW_002060943.1	6366069	T	C	157.77	TRIADDRAFT_19804	upstream_gene_variant	MODIFIER	4	6	10
NW_002060943.1	6371360	A	G	111.77	TRIADDRAFT_19084	upstream_gene_variant	MODIFIER	5	5	10
NW_002060943.1	6377969	G	A	118.77	TRIADDRAFT_15916	missense_variant	MODERATE	6	4	10
NW_002060943.1	6377977	T	C	76.77	TRIADDRAFT_15916	synonymous_variant	LOW	7	3	10
NW_002060943.1	6384741	T	C	123.77	TRIADDRAFT_19428	upstream_gene_variant	MODIFIER	4	6	10
NW_002060943.1	6386318	G	A	154.77	TRIADDRAFT_20045	synonymous_variant	LOW	5	6	11
NW_002060943.1	6406360	T	C	114.77	TRIADDRAFT_51991	upstream_gene_variant	MODIFIER	7	6	13
NW_002060943.1	6413001	T	C	116.77	TRIADDRAFT_51991	intron_variant	MODIFIER	5	5	10
NW_002060943.1	6425742	T	C	314.77	TRIADDRAFT_19790	downstream_gene_variant	MODIFIER	2	9	11
NW_002060943.1	6425833	AT	A	187.73	TRIADDRAFT_19790	downstream_gene_variant	MODIFIER	2	8	10
NW_002060943.1	6426093	T	C	211.77	TRIADDRAFT_51992	synonymous_variant	LOW	4	6	10
NW_002060943.1	6430942	T	C	76.77	TRIADDRAFT_19790	upstream_gene_variant	MODIFIER	7	5	12
NW_002060943.1	6440457	C	T	117.77	TRIADDRAFT_19365	downstream_gene_variant	MODIFIER	6	6	12
NW_002060943.1	6441878	A	G	204.77	TRIADDRAFT_19365	downstream_gene_variant	MODIFIER	6	10	16
NW_002060943.1	6450006	A	G	229.77	TRIADDRAFT_18842	upstream_gene_variant	MODIFIER	6	8	14
NW_002060943.1	6450038	A	C	179.77	TRIADDRAFT_18842	upstream_gene_variant	MODIFIER	8	6	14
NW_002060943.1	6450051	T	A	173.77	TRIADDRAFT_18842	upstream_gene_variant	MODIFIER	10	5	15
NW_002060943.1	6490739	G	A	66.77	TRIADDRAFT_20056	upstream_gene_variant	MODIFIER	7	3	10
NW_002060943.1	6494893	T	A	125.77	TRIADDRAFT_20056	missense_variant	MODERATE	5	7	12
NW_002060943.1	6494909	G	A	164.77	TRIADDRAFT_20056	synonymous_variant	LOW	5	8	13
NW_002060943.1	6495756	C	T	32.77	TRIADDRAFT_52000	downstream_gene_variant	MODIFIER	7	3	10
NW_002060943.1	6499366	C	T	208.77	TRIADDRAFT_20056	downstream_gene_variant	MODIFIER	5	6	11
NW_002060943.1	6499374	C	T	230.77	TRIADDRAFT_20056	downstream_gene_variant	MODIFIER	5	6	11
NW_002060943.1	6503075	A	G	68.77	TRIADDRAFT_52000	upstream_gene_variant	MODIFIER	8	4	12
NW_002060943.1	6503128	C	T	61.77	TRIADDRAFT_52000	upstream_gene_variant	MODIFIER	9	3	12
NW_002060943.1	6503162	T	A	63.77	TRIADDRAFT_52000	upstream_gene_variant	MODIFIER	8	3	11
NW_002060943.1	6503418	A	G	234.77	TRIADDRAFT_52000	upstream_gene_variant	MODIFIER	3	8	11
NW_002060943.1	6507573	A	G	68.77	TRIADDRAFT_52000-TRIADDRAFT_19834	intergenic_region	MODIFIER	8	4	12
NW_002060943.1	6520589	A	G	165.77	TRIADDRAFT_52000-TRIADDRAFT_19834	intergenic_region	MODIFIER	3	7	10
NW_002060943.1	6520643	A	G	240.77	TRIADDRAFT_52000-TRIADDRAFT_19834	intergenic_region	MODIFIER	4	9	13
NW_002060943.1	6531240	T	G	69.77	TRIADDRAFT_52000-TRIADDRAFT_19834	intergenic_region	MODIFIER	5	5	10
NW_002060943.1	6538925	C	T	139.77	TRIADDRAFT_19834	synonymous_variant	LOW	6	6	12
NW_002060943.1	6539400	T	C	57.77	TRIADDRAFT_19834	synonymous_variant	LOW	6	4	10
NW_002060943.1	6542757	T	G	198.77	TRIADDRAFT_63181	splice_region_variant&intron_variant	LOW	5	8	13
NW_002060943.1	6542776	A	T	71.77	TRIADDRAFT_19834	downstream_gene_variant	MODIFIER	7	4	11
NW_002060943.1	6542824	G	A	82.77	TRIADDRAFT_19834	downstream_gene_variant	MODIFIER	5	5	10
NW_002060943.1	6544984	T	C	62.77	TRIADDRAFT_52003	upstream_gene_variant	MODIFIER	10	4	14
NW_002060943.1	6545009	C	A	259.77	TRIADDRAFT_52003	upstream_gene_variant	MODIFIER	5	9	14
NW_002060943.1	6550663	T	A	294.77	TRIADDRAFT_63181	upstream_gene_variant	MODIFIER	2	8	10
NW_002060943.1	6550721	TTCCAAC	T	289.73	TRIADDRAFT_63181	upstream_gene_variant	MODIFIER	3	8	11
NW_002060943.1	6551455	A	T	195.77	TRIADDRAFT_52003	downstream_gene_variant	MODIFIER	6	8	14
NW_002060943.1	6551683	G	A	107.77	TRIADDRAFT_52004	missense_variant	MODERATE	7	4	11
NW_002060943.1	6551685	G	A	107.77	TRIADDRAFT_52004	synonymous_variant	LOW	7	4	11
NW_002060943.1	6558125	A	G	165.77	TRIADDRAFT_52004	upstream_gene_variant	MODIFIER	3	7	10
NW_002060943.1	6561823	C	T	101.77	TRIADDRAFT_18955	upstream_gene_variant	MODIFIER	6	4	10
NW_002060943.1	6586566	T	A	157.77	TRIADDRAFT_49680	intron_variant	MODIFIER	4	6	10
NW_002060943.1	6586572	CA	C	90.73	TRIADDRAFT_49680	intron_variant	MODIFIER	7	4	11
NW_002060943.1	6586627	G	A	150.77	TRIADDRAFT_49680	intron_variant	MODIFIER	4	7	11
NW_002060943.1	6587500	A	C	128.77	TRIADDRAFT_49680	downstream_gene_variant	MODIFIER	4	7	11
NW_002060943.1	6593132	T	C	182.03	TRIADDRAFT_49680-TRIADDRAFT_52011	intergenic_region	MODIFIER	1	9	10
NW_002060943.1	6603310	TCAC	T	337.75	TRIADDRAFT_52011	upstream_gene_variant	MODIFIER	1	9	10
NW_002060943.1	6604447	T	C	74.77	TRIADDRAFT_52011	upstream_gene_variant	MODIFIER	6	4	10
NW_002060943.1	6607072	T	C	157.77	TRIADDRAFT_52011	intron_variant	MODIFIER	4	6	10
NW_002060943.1	6607129	TTCATTGG	T	200.73	TRIADDRAFT_52011	intron_variant	MODIFIER	7	7	14
NW_002060943.1	6607171	C	T	253.77	TRIADDRAFT_52011	intron_variant	MODIFIER	4	7	11
NW_002060943.1	6607177	A	G	253.77	TRIADDRAFT_52011	intron_variant	MODIFIER	4	7	11
NW_002060943.1	6607183	G	C	253.77	TRIADDRAFT_52011	intron_variant	MODIFIER	4	7	11
NW_002060943.1	6608680	C	T	157.77	TRIADDRAFT_52011	missense_variant	MODERATE	4	6	10
NW_002060943.1	6610109	C	T	237.77	TRIADDRAFT_52011	synonymous_variant	LOW	5	9	14
NW_002060943.1	6612844	C	T	158.77	TRIADDRAFT_52011	synonymous_variant	LOW	4	6	10
NW_002060943.1	6612864	G	A	74.77	TRIADDRAFT_52011	missense_variant	MODERATE	6	4	10
NW_002060943.1	6616306	A	G	210.77	TRIADDRAFT_52011	downstream_gene_variant	MODIFIER	4	10	14
NW_002060943.1	6616336	T	C	100.77	TRIADDRAFT_52011	downstream_gene_variant	MODIFIER	10	5	15
NW_002060943.1	6622941	A	G	165.77	TRIADDRAFT_52011-TRIADDRAFT_18977	intergenic_region	MODIFIER	3	7	10
NW_002060943.1	6638032	C	A	117.77	TRIADDRAFT_18977	intron_variant	MODIFIER	6	6	12
NW_002060943.1	6638062	T	C	114.77	TRIADDRAFT_18977	intron_variant	MODIFIER	7	6	13
NW_002060943.1	6640866	A	G	67.77	TRIADDRAFT_18977	downstream_gene_variant	MODIFIER	6	4	10
NW_002060943.1	6644770	G	A	33.77	TRIADDRAFT_18977-TRIADDRAFT_49681	intergenic_region	MODIFIER	7	3	10
NW_002060943.1	6646103	G	A	63.77	TRIADDRAFT_18977-TRIADDRAFT_49681	intergenic_region	MODIFIER	8	3	11
NW_002060943.1	6653600	C	G	111.77	TRIADDRAFT_49681	synonymous_variant	LOW	8	6	14
NW_002060943.1	6653652	A	G	111.77	TRIADDRAFT_49681	splice_region_variant&intron_variant	LOW	8	6	14
NW_002060943.1	6654170	G	A	76.77	TRIADDRAFT_49681	missense_variant	MODERATE	6	4	10
NW_002060943.1	6654306	T	G	66.77	TRIADDRAFT_49681	splice_region_variant&intron_variant	LOW	8	3	11
NW_002060943.1	6654307	T	C	66.77	TRIADDRAFT_49681	splice_region_variant&intron_variant	LOW	8	2	10
NW_002060943.1	6656998	G	A	89.77	TRIADDRAFT_18691	upstream_gene_variant	MODIFIER	4	6	10
NW_002060943.1	6657057	T	G	123.77	TRIADDRAFT_18691	upstream_gene_variant	MODIFIER	4	6	10
NW_002060943.1	6657762	A	G	37.77	TRIADDRAFT_18691	upstream_gene_variant	MODIFIER	7	4	11
NW_002060943.1	6657812	A	G	117.77	TRIADDRAFT_18691	upstream_gene_variant	MODIFIER	6	6	12
NW_002060943.1	6659328	A	G	157.77	TRIADDRAFT_18691	upstream_gene_variant	MODIFIER	4	6	10
NW_002060943.1	6659382	G	A	116.77	TRIADDRAFT_18691	upstream_gene_variant	MODIFIER	5	5	10
NW_002060943.1	6659395	T	G	163.77	TRIADDRAFT_18691	upstream_gene_variant	MODIFIER	5	5	10
NW_002060943.1	6660382	A	C	245.77	TRIADDRAFT_18691	upstream_gene_variant	MODIFIER	4	9	13
NW_002060943.1	6660428	G	C	310.77	TRIADDRAFT_18691	upstream_gene_variant	MODIFIER	3	9	12
NW_002060943.1	6660451	T	C	265.77	TRIADDRAFT_18691	upstream_gene_variant	MODIFIER	5	7	12
NW_002060943.1	6660488	C	CCGTACTGTAG	109.73	TRIADDRAFT_18691	upstream_gene_variant	MODIFIER	7	4	11
NW_002060943.1	6660510	C	T	76.77	TRIADDRAFT_18691	upstream_gene_variant	MODIFIER	7	3	10
NW_002060943.1	6664831	T	C	32.77	TRIADDRAFT_19677	upstream_gene_variant	MODIFIER	7	3	10
NW_002060943.1	6668476	C	T	157.77	TRIADDRAFT_19677	upstream_gene_variant	MODIFIER	6	7	13
NW_002060943.1	6670250	G	T	66.77	TRIADDRAFT_19677	intron_variant	MODIFIER	7	3	10
NW_002060943.1	6680609	C	T	149.77	TRIADDRAFT_20006	missense_variant	MODERATE	6	6	12
NW_002060943.1	6682229	A	T	193.77	TRIADDRAFT_20006	upstream_gene_variant	MODIFIER	5	7	12
NW_002060943.1	6682262	A	G	108.77	TRIADDRAFT_20006	upstream_gene_variant	MODIFIER	6	4	10
NW_002060943.1	6682274	T	C	108.77	TRIADDRAFT_20006	upstream_gene_variant	MODIFIER	6	4	10
NW_002060943.1	6686596	A	G	294.77	TRIADDRAFT_52017	synonymous_variant	LOW	0	11	11
NW_002060943.1	6692704	A	G	33.77	TRIADDRAFT_52018	upstream_gene_variant	MODIFIER	7	3	10
NW_002060943.1	6695080	A	G	139.77	TRIADDRAFT_52019	downstream_gene_variant	MODIFIER	10	6	16
NW_002060943.1	6697248	G	T	151.77	TRIADDRAFT_52018	downstream_gene_variant	MODIFIER	8	7	15
NW_002060943.1	6702556	G	C	159.77	TRIADDRAFT_52019	upstream_gene_variant	MODIFIER	5	7	12
NW_002060943.1	6702601	A	G	118.77	TRIADDRAFT_52019	upstream_gene_variant	MODIFIER	6	4	10
NW_002060943.1	6702974	T	C	295.77	TRIADDRAFT_52019	upstream_gene_variant	MODIFIER	3	8	11
NW_002060943.1	6702986	C	G	295.77	TRIADDRAFT_52019	upstream_gene_variant	MODIFIER	3	8	11
NW_002060943.1	6706795	C	T	205.77	TRIADDRAFT_52022	upstream_gene_variant	MODIFIER	6	6	12
NW_002060943.1	6706805	A	C	205.77	TRIADDRAFT_52022	upstream_gene_variant	MODIFIER	6	6	12
NW_002060943.1	6710040	A	AG	211.73	TRIADDRAFT_63511	upstream_gene_variant	MODIFIER	4	7	11
NW_002060943.1	6710043	A	AG	44.73	TRIADDRAFT_63511	upstream_gene_variant	MODIFIER	7	3	10
NW_002060943.1	6710342	G	C	159.77	TRIADDRAFT_63511	upstream_gene_variant	MODIFIER	5	7	12
NW_002060943.1	6712896	C	T	34.77	TRIADDRAFT_52022	intron_variant	MODIFIER	8	4	12
NW_002060943.1	6720692	T	C	131.77	TRIADDRAFT_52022	downstream_gene_variant	MODIFIER	3	7	10
NW_002060943.1	6731772	A	T	167.77	TRIADDRAFT_52023	upstream_gene_variant	MODIFIER	4	8	12
NW_002060943.1	6736001	C	T	74.77	TRIADDRAFT_52023-TRIADDRAFT_52024	intergenic_region	MODIFIER	6	4	10
NW_002060943.1	6736038	C	T	157.77	TRIADDRAFT_52023-TRIADDRAFT_52024	intergenic_region	MODIFIER	8	5	13
NW_002060943.1	6736045	T	C	157.77	TRIADDRAFT_52023-TRIADDRAFT_52024	intergenic_region	MODIFIER	8	5	13
NW_002060943.1	6743656	A	C	71.77	TRIADDRAFT_52024	upstream_gene_variant	MODIFIER	7	4	11
NW_002060943.1	6749219	G	A	82.77	TRIADDRAFT_18952	upstream_gene_variant	MODIFIER	5	5	10
NW_002060943.1	6749260	T	C	167.77	TRIADDRAFT_18952	upstream_gene_variant	MODIFIER	5	6	11
NW_002060943.1	6749284	C	A	121.77	TRIADDRAFT_18952	upstream_gene_variant	MODIFIER	6	4	10
NW_002060943.1	6763104	C	G	32.77	TRIADDRAFT_63512	upstream_gene_variant	MODIFIER	7	3	10
NW_002060943.1	6764369	C	T	278.77	TRIADDRAFT_52026	upstream_gene_variant	MODIFIER	6	8	14
NW_002060943.1	6764391	G	A	342.77	TRIADDRAFT_52026	upstream_gene_variant	MODIFIER	5	10	15
NW_002060943.1	6764429	A	C	289.77	TRIADDRAFT_52026	upstream_gene_variant	MODIFIER	5	8	13
NW_002060943.1	6764448	C	G	337.77	TRIADDRAFT_52026	upstream_gene_variant	MODIFIER	3	8	11
NW_002060943.1	6765242	G	A	57.77	TRIADDRAFT_63512	missense_variant	MODERATE	10	3	13
NW_002060943.1	6765423	G	A	279.77	TRIADDRAFT_63512	synonymous_variant	LOW	6	10	16
NW_002060943.1	6771852	G	A	102.77	TRIADDRAFT_63512-TRIADDRAFT_52029	intergenic_region	MODIFIER	8	4	12
NW_002060943.1	6778285	G	A	157.77	TRIADDRAFT_52029	missense_variant	MODERATE	4	6	10
NW_002060943.1	6778703	G	T	142.77	TRIADDRAFT_52029	upstream_gene_variant	MODIFIER	5	9	14
NW_002060943.1	6778965	GTACTGC	G	157.73	TRIADDRAFT_52029	upstream_gene_variant	MODIFIER	5	5	10
NW_002060943.1	6779066	T	A	260.77	TRIADDRAFT_52029	upstream_gene_variant	MODIFIER	2	8	10
NW_002060943.1	6779095	A	G	281.77	TRIADDRAFT_52029	upstream_gene_variant	MODIFIER	2	8	10
NW_002060943.1	6786457	A	G	116.77	TRIADDRAFT_52030	intron_variant	MODIFIER	5	5	10
NW_002060943.1	6788034	T	A	86.77	TRIADDRAFT_52030	missense_variant	MODERATE	5	6	11
NW_002060943.1	6788334	A	T	165.77	TRIADDRAFT_52030	missense_variant	MODERATE	3	7	10
NW_002060943.1	6788370	G	A	166.77	TRIADDRAFT_52030	missense_variant	MODERATE	4	8	12
NW_002060943.1	6788401	C	T	166.77	TRIADDRAFT_52030	missense_variant	MODERATE	5	5	10
NW_002060943.1	6788404	A	G	166.77	TRIADDRAFT_52030	missense_variant	MODERATE	5	5	10
NW_002060943.1	6789321	A	C	56.77	TRIADDRAFT_52030	synonymous_variant	LOW	7	3	10
NW_002060943.1	6793718	T	G	166.77	TRIADDRAFT_52030	intron_variant	MODIFIER	5	5	10
NW_002060943.1	6800737	C	T	116.77	TRIADDRAFT_52031	upstream_gene_variant	MODIFIER	5	5	10
NW_002060943.1	6802344	T	G	211.77	TRIADDRAFT_52031	intron_variant	MODIFIER	4	6	10
NW_002060943.1	6802348	T	G	211.77	TRIADDRAFT_52031	intron_variant	MODIFIER	4	6	10
NW_002060943.1	6808702	G	A	111.77	TRIADDRAFT_52033	upstream_gene_variant	MODIFIER	4	6	10
NW_002060943.1	6809642	A	G	82.77	TRIADDRAFT_52032	missense_variant	MODERATE	5	5	10
NW_002060943.1	6810066	T	C	173.77	TRIADDRAFT_52032	synonymous_variant	LOW	2	8	10
NW_002060943.1	6827634	T	C	177.77	TRIADDRAFT_11246	synonymous_variant	LOW	3	9	12
NW_002060943.1	6827676	A	G	204.77	TRIADDRAFT_11246	synonymous_variant	LOW	3	8	11
NW_002060943.1	6832593	T	C	76.77	TRIADDRAFT_19404	upstream_gene_variant	MODIFIER	7	5	12
NW_002060943.1	6832609	G	C	73.77	TRIADDRAFT_19404	upstream_gene_variant	MODIFIER	8	5	13
NW_002060943.1	6832619	TC	T	112.73	TRIADDRAFT_19404	upstream_gene_variant	MODIFIER	7	5	12
NW_002060943.1	6832701	G	C	121.77	TRIADDRAFT_19404	upstream_gene_variant	MODIFIER	6	6	12
NW_002060943.1	6834970	G	C	32.77	TRIADDRAFT_19404	upstream_gene_variant	MODIFIER	7	3	10
NW_002060943.1	6835940	T	C	123.77	TRIADDRAFT_19404	synonymous_variant	LOW	4	6	10
NW_002060943.1	6837729	T	A	141.77	TRIADDRAFT_19404	intron_variant	MODIFIER	8	5	13
NW_002060943.1	6837760	A	C	110.77	TRIADDRAFT_19404	intron_variant	MODIFIER	7	5	12
NW_002060943.1	6837813	C	T	110.77	TRIADDRAFT_19404	intron_variant	MODIFIER	6	7	13
NW_002060943.1	6839506	A	G	145.77	TRIADDRAFT_20303	upstream_gene_variant	MODIFIER	4	7	11
NW_002060943.1	6839521	T	C	199.77	TRIADDRAFT_20303	upstream_gene_variant	MODIFIER	3	7	10
NW_002060943.1	6842545	T	G	156.77	TRIADDRAFT_20303	upstream_gene_variant	MODIFIER	6	7	13
NW_002060943.1	6842604	T	C	118.77	TRIADDRAFT_20303	upstream_gene_variant	MODIFIER	7	4	11
NW_002060943.1	6846401	A	AT	146.73	TRIADDRAFT_1100	upstream_gene_variant	MODIFIER	4	6	10
NW_002060943.1	6846404	C	CG	112.73	TRIADDRAFT_1100	upstream_gene_variant	MODIFIER	6	4	10
NW_002060943.1	6846423	A	C	121.77	TRIADDRAFT_1100	upstream_gene_variant	MODIFIER	6	4	10
NW_002060943.1	6849360	C	T	301.77	TRIADDRAFT_1100	upstream_gene_variant	MODIFIER	2	8	10
NW_002060943.1	6849362	A	G	301.77	TRIADDRAFT_1100	upstream_gene_variant	MODIFIER	2	8	10
NW_002060943.1	6852657	T	G	146.77	TRIADDRAFT_20303	downstream_gene_variant	MODIFIER	5	5	10
NW_002060943.1	6853520	AT	A	227.73	TRIADDRAFT_1100	intron_variant	MODIFIER	3	7	10
NW_002060943.1	6853527	A	G	236.77	TRIADDRAFT_1100	intron_variant	MODIFIER	3	7	10
NW_002060943.1	6856163	T	C	120.77	TRIADDRAFT_1100	downstream_gene_variant	MODIFIER	5	6	11
NW_002060943.1	6856602	G	A	115.77	TRIADDRAFT_1100	downstream_gene_variant	MODIFIER	8	3	11
NW_002060943.1	6857591	T	G	160.77	TRIADDRAFT_20218	upstream_gene_variant	MODIFIER	8	7	15
NW_002060943.1	6862812	T	A	160.77	TRIADDRAFT_20218	intron_variant	MODIFIER	5	5	10
NW_002060943.1	6862813	A	T	160.77	TRIADDRAFT_20218	intron_variant	MODIFIER	5	5	10
NW_002060943.1	6862820	G	A	142.77	TRIADDRAFT_20218	intron_variant	MODIFIER	6	5	11
NW_002060943.1	6866240	C	T	155.77	TRIADDRAFT_20218	downstream_gene_variant	MODIFIER	5	6	11
NW_002060943.1	6867040	T	C	121.77	TRIADDRAFT_11617	upstream_gene_variant	MODIFIER	6	4	10
NW_002060943.1	6867042	C	T	121.77	TRIADDRAFT_11617	upstream_gene_variant	MODIFIER	6	4	10
NW_002060943.1	6869876	A	C	82.77	TRIADDRAFT_11617	upstream_gene_variant	MODIFIER	5	5	10
NW_002060943.1	6871338	A	G	130.77	TRIADDRAFT_11617	upstream_gene_variant	MODIFIER	5	8	13
NW_002060943.1	6871755	T	C	233.77	TRIADDRAFT_11617	synonymous_variant	LOW	4	7	11
NW_002060943.1	6871765	T	C	211.77	TRIADDRAFT_11617	synonymous_variant	LOW	4	6	10
NW_002060943.1	6876564	A	G	60.77	TRIADDRAFT_11617	downstream_gene_variant	MODIFIER	9	3	12
NW_002060943.1	6876611	G	A	148.77	TRIADDRAFT_11617	downstream_gene_variant	MODIFIER	6	6	12
NW_002060943.1	6876626	G	A	162.77	TRIADDRAFT_11617	downstream_gene_variant	MODIFIER	4	7	11
NW_002060943.1	6878645	G	A	153.77	TRIADDRAFT_11617	downstream_gene_variant	MODIFIER	3	7	10
NW_002060943.1	6882586	G	T	74.77	TRIADDRAFT_1068	upstream_gene_variant	MODIFIER	6	4	10
NW_002060943.1	6891036	T	A	71.77	TRIADDRAFT_52042	upstream_gene_variant	MODIFIER	7	4	11
NW_002060943.1	6891051	CT	C	54.73	TRIADDRAFT_52042	upstream_gene_variant	MODIFIER	6	4	10
NW_002060943.1	6898337	T	C	125.77	TRIADDRAFT_18827	upstream_gene_variant	MODIFIER	5	7	12
NW_002060943.1	6905805	G	T	153.77	TRIADDRAFT_1023	missense_variant	MODERATE	7	7	14
NW_002060943.1	6905809	A	T	153.77	TRIADDRAFT_1023	synonymous_variant	LOW	7	7	14
NW_002060943.1	6906490	C	T	194.77	TRIADDRAFT_18827	downstream_gene_variant	MODIFIER	7	6	13
NW_002060943.1	6906494	A	ACACGTCTACAGTAACTACTATTTCATCTTTATAATTGACTGAGAAATTTATCAGTACAATTAAAGTACCTT	192.73	TRIADDRAFT_18827	downstream_gene_variant	MODIFIER	7	5	12
NW_002060943.1	6906523	TAC	T	212.73	TRIADDRAFT_18827	downstream_gene_variant	MODIFIER	8	4	12
NW_002060943.1	6906526	G	GTA	212.73	TRIADDRAFT_18827	downstream_gene_variant	MODIFIER	8	4	12
NW_002060943.1	6906532	G	A	221.77	TRIADDRAFT_18827	downstream_gene_variant	MODIFIER	8	7	15
NW_002060943.1	6906542	A	T	282.77	TRIADDRAFT_18827	downstream_gene_variant	MODIFIER	6	12	18
NW_002060943.1	6906555	G	A	194.77	TRIADDRAFT_18827	downstream_gene_variant	MODIFIER	8	9	17
NW_002060943.1	6906838	T	A	303.77	TRIADDRAFT_18827	downstream_gene_variant	MODIFIER	7	10	17
NW_002060943.1	6906863	A	ACTT	65.73	TRIADDRAFT_18827	downstream_gene_variant	MODIFIER	8	4	12
NW_002060943.1	6906864	A	G	74.77	TRIADDRAFT_18827	downstream_gene_variant	MODIFIER	8	4	12
NW_002060943.1	6907143	T	A	102.77	TRIADDRAFT_1023	missense_variant&splice_region_variant	MODERATE	8	4	12
NW_002060943.1	6907212	A	G	151.77	TRIADDRAFT_1023	missense_variant	MODERATE	9	5	14
NW_002060943.1	6907225	T	C	244.77	TRIADDRAFT_1023	missense_variant	MODERATE	7	7	14
NW_002060943.1	6907227	T	A	244.77	TRIADDRAFT_1023	missense_variant	MODERATE	7	7	14
NW_002060943.1	6907311	C	T	63.77	TRIADDRAFT_1023	missense_variant	MODERATE	8	3	11
NW_002060943.1	6907461	G	T	101.77	TRIADDRAFT_18827	downstream_gene_variant	MODIFIER	6	4	10
NW_002060943.1	6907535	AGT	A	139.73	TRIADDRAFT_18827	downstream_gene_variant	MODIFIER	10	5	15
NW_002060943.1	6907548	T	C	245.77	TRIADDRAFT_18827	downstream_gene_variant	MODIFIER	5	8	13
NW_002060943.1	6907657	G	A	113.77	TRIADDRAFT_1023	synonymous_variant	LOW	6	5	11
NW_002060943.1	6909332	T	C	31.77	TRIADDRAFT_1023	upstream_gene_variant	MODIFIER	8	2	10
NW_002060943.1	6911447	C	T	40.77	TRIADDRAFT_1023	upstream_gene_variant	MODIFIER	6	4	10
NW_002060943.1	6911861	T	C	31.77	TRIADDRAFT_1023	upstream_gene_variant	MODIFIER	8	2	10
NW_002060943.1	6923865	G	A	108.77	TRIADDRAFT_1077-TRIADDRAFT_52046	intergenic_region	MODIFIER	5	6	11
NW_002060943.1	6930013	G	GTTA	238.73	TRIADDRAFT_1077-TRIADDRAFT_52046	intergenic_region	MODIFIER	6	7	13
NW_002060943.1	6930627	A	C	202.77	TRIADDRAFT_1077-TRIADDRAFT_52046	intergenic_region	MODIFIER	6	6	12
NW_002060943.1	6930635	T	G	202.77	TRIADDRAFT_1077-TRIADDRAFT_52046	intergenic_region	MODIFIER	7	6	13
NW_002060943.1	6931974	G	T	159.77	TRIADDRAFT_1077-TRIADDRAFT_52046	intergenic_region	MODIFIER	5	7	12
NW_002060943.1	6935456	T	C	116.77	TRIADDRAFT_1077-TRIADDRAFT_52046	intergenic_region	MODIFIER	6	5	11
NW_002060943.1	6941142	C	G	115.77	TRIADDRAFT_52046	upstream_gene_variant	MODIFIER	8	4	12
NW_002060943.1	6941143	A	T	115.77	TRIADDRAFT_52046	upstream_gene_variant	MODIFIER	8	4	12
NW_002060943.1	6941153	C	A	73.77	TRIADDRAFT_52046	upstream_gene_variant	MODIFIER	7	3	10
NW_002060943.1	6948446	G	A	165.77	TRIADDRAFT_52046	missense_variant	MODERATE	3	7	10
NW_002060943.1	6955296	A	T	66.77	TRIADDRAFT_49686	downstream_gene_variant	MODIFIER	7	3	10
NW_002060943.1	6962973	G	T	137.77	TRIADDRAFT_52048	upstream_gene_variant	MODIFIER	7	5	12
NW_002060943.1	6967306	T	A	71.77	TRIADDRAFT_18215	downstream_gene_variant	MODIFIER	7	4	11
NW_002060943.1	6975253	A	G	199.77	TRIADDRAFT_52050	upstream_gene_variant	MODIFIER	3	7	10
NW_002060943.1	6976068	C	T	96.77	TRIADDRAFT_18215	upstream_gene_variant	MODIFIER	6	4	10
NW_002060943.1	6976151	T	C	164.77	TRIADDRAFT_18215	upstream_gene_variant	MODIFIER	5	6	11
NW_002060943.1	6979423	C	T	190.77	TRIADDRAFT_18215	upstream_gene_variant	MODIFIER	6	7	13
NW_002060943.1	6979703	C	G	42.77	TRIADDRAFT_52050	missense_variant	MODERATE	11	3	14
NW_002060943.1	6979744	A	G	62.77	TRIADDRAFT_52050	missense_variant	MODERATE	10	4	14
NW_002060943.1	6984024	A	T	81.77	TRIADDRAFT_52050	synonymous_variant	LOW	5	5	10
NW_002060943.1	6989669	G	A	65.77	TRIADDRAFT_52050	missense_variant	MODERATE	9	4	13
NW_002060943.1	6999549	A	T	113.77	TRIADDRAFT_20138	upstream_gene_variant	MODIFIER	6	5	11
NW_002060943.1	7016852	C	T	113.77	TRIADDRAFT_52054	upstream_gene_variant	MODIFIER	6	5	11
NW_002060943.1	7016887	C	T	149.77	TRIADDRAFT_52054	upstream_gene_variant	MODIFIER	6	6	12
NW_002060943.1	7017333	C	A	204.77	TRIADDRAFT_52054	upstream_gene_variant	MODIFIER	3	8	11
NW_002060943.1	7017361	A	G	245.77	TRIADDRAFT_52054	upstream_gene_variant	MODIFIER	2	9	11
NW_002060943.1	7019726	CT	C	116.73	TRIADDRAFT_4112	downstream_gene_variant	MODIFIER	5	6	11
NW_002060943.1	7019768	C	G	184.77	TRIADDRAFT_4112	downstream_gene_variant	MODIFIER	5	6	11
NW_002060943.1	7023910	T	C	134.77	TRIADDRAFT_52054	downstream_gene_variant	MODIFIER	7	6	13
NW_002060943.1	7026146	G	T	113.77	TRIADDRAFT_4112	upstream_gene_variant	MODIFIER	7	4	11
NW_002060943.1	7026147	A	G	113.77	TRIADDRAFT_4112	upstream_gene_variant	MODIFIER	7	4	11
NW_002060943.1	7029393	C	T	150.77	TRIADDRAFT_4112	upstream_gene_variant	MODIFIER	5	5	10
NW_002060943.1	7029487	T	C	165.77	TRIADDRAFT_4112	upstream_gene_variant	MODIFIER	3	7	10
NW_002060943.1	7032394	C	T	86.77	TRIADDRAFT_4112-TRIADDRAFT_17070	intergenic_region	MODIFIER	5	6	11
NW_002060943.1	7032645	TA	T	110.73	TRIADDRAFT_4112-TRIADDRAFT_17070	intergenic_region	MODIFIER	5	5	10
NW_002060943.1	7041618	G	C	296.77	TRIADDRAFT_52057	upstream_gene_variant	MODIFIER	2	12	14
NW_002060943.1	7044040	C	G	123.77	TRIADDRAFT_17070	upstream_gene_variant	MODIFIER	4	6	10
NW_002060943.1	7058273	T	G	31.77	TRIADDRAFT_19869	upstream_gene_variant	MODIFIER	8	3	11
NW_002060943.1	7060425	G	A	121.77	TRIADDRAFT_19869	upstream_gene_variant	MODIFIER	6	4	10
NW_002060943.1	7061368	G	A	32.77	TRIADDRAFT_52060	missense_variant	MODERATE	7	3	10
NW_002060943.1	7063958	G	T	32.77	TRIADDRAFT_52061	upstream_gene_variant	MODIFIER	7	3	10
NW_002060943.1	7076287	A	G	86.77	TRIADDRAFT_52063	upstream_gene_variant	MODIFIER	5	6	11
NW_002060943.1	7084305	C	T	73.77	TRIADDRAFT_52065	upstream_gene_variant	MODIFIER	8	3	11
NW_002060943.1	7084313	T	A	70.77	TRIADDRAFT_52065	upstream_gene_variant	MODIFIER	9	3	12
NW_002060943.1	7084315	A	C	70.77	TRIADDRAFT_52065	upstream_gene_variant	MODIFIER	9	3	12
NW_002060943.1	7094490	AG	A	287.73	TRIADDRAFT_52065	frameshift_variant	HIGH	4	9	13
NW_002060943.1	7097488	A	G	120.77	TRIADDRAFT_52065	missense_variant	MODERATE	6	6	12
NW_002060943.1	7102590	C	T	82.77	TRIADDRAFT_52066	upstream_gene_variant	MODIFIER	5	5	10
NW_002060943.1	7103105	G	A	128.77	TRIADDRAFT_52066	upstream_gene_variant	MODIFIER	4	7	11
NW_002060943.1	7105885	G	A	377.77	TRIADDRAFT_52066	upstream_gene_variant	MODIFIER	0	10	10
NW_002060943.1	7105896	A	T	252.77	TRIADDRAFT_52066	upstream_gene_variant	MODIFIER	0	10	10
NW_002060943.1	7109778	A	G	204.77	TRIADDRAFT_52067	intron_variant	MODIFIER	3	8	11
NW_002060943.1	7109833	T	C	160.77	TRIADDRAFT_52067	intron_variant	MODIFIER	4	6	10
NW_002060943.1	7129666	A	C	201.77	TRIADDRAFT_52070	upstream_gene_variant	MODIFIER	4	8	12
NW_002060943.1	7136828	G	A	196.77	TRIADDRAFT_52071	intron_variant	MODIFIER	4	7	11
NW_002060943.1	7138705	G	A	51.77	TRIADDRAFT_52071	intron_variant	MODIFIER	8	3	11
NW_002060943.1	7148276	T	G	116.77	TRIADDRAFT_52071	upstream_gene_variant	MODIFIER	5	5	10
NW_002060943.1	7150856	G	A	71.77	TRIADDRAFT_52072	intron_variant	MODIFIER	7	4	11
NW_002060943.1	7151376	A	T	65.77	TRIADDRAFT_52072	intron_variant	MODIFIER	7	3	10
NW_002060943.1	7151382	C	A	62.77	TRIADDRAFT_52072	intron_variant	MODIFIER	8	3	11
NW_002060943.1	7160361	C	T	456.77	TRIADDRAFT_8856	upstream_gene_variant	MODIFIER	0	11	11
NW_002060943.1	7160362	C	T	456.77	TRIADDRAFT_8856	upstream_gene_variant	MODIFIER	0	10	10
NW_002060943.1	7160390	C	T	316.77	TRIADDRAFT_8856	upstream_gene_variant	MODIFIER	0	11	11
NW_002060943.1	7166933	C	T	193.77	TRIADDRAFT_52074	intron_variant	MODIFIER	4	7	11
NW_002060943.1	7170866	T	C	123.77	TRIADDRAFT_19315	upstream_gene_variant	MODIFIER	4	6	10
NW_002060943.1	7170932	T	C	203.77	TRIADDRAFT_19315	upstream_gene_variant	MODIFIER	5	6	11
NW_002060943.1	7170956	G	A	207.77	TRIADDRAFT_19315	upstream_gene_variant	MODIFIER	4	6	10
NW_002060943.1	7171518	A	C	157.77	TRIADDRAFT_19315	upstream_gene_variant	MODIFIER	4	6	10
NW_002060943.1	7175252	G	C	119.77	TRIADDRAFT_19315	downstream_gene_variant	MODIFIER	4	6	10
NW_002060943.1	7176379	G	A	74.77	TRIADDRAFT_19315	downstream_gene_variant	MODIFIER	6	4	10
NW_002060943.1	7177094	T	C	155.77	TRIADDRAFT_52076	missense_variant	MODERATE	5	6	11
NW_002060943.1	7181761	T	A	81.77	TRIADDRAFT_52076	upstream_gene_variant	MODIFIER	6	5	11
NW_002060943.1	7188308	A	G	203.77	TRIADDRAFT_49689	upstream_gene_variant	MODIFIER	3	8	11
NW_002060943.1	7190159	T	C	120.77	TRIADDRAFT_49689	upstream_gene_variant	MODIFIER	5	6	11
NW_002060943.1	7190876	T	G	108.77	TRIADDRAFT_49689	upstream_gene_variant	MODIFIER	6	4	10
NW_002060943.1	7191415	G	C	63.77	TRIADDRAFT_49689	upstream_gene_variant	MODIFIER	8	3	11
NW_002060943.1	7200672	G	A	246.77	TRIADDRAFT_49689	downstream_gene_variant	MODIFIER	2	9	11
NW_002060943.1	7213571	G	A	211.77	TRIADDRAFT_52079	intron_variant	MODIFIER	4	6	10
NW_002060943.1	7213580	G	A	208.77	TRIADDRAFT_52079	intron_variant	MODIFIER	5	6	11
NW_002060943.1	7216591	G	A	162.77	TRIADDRAFT_52079	downstream_gene_variant	MODIFIER	4	7	11
NW_002060943.1	7221502	C	T	73.77	TRIADDRAFT_19620	upstream_gene_variant	MODIFIER	8	5	13
NW_002060943.1	7225906	A	T	64.77	TRIADDRAFT_52081	missense_variant	MODERATE	6	5	11
NW_002060943.1	7226175	C	T	141.77	TRIADDRAFT_52081	missense_variant	MODERATE	7	7	14
NW_002060943.1	7226207	G	A	68.77	TRIADDRAFT_52081	missense_variant	MODERATE	8	4	12
NW_002060943.1	7226980	G	A	241.77	TRIADDRAFT_52081	synonymous_variant	LOW	5	10	15
NW_002060943.1	7229824	A	C	215.77	TRIADDRAFT_52081	upstream_gene_variant	MODIFIER	3	7	10
NW_002060943.1	7263613	G	A	250.77	TRIADDRAFT_52087	upstream_gene_variant	MODIFIER	2	10	12
NW_002060943.1	7268115	T	C	254.28	TRIADDRAFT_19124	downstream_gene_variant	MODIFIER	1	10	11
NW_002060943.1	7286071	A	G	32.77	TRIADDRAFT_52091	missense_variant	MODERATE	7	3	10
NW_002060943.1	7286075	G	A	125.77	TRIADDRAFT_52091	missense_variant	MODERATE	5	5	10
NW_002060943.1	7293721	C	T	41.77	TRIADDRAFT_19205	upstream_gene_variant	MODIFIER	13	4	17
NW_002060943.1	7294127	C	G	264.77	TRIADDRAFT_19205	upstream_gene_variant	MODIFIER	4	10	14
NW_002060943.1	7294223	G	C	96.77	TRIADDRAFT_19205	upstream_gene_variant	MODIFIER	10	4	14
NW_002060943.1	7294227	T	A	242.77	TRIADDRAFT_19205	upstream_gene_variant	MODIFIER	6	8	14
NW_002060943.1	7294238	A	AGAT	238.73	TRIADDRAFT_19205	upstream_gene_variant	MODIFIER	6	7	13
NW_002060943.1	7294244	T	C	247.77	TRIADDRAFT_19205	upstream_gene_variant	MODIFIER	6	7	13
NW_002060943.1	7294262	T	G	128.77	TRIADDRAFT_19205	upstream_gene_variant	MODIFIER	9	5	14
NW_002060943.1	7294266	G	A	97.77	TRIADDRAFT_19205	upstream_gene_variant	MODIFIER	12	4	16
NW_002060943.1	7294270	G	C	341.77	TRIADDRAFT_19205	upstream_gene_variant	MODIFIER	7	10	17
NW_002060943.1	7294706	A	G	110.77	TRIADDRAFT_19205	upstream_gene_variant	MODIFIER	7	5	12
NW_002060943.1	7294734	A	T	191.77	TRIADDRAFT_19205	upstream_gene_variant	MODIFIER	4	6	10
NW_002060943.1	7294799	A	G	340.77	TRIADDRAFT_19205	upstream_gene_variant	MODIFIER	3	9	12
NW_002060943.1	7294949	A	T	197.77	TRIADDRAFT_19205	upstream_gene_variant	MODIFIER	4	7	11
NW_002060943.1	7295090	C	T	336.77	TRIADDRAFT_19205	upstream_gene_variant	MODIFIER	5	11	16
NW_002060943.1	7295109	G	A	372.77	TRIADDRAFT_19205	upstream_gene_variant	MODIFIER	6	12	18
NW_002060943.1	7295177	T	C	235.77	TRIADDRAFT_19205	upstream_gene_variant	MODIFIER	4	8	12
NW_002060943.1	7295321	A	G	155.77	TRIADDRAFT_52094	synonymous_variant	LOW	5	6	11
NW_002060943.1	7295595	T	C	118.77	TRIADDRAFT_19205	upstream_gene_variant	MODIFIER	7	4	11
NW_002060943.1	7295615	G	A	118.77	TRIADDRAFT_19205	upstream_gene_variant	MODIFIER	7	4	11
NW_002060943.1	7295627	A	AT	78.73	TRIADDRAFT_19205	upstream_gene_variant	MODIFIER	6	4	10
NW_002060943.1	7295784	T	A	147.77	TRIADDRAFT_19205	upstream_gene_variant	MODIFIER	6	5	11
NW_002060943.1	7295884	G	C	202.77	TRIADDRAFT_19205	upstream_gene_variant	MODIFIER	7	6	13
NW_002060943.1	7295894	A	G	202.77	TRIADDRAFT_19205	upstream_gene_variant	MODIFIER	7	6	13
NW_002060943.1	7295972	G	A	67.77	TRIADDRAFT_19205	upstream_gene_variant	MODIFIER	9	3	12
NW_002060943.1	7295982	A	G	56.77	TRIADDRAFT_19205	upstream_gene_variant	MODIFIER	7	3	10
NW_002060943.1	7296039	T	C	104.77	TRIADDRAFT_19205	upstream_gene_variant	MODIFIER	9	5	14
NW_002060943.1	7296163	C	T	61.77	TRIADDRAFT_19205	upstream_gene_variant	MODIFIER	12	3	15
NW_002060943.1	7296171	C	T	67.77	TRIADDRAFT_19205	upstream_gene_variant	MODIFIER	10	3	13
NW_002060943.1	7296258	A	G	162.77	TRIADDRAFT_19205	upstream_gene_variant	MODIFIER	4	7	11
NW_002060943.1	7296479	C	T	316.77	TRIADDRAFT_19205	upstream_gene_variant	MODIFIER	6	12	18
NW_002060943.1	7296488	C	T	121.77	TRIADDRAFT_19205	upstream_gene_variant	MODIFIER	16	6	22
NW_002060943.1	7296510	A	G	390.77	TRIADDRAFT_19205	upstream_gene_variant	MODIFIER	7	14	21
NW_002060943.1	7296710	G	A	193.77	TRIADDRAFT_19205	upstream_gene_variant	MODIFIER	9	6	15
NW_002060943.1	7296720	A	T	157.77	TRIADDRAFT_19205	upstream_gene_variant	MODIFIER	8	5	13
NW_002060943.1	7296723	T	A	164.77	TRIADDRAFT_19205	upstream_gene_variant	MODIFIER	5	8	13
NW_002060943.1	7296910	A	G	283.77	TRIADDRAFT_19205	upstream_gene_variant	MODIFIER	6	10	16
NW_002060943.1	7296958	TA	T	92.73	TRIADDRAFT_19205	upstream_gene_variant	MODIFIER	9	5	14
NW_002060943.1	7297110	A	AT	227.73	TRIADDRAFT_19205	upstream_gene_variant	MODIFIER	3	9	12
NW_002060943.1	7297121	G	A	340.77	TRIADDRAFT_19205	upstream_gene_variant	MODIFIER	3	9	12
NW_002060943.1	7297122	C	A	340.77	TRIADDRAFT_19205	upstream_gene_variant	MODIFIER	3	9	12
NW_002060943.1	7297171	T	C	79.77	TRIADDRAFT_19205	upstream_gene_variant	MODIFIER	6	5	11
NW_002060943.1	7297238	C	T	86.77	TRIADDRAFT_19205	upstream_gene_variant	MODIFIER	5	6	11
NW_002060943.1	7297383	C	T	268.77	TRIADDRAFT_19205	upstream_gene_variant	MODIFIER	6	8	14
NW_002060943.1	7297530	C	T	63.77	TRIADDRAFT_19205	upstream_gene_variant	MODIFIER	8	3	11
NW_002060943.1	7297556	C	T	235.77	TRIADDRAFT_19205	upstream_gene_variant	MODIFIER	3	10	13
NW_002060943.1	7297602	A	G	95.77	TRIADDRAFT_19205	upstream_gene_variant	MODIFIER	7	5	12
NW_002060943.1	7297639	A	G	117.77	TRIADDRAFT_19205	upstream_gene_variant	MODIFIER	5	6	11
NW_002060943.1	7297818	C	A	70.77	TRIADDRAFT_52094	intron_variant	MODIFIER	9	3	12
NW_002060943.1	7297829	T	C	70.77	TRIADDRAFT_52094	intron_variant	MODIFIER	8	3	11
NW_002060943.1	7297836	C	CTTAG	61.73	TRIADDRAFT_52094	intron_variant	MODIFIER	9	3	12
NW_002060943.1	7297859	T	C	112.77	TRIADDRAFT_52094	intron_variant	MODIFIER	9	4	13
NW_002060943.1	7297877	C	A	140.77	TRIADDRAFT_52094	intron_variant	MODIFIER	7	5	12
NW_002060943.1	7297907	A	G	90.77	TRIADDRAFT_52094	missense_variant&splice_region_variant	MODERATE	12	4	16
NW_002060943.1	7297937	A	G	66.77	TRIADDRAFT_52094	missense_variant	MODERATE	7	3	10
NW_002060943.1	7298041	G	T	162.77	TRIADDRAFT_52094	intron_variant	MODIFIER	4	7	11
NW_002060943.1	7303383	T	A	89.77	TRIADDRAFT_52094	downstream_gene_variant	MODIFIER	4	6	10
NW_002060943.1	7308080	A	T	167.77	TRIADDRAFT_52095	upstream_gene_variant	MODIFIER	4	8	12
NW_002060943.1	7308509	C	T	292.77	TRIADDRAFT_52095	upstream_gene_variant	MODIFIER	4	8	12
NW_002060943.1	7308519	A	G	253.77	TRIADDRAFT_52095	upstream_gene_variant	MODIFIER	4	7	11
NW_002060943.1	7312511	G	C	35.77	TRIADDRAFT_52095	synonymous_variant	LOW	11	4	15
NW_002060943.1	7313672	A	G	115.77	TRIADDRAFT_52095	intron_variant	MODIFIER	12	5	17
NW_002060943.1	7313859	A	G	156.77	TRIADDRAFT_52095	intron_variant	MODIFIER	4	7	11
NW_002060943.1	7313902	C	T	32.77	TRIADDRAFT_52095	intron_variant	MODIFIER	7	3	10
NW_002060943.1	7314012	G	A	76.77	TRIADDRAFT_52095	missense_variant	MODERATE	7	3	10
NW_002060943.1	7314022	G	A	70.77	TRIADDRAFT_52095	synonymous_variant	LOW	9	3	12
NW_002060943.1	7314085	T	C	313.77	TRIADDRAFT_52095	synonymous_variant	LOW	9	9	18
NW_002060943.1	7314095	G	A	328.77	TRIADDRAFT_52095	missense_variant	MODERATE	13	9	22
NW_002060943.1	7314121	G	A	213.77	TRIADDRAFT_52095	synonymous_variant	LOW	11	9	20
NW_002060943.1	7314183	G	A	55.77	TRIADDRAFT_52095	missense_variant	MODERATE	14	3	17
NW_002060943.1	7314191	G	A	61.77	TRIADDRAFT_52095	missense_variant	MODERATE	12	3	15
NW_002060943.1	7314200	G	A	86.77	TRIADDRAFT_52095	missense_variant	MODERATE	11	4	15
NW_002060943.1	7314381	A	G	76.77	TRIADDRAFT_52095	missense_variant	MODERATE	14	4	18
NW_002060943.1	7314383	T	C	98.77	TRIADDRAFT_52095	missense_variant	MODERATE	13	3	16
NW_002060943.1	7314384	G	A	191.77	TRIADDRAFT_52095	missense_variant	MODERATE	11	6	17
NW_002060943.1	7314399	C	T	95.77	TRIADDRAFT_52095	missense_variant	MODERATE	14	5	19
NW_002060943.1	7314427	A	T	437.77	TRIADDRAFT_52095	missense_variant	MODERATE	5	13	18
NW_002060943.1	7314444	C	T	64.77	TRIADDRAFT_52095	intron_variant	MODIFIER	11	3	14
NW_002060943.1	7314449	G	A	64.77	TRIADDRAFT_52095	intron_variant	MODIFIER	11	3	14
NW_002060943.1	7319035	G	A	89.77	TRIADDRAFT_52095	downstream_gene_variant	MODIFIER	6	5	11
NW_002060943.1	7319090	C	A	113.77	TRIADDRAFT_52095	downstream_gene_variant	MODIFIER	4	6	10
NW_002060943.1	7326337	G	A	157.77	TRIADDRAFT_19965	downstream_gene_variant	MODIFIER	4	6	10
NW_002060943.1	7332598	GT	G	53.73	TRIADDRAFT_52097	upstream_gene_variant	MODIFIER	7	3	10
NW_002060943.1	7333366	C	T	112.77	TRIADDRAFT_52097	upstream_gene_variant	MODIFIER	5	5	10
NW_002060943.1	7343723	A	T	65.77	TRIADDRAFT_52100	synonymous_variant	LOW	9	4	13
NW_002060943.1	7347880	A	G	172.77	TRIADDRAFT_19181	synonymous_variant	LOW	4	9	13
NW_002060943.1	7350319	C	T	89.77	TRIADDRAFT_19181	upstream_gene_variant	MODIFIER	4	6	10
NW_002060943.1	7350349	A	T	116.77	TRIADDRAFT_19181	upstream_gene_variant	MODIFIER	5	5	10
NW_002060943.1	7355715	A	T	76.77	TRIADDRAFT_52102	upstream_gene_variant	MODIFIER	7	3	10
NW_002060943.1	7355718	CT	C	67.73	TRIADDRAFT_52102	upstream_gene_variant	MODIFIER	7	3	10
NW_002060943.1	7355748	A	G	115.77	TRIADDRAFT_52102	upstream_gene_variant	MODIFIER	8	4	12
NW_002060943.1	7355768	C	T	73.77	TRIADDRAFT_52102	upstream_gene_variant	MODIFIER	7	3	10
NW_002060943.1	7355770	T	C	76.77	TRIADDRAFT_52102	upstream_gene_variant	MODIFIER	7	3	10
NW_002060943.1	7355792	A	G	98.77	TRIADDRAFT_52102	upstream_gene_variant	MODIFIER	7	3	10
NW_002060943.1	7356063	TTA	T	434.73	TRIADDRAFT_52102	upstream_gene_variant	MODIFIER	4	12	16
NW_002060943.1	7356112	G	A	223.77	TRIADDRAFT_52102	upstream_gene_variant	MODIFIER	4	8	12
NW_002060943.1	7356132	GTA	G	61.73	TRIADDRAFT_52102	upstream_gene_variant	MODIFIER	8	3	11
NW_002060943.1	7356961	A	T	74.77	TRIADDRAFT_52102	upstream_gene_variant	MODIFIER	6	4	10
NW_002060943.1	7361457	T	G	101.77	TRIADDRAFT_35270	downstream_gene_variant	MODIFIER	10	5	15
NW_002060943.1	7366562	C	T	204.77	TRIADDRAFT_19473	synonymous_variant	LOW	3	8	11
NW_002060943.1	7371366	T	C	108.77	TRIADDRAFT_19473	upstream_gene_variant	MODIFIER	6	4	10
NW_002060943.1	7375018	T	G	116.77	TRIADDRAFT_19619	upstream_gene_variant	MODIFIER	5	5	10
NW_002060943.1	7377596	T	C	192.77	TRIADDRAFT_19619	intron_variant	MODIFIER	6	10	16
NW_002060943.1	7377629	A	G	154.77	TRIADDRAFT_19619	intron_variant	MODIFIER	5	6	11
NW_002060943.1	7379287	A	G	119.77	TRIADDRAFT_19619	intron_variant	MODIFIER	3	7	10
NW_002060943.1	7380375	C	G	104.77	TRIADDRAFT_19619	intron_variant	MODIFIER	5	5	10
NW_002060943.1	7381260	C	T	71.77	TRIADDRAFT_19619	synonymous_variant	LOW	7	4	11
NW_002060943.1	7384533	T	C	167.77	TRIADDRAFT_19619	intron_variant	MODIFIER	4	8	12
NW_002060943.1	7384548	C	G	40.77	TRIADDRAFT_19619	intron_variant	MODIFIER	6	4	10
NW_002060943.1	7385337	T	A	173.82	TRIADDRAFT_19619	synonymous_variant	LOW	2	8	10
NW_002060943.1	7385606	T	C	216.03	TRIADDRAFT_19619	synonymous_variant	LOW	1	9	10
NW_002060943.1	7390040	T	C	245.77	TRIADDRAFT_52107	missense_variant	MODERATE	2	9	11
NW_002060943.1	7393362	C	A	144.77	TRIADDRAFT_52107	upstream_gene_variant	MODIFIER	7	5	12
NW_002060943.1	7393414	CT	C	119.73	TRIADDRAFT_52107	upstream_gene_variant	MODIFIER	5	5	10
NW_002060943.1	7394831	G	C	196.77	TRIADDRAFT_52108	missense_variant	MODERATE	4	7	11
NW_002060943.1	7396600	C	A	34.77	TRIADDRAFT_52107	upstream_gene_variant	MODIFIER	8	4	12
NW_002060943.1	7403260	A	G	171.77	TRIADDRAFT_52108	synonymous_variant	LOW	7	6	13
NW_002060943.1	7404027	A	G	73.77	TRIADDRAFT_49699	downstream_gene_variant	MODIFIER	8	5	13
NW_002060943.1	7406772	C	CT	198.73	TRIADDRAFT_52108	splice_region_variant&intron_variant	LOW	3	8	11
NW_002060943.1	7411217	T	C	34.77	TRIADDRAFT_49699	splice_region_variant&intron_variant	LOW	8	4	12
NW_002060943.1	7414467	C	T	155.77	TRIADDRAFT_52110	upstream_gene_variant	MODIFIER	5	6	11
NW_002060943.1	7415266	A	G	86.77	TRIADDRAFT_49699	upstream_gene_variant	MODIFIER	5	6	11
NW_002060943.1	7415992	C	T	32.77	TRIADDRAFT_49699	upstream_gene_variant	MODIFIER	7	3	10
NW_002060943.1	7418037	A	G	154.77	TRIADDRAFT_49699	upstream_gene_variant	MODIFIER	5	6	11
NW_002060943.1	7418075	A	G	201.77	TRIADDRAFT_49699	upstream_gene_variant	MODIFIER	4	8	12
NW_002060943.1	7418084	T	TTTC	202.73	TRIADDRAFT_49699	upstream_gene_variant	MODIFIER	4	6	10
NW_002060943.1	7419860	T	C	155.77	TRIADDRAFT_49699	upstream_gene_variant	MODIFIER	5	6	11
NW_002060943.1	7420733	A	T	125.77	TRIADDRAFT_52110	intron_variant	MODIFIER	5	7	12
NW_002060943.1	7422457	C	T	123.77	TRIADDRAFT_52110	missense_variant	MODERATE	4	6	10
NW_002060943.1	7423291	A	G	165.77	TRIADDRAFT_52111	upstream_gene_variant	MODIFIER	3	7	10
NW_002060943.1	7436876	G	A	157.77	TRIADDRAFT_52111-TRIADDRAFT_52113	intergenic_region	MODIFIER	4	6	10
NW_002060943.1	7436958	C	T	188.77	TRIADDRAFT_52111-TRIADDRAFT_52113	intergenic_region	MODIFIER	5	6	11
NW_002060943.1	7439652	C	T	209.77	TRIADDRAFT_52113	upstream_gene_variant	MODIFIER	3	9	12
NW_002060943.1	7442158	T	A	113.77	TRIADDRAFT_52113	upstream_gene_variant	MODIFIER	6	5	11
NW_002060943.1	7444710	G	A	113.77	TRIADDRAFT_52113	intron_variant	MODIFIER	6	5	11
NW_002060943.1	7446303	A	AT	40.73	TRIADDRAFT_49700	downstream_gene_variant	MODIFIER	9	3	12
NW_002060943.1	7446313	T	C	31.77	TRIADDRAFT_49700	downstream_gene_variant	MODIFIER	8	2	10
NW_002060943.1	7447228	G	A	123.77	TRIADDRAFT_52113	synonymous_variant	LOW	4	6	10
NW_002060943.1	7450625	G	A	153.77	TRIADDRAFT_52113	downstream_gene_variant	MODIFIER	4	6	10
NW_002060943.1	7452145	T	A	113.77	TRIADDRAFT_52113	downstream_gene_variant	MODIFIER	6	5	11
NW_002060943.1	7453198	A	G	116.77	TRIADDRAFT_52113	downstream_gene_variant	MODIFIER	5	5	10
NW_002060943.1	7453282	C	T	113.77	TRIADDRAFT_52113	downstream_gene_variant	MODIFIER	6	5	11
NW_002060943.1	7453324	G	C	159.77	TRIADDRAFT_52113	downstream_gene_variant	MODIFIER	5	7	12
NW_002060943.1	7462301	T	C	116.77	TRIADDRAFT_49700	intron_variant	MODIFIER	5	5	10
NW_002060943.1	7462336	C	T	165.77	TRIADDRAFT_49700	intron_variant	MODIFIER	3	7	10
NW_002060943.1	7463974	G	T	71.77	TRIADDRAFT_49700	intron_variant	MODIFIER	7	4	11
NW_002060943.1	7463985	T	C	127.77	TRIADDRAFT_49700	intron_variant	MODIFIER	4	7	11
NW_002060943.1	7465524	A	T	138.77	TRIADDRAFT_49700	intron_variant	MODIFIER	5	5	10
NW_002060943.1	7465936	C	T	197.77	TRIADDRAFT_49700	intron_variant	MODIFIER	4	7	11
NW_002060943.1	7467918	A	G	272.77	TRIADDRAFT_49700	intron_variant	MODIFIER	3	8	11
NW_002060943.1	7468037	G	A	63.77	TRIADDRAFT_49700	intron_variant	MODIFIER	8	3	11
NW_002060943.1	7470288	G	A	121.77	TRIADDRAFT_49700	upstream_gene_variant	MODIFIER	5	6	11
NW_002060943.1	7471103	C	T	298.77	TRIADDRAFT_49700	upstream_gene_variant	MODIFIER	3	8	11
NW_002060943.1	7471104	T	C	298.77	TRIADDRAFT_49700	upstream_gene_variant	MODIFIER	3	8	11
NW_002060943.1	7473793	C	T	146.77	TRIADDRAFT_52117	downstream_gene_variant	MODIFIER	5	5	10
NW_002060943.1	7474750	A	G	191.77	TRIADDRAFT_52117	downstream_gene_variant	MODIFIER	4	6	10
NW_002060943.1	7474816	A	T	326.77	TRIADDRAFT_52117	downstream_gene_variant	MODIFIER	4	9	13
NW_002060943.1	7474818	C	T	326.77	TRIADDRAFT_52117	downstream_gene_variant	MODIFIER	4	9	13
NW_002060943.1	7475073	C	T	142.77	TRIADDRAFT_52117	downstream_gene_variant	MODIFIER	9	6	15
NW_002060943.1	7475190	A	AGTACT	202.73	TRIADDRAFT_52117	downstream_gene_variant	MODIFIER	4	6	10
NW_002060943.1	7476175	T	C	144.77	TRIADDRAFT_52117	downstream_gene_variant	MODIFIER	5	7	12
NW_002060943.1	7476308	T	C	146.77	TRIADDRAFT_52117	downstream_gene_variant	MODIFIER	8	6	14
NW_002060943.1	7476340	A	G	156.77	TRIADDRAFT_52117	downstream_gene_variant	MODIFIER	6	7	13
NW_002060943.1	7476365	C	T	250.77	TRIADDRAFT_52117	downstream_gene_variant	MODIFIER	5	7	12
NW_002060943.1	7476371	C	A	247.77	TRIADDRAFT_52117	downstream_gene_variant	MODIFIER	6	7	13
NW_002060943.1	7481525	C	T	195.77	TRIADDRAFT_52117	splice_region_variant&intron_variant	LOW	2	8	10
NW_002060943.1	7481590	A	G	126.77	TRIADDRAFT_52117	intron_variant	MODIFIER	4	6	10
NW_002060943.1	7482822	C	CA	88.73	TRIADDRAFT_52117	upstream_gene_variant	MODIFIER	9	5	14
NW_002060943.1	7482859	G	A	63.77	TRIADDRAFT_52117	upstream_gene_variant	MODIFIER	8	3	11
NW_002060943.1	7486994	A	C	32.77	TRIADDRAFT_52117	upstream_gene_variant	MODIFIER	7	3	10
NW_002060943.1	7486998	C	T	199.77	TRIADDRAFT_52117	upstream_gene_variant	MODIFIER	3	7	10
NW_002060943.1	7487049	T	C	406.77	TRIADDRAFT_52117	upstream_gene_variant	MODIFIER	2	11	13
NW_002060943.1	7487054	C	T	385.77	TRIADDRAFT_52117	upstream_gene_variant	MODIFIER	2	10	12
NW_002060943.1	7488684	A	G	163.77	TRIADDRAFT_52118	upstream_gene_variant	MODIFIER	4	7	11
[truncated: 37,074 more rows]

## Sheet: Extrusion X-ray exposed 1
Genomic sequence	Position	REF	ALT	quality	gene	pos	type	REF count	ALT count	allele depth
NW_002060943.1	93089	C	T	82.77	TRIADDRAFT_51258	upstream_gene_variant	MODIFIER	5	5	10
NW_002060943.1	148188	A	G	120.77	TRIADDRAFT_18273	intron_variant	MODIFIER	5	6	11
NW_002060943.1	177116	T	C	123.77	TRIADDRAFT_51268	upstream_gene_variant	MODIFIER	4	6	10
NW_002060943.1	177484	G	A	76.77	TRIADDRAFT_51268	upstream_gene_variant	MODIFIER	7	3	10
NW_002060943.1	177490	T	C	76.77	TRIADDRAFT_51268	upstream_gene_variant	MODIFIER	7	3	10
NW_002060943.1	177496	A	G	76.77	TRIADDRAFT_51268	upstream_gene_variant	MODIFIER	7	3	10
NW_002060943.1	177529	A	G	31.77	TRIADDRAFT_51268	upstream_gene_variant	MODIFIER	8	2	10
NW_002060943.1	197066	C	T	74.77	TRIADDRAFT_51271	intron_variant	MODIFIER	6	4	10
NW_002060943.1	207744	A	G	32.77	TRIADDRAFT_51271-TRIADDRAFT_18708	intergenic_region	MODIFIER	7	3	10
NW_002060943.1	211591	C	T	76.77	TRIADDRAFT_51271-TRIADDRAFT_18708	intergenic_region	MODIFIER	7	3	10
NW_002060943.1	211601	G	T	115.77	TRIADDRAFT_51271-TRIADDRAFT_18708	intergenic_region	MODIFIER	7	4	11
NW_002060943.1	211664	A	G	102.77	TRIADDRAFT_51271-TRIADDRAFT_18708	intergenic_region	MODIFIER	6	4	10
NW_002060943.1	223812	C	T	66.77	TRIADDRAFT_18708	downstream_gene_variant	MODIFIER	7	3	10
NW_002060943.1	223829	G	A	74.77	TRIADDRAFT_18708	downstream_gene_variant	MODIFIER	6	4	10
NW_002060943.1	313545	C	T	113.77	TRIADDRAFT_19832	upstream_gene_variant	MODIFIER	6	5	11
NW_002060943.1	358630	A	G	116.77	TRIADDRAFT_63455	upstream_gene_variant	MODIFIER	5	5	10
NW_002060943.1	358652	C	T	54.77	TRIADDRAFT_63455	upstream_gene_variant	MODIFIER	7	3	10
NW_002060943.1	358668	G	A	66.77	TRIADDRAFT_8170	synonymous_variant	LOW	7	3	10
NW_002060943.1	421284	A	C	103.77	TRIADDRAFT_49550	upstream_gene_variant	MODIFIER	5	6	11
NW_002060943.1	433633	C	T	188.77	TRIADDRAFT_49551	upstream_gene_variant	MODIFIER	3	7	10
NW_002060943.1	435311	G	A	337.77	TRIADDRAFT_18281	upstream_gene_variant	MODIFIER	4	9	13
NW_002060943.1	435328	C	T	334.77	TRIADDRAFT_18281	upstream_gene_variant	MODIFIER	5	9	14
NW_002060943.1	435330	G	A	334.77	TRIADDRAFT_18281	upstream_gene_variant	MODIFIER	5	9	14
NW_002060943.1	435338	T	C	376.77	TRIADDRAFT_18281	upstream_gene_variant	MODIFIER	5	10	15
NW_002060943.1	435352	A	G	317.77	TRIADDRAFT_18281	upstream_gene_variant	MODIFIER	4	9	13
NW_002060943.1	568474	G	A	116.77	TRIADDRAFT_51308	upstream_gene_variant	MODIFIER	5	5	10
NW_002060943.1	601051	A	T	238.77	TRIADDRAFT_20207	upstream_gene_variant	MODIFIER	1	9	10
NW_002060943.1	1007133	T	C	125.77	TRIADDRAFT_51334	missense_variant	MODERATE	5	7	12
NW_002060943.1	1061325	T	C	104.77	TRIADDRAFT_51343	synonymous_variant	LOW	5	5	10
NW_002060943.1	1074422	T	C	74.77	TRIADDRAFT_51343	downstream_gene_variant	MODIFIER	6	4	10
NW_002060943.1	1074605	A	G	170.77	TRIADDRAFT_51343	downstream_gene_variant	MODIFIER	3	8	11
NW_002060943.1	1074618	A	G	175.77	TRIADDRAFT_51343	downstream_gene_variant	MODIFIER	3	9	12
NW_002060943.1	1159932	A	G	123.77	TRIADDRAFT_51353	upstream_gene_variant	MODIFIER	4	6	10
NW_002060943.1	1164674	G	C	74.77	TRIADDRAFT_51354	upstream_gene_variant	MODIFIER	6	4	10
NW_002060943.1	1255228	G	A	203.77	TRIADDRAFT_51362	missense_variant	MODERATE	3	7	10
NW_002060943.1	1257799	G	C	86.77	TRIADDRAFT_51362	upstream_gene_variant	MODIFIER	6	6	12
NW_002060943.1	1355215	G	T	120.77	TRIADDRAFT_19032	upstream_gene_variant	MODIFIER	5	6	11
NW_002060943.1	1355242	T	A	74.77	TRIADDRAFT_19032	upstream_gene_variant	MODIFIER	6	4	10
NW_002060943.1	1377870	T	C	196.77	TRIADDRAFT_51376	upstream_gene_variant	MODIFIER	4	7	11
NW_002060943.1	1391921	C	T	82.77	TRIADDRAFT_51377	missense_variant	MODERATE	5	5	10
NW_002060943.1	1437308	C	T	74.77	TRIADDRAFT_51384-TRIADDRAFT_51386	intergenic_region	MODIFIER	6	4	10
NW_002060943.1	1468239	T	C	252.31	TRIADDRAFT_51384-TRIADDRAFT_51386	intergenic_region	MODIFIER	1	9	10
NW_002060943.1	1537991	G	A	74.77	TRIADDRAFT_49562	upstream_gene_variant	MODIFIER	6	4	10
NW_002060943.1	1546277	C	CAGAATGCGCTTCAGCATTGTCGTACGCAAGTACTTGTCAGCCTGATACAGCGAGAAAATGATAT	103.73	TRIADDRAFT_19142	frameshift_variant&stop_gained	HIGH	9	4	13
NW_002060943.1	1583016	G	A	40.77	TRIADDRAFT_63462	downstream_gene_variant	MODIFIER	6	4	10
NW_002060943.1	1588013	A	G	32.77	TRIADDRAFT_35180	downstream_gene_variant	MODIFIER	7	3	10
NW_002060943.1	1589688	T	C	165.77	TRIADDRAFT_51402	upstream_gene_variant	MODIFIER	3	7	10
NW_002060943.1	1634866	G	A	281.77	TRIADDRAFT_51408	intron_variant	MODIFIER	2	8	10
NW_002060943.1	1660956	T	C	123.77	TRIADDRAFT_51409	upstream_gene_variant	MODIFIER	4	6	10
NW_002060943.1	1660969	C	T	202.77	TRIADDRAFT_51409	upstream_gene_variant	MODIFIER	6	6	12
NW_002060943.1	1660976	A	G	202.77	TRIADDRAFT_51409	upstream_gene_variant	MODIFIER	6	5	11
NW_002060943.1	1743211	TA	T	608.73	TRIADDRAFT_16340	upstream_gene_variant	MODIFIER	4	16	20
NW_002060943.1	1743233	A	ACTAGCTCAACCTGATAATAAAATTGCATATACACTAAGAGAAGATATTGCAAAAAAATATAAAACCCCTAT	397.73	TRIADDRAFT_16340	upstream_gene_variant	MODIFIER	9	11	20
NW_002060943.1	1764845	GACA	G	112.73	TRIADDRAFT_51418	upstream_gene_variant	MODIFIER	6	4	10
NW_002060943.1	1764849	GTACAGT	G	112.73	TRIADDRAFT_51418	upstream_gene_variant	MODIFIER	6	4	10
NW_002060943.1	1874926	GC	G	41.73	TRIADDRAFT_19239	upstream_gene_variant	MODIFIER	8	3	11
NW_002060943.1	1908018	C	A	116.77	TRIADDRAFT_19095	missense_variant	MODERATE	5	5	10
NW_002060943.1	1945352	T	C	113.77	TRIADDRAFT_20374	upstream_gene_variant	MODIFIER	6	5	11
NW_002060943.1	1945824	A	G	125.77	TRIADDRAFT_20374	upstream_gene_variant	MODIFIER	5	7	12
NW_002060943.1	1945840	T	C	110.77	TRIADDRAFT_20374	upstream_gene_variant	MODIFIER	7	5	12
NW_002060943.1	1945889	C	T	113.77	TRIADDRAFT_20374	upstream_gene_variant	MODIFIER	6	5	11
NW_002060943.1	1964583	C	T	116.77	TRIADDRAFT_51450	downstream_gene_variant	MODIFIER	5	5	10
NW_002060943.1	1996938	C	T	32.77	TRIADDRAFT_19871	missense_variant	MODERATE	7	3	10
NW_002060943.1	2028600	G	C	108.77	TRIADDRAFT_51462	missense_variant	MODERATE	6	4	10
NW_002060943.1	2038114	C	T	208.77	TRIADDRAFT_51464	missense_variant	MODERATE	5	6	11
NW_002060943.1	2038138	C	T	211.77	TRIADDRAFT_51464	missense_variant	MODERATE	4	6	10
NW_002060943.1	2038239	G	A	191.77	TRIADDRAFT_51464	synonymous_variant	LOW	6	8	14
NW_002060943.1	2049127	T	C	115.77	TRIADDRAFT_18957	upstream_gene_variant	MODIFIER	5	5	10
NW_002060943.1	2078049	A	C	222.77	TRIADDRAFT_51471	synonymous_variant	LOW	5	9	14
NW_002060943.1	2141371	A	G	163.77	TRIADDRAFT_51482	upstream_gene_variant	MODIFIER	4	7	11
NW_002060943.1	2141413	C	G	74.77	TRIADDRAFT_51482	upstream_gene_variant	MODIFIER	6	4	10
NW_002060943.1	2153732	A	G	120.77	TRIADDRAFT_51484	synonymous_variant	LOW	5	6	11
NW_002060943.1	2220401	A	C	55.77	TRIADDRAFT_36909	upstream_gene_variant	MODIFIER	7	3	10
NW_002060943.1	2257849	C	T	165.77	TRIADDRAFT_51495	upstream_gene_variant	MODIFIER	3	7	10
NW_002060943.1	2276472	A	G	328.77	TRIADDRAFT_51497	upstream_gene_variant	MODIFIER	0	11	11
NW_002060943.1	2413552	A	G	143.77	TRIADDRAFT_51517	upstream_gene_variant	MODIFIER	4	6	10
NW_002060943.1	2413576	C	T	173.77	TRIADDRAFT_51517	upstream_gene_variant	MODIFIER	2	8	10
NW_002060943.1	2422338	T	G	74.77	TRIADDRAFT_18730	upstream_gene_variant	MODIFIER	6	4	10
NW_002060943.1	2440572	C	T	116.77	TRIADDRAFT_51520	upstream_gene_variant	MODIFIER	5	5	10
NW_002060943.1	2440617	A	G	74.77	TRIADDRAFT_51520	upstream_gene_variant	MODIFIER	6	4	10
NW_002060943.1	2441670	A	G	73.77	TRIADDRAFT_51520	upstream_gene_variant	MODIFIER	7	3	10
NW_002060943.1	2475278	T	C	33.77	TRIADDRAFT_18343	intron_variant	MODIFIER	7	3	10
NW_002060943.1	2491002	CA	C	157.73	TRIADDRAFT_20144	upstream_gene_variant	MODIFIER	5	5	10
NW_002060943.1	2491050	C	T	292.77	TRIADDRAFT_20144	upstream_gene_variant	MODIFIER	4	8	12
NW_002060943.1	2491067	G	A	256.77	TRIADDRAFT_20144	upstream_gene_variant	MODIFIER	3	7	10
NW_002060943.1	2496086	A	G	144.77	TRIADDRAFT_51527	upstream_gene_variant	MODIFIER	5	7	12
NW_002060943.1	2513889	G	A	32.77	TRIADDRAFT_51529	downstream_gene_variant	MODIFIER	7	3	10
NW_002060943.1	2583522	C	T	173.82	TRIADDRAFT_51536	upstream_gene_variant	MODIFIER	2	8	10
NW_002060943.1	2760388	G	C	146.77	TRIADDRAFT_51560	upstream_gene_variant	MODIFIER	5	5	10
NW_002060943.1	2968363	A	G	166.77	TRIADDRAFT_51586	intron_variant	MODIFIER	5	5	10
NW_002060943.1	2968391	A	G	159.77	TRIADDRAFT_51586	intron_variant	MODIFIER	5	5	10
NW_002060943.1	3053580	T	TGGTCCGATG	291.73	TRIADDRAFT_19523	conservative_inframe_insertion	MODERATE	2	8	10
NW_002060943.1	3053584	A	AGTCCTGCGCCGGCATGCATGCTTGCCCACTCGCCGTAGCGTTGACGCCGAGTTGCTGTGGTGC	289.73	TRIADDRAFT_19523	disruptive_inframe_insertion	MODERATE	3	7	10
NW_002060943.1	3067139	C	T	116.77	TRIADDRAFT_63474	downstream_gene_variant	MODIFIER	5	5	10
NW_002060943.1	3124494	C	G	121.77	TRIADDRAFT_18570	upstream_gene_variant	MODIFIER	6	4	10
NW_002060943.1	3124501	A	T	146.77	TRIADDRAFT_18570	upstream_gene_variant	MODIFIER	5	5	10
NW_002060943.1	3244705	C	A	71.77	TRIADDRAFT_19041	upstream_gene_variant	MODIFIER	7	4	11
NW_002060943.1	3634635	A	T	66.77	TRIADDRAFT_51647	downstream_gene_variant	MODIFIER	7	3	10
NW_002060943.1	4194885	TTTC	T	86.73	TRIADDRAFT_689	upstream_gene_variant	MODIFIER	6	4	10
NW_002060943.1	4194886	T	*, C	300.77	TRIADDRAFT_689	upstream_gene_variant	MODIFIER	0	4	10
NW_002060943.1	4376318	T	A	32.77	TRIADDRAFT_51739-TRIADDRAFT_51740	intergenic_region	MODIFIER	7	3	10
NW_002060943.1	4476908	T	G	76.77	TRIADDRAFT_51751	missense_variant	MODERATE	7	3	10
NW_002060943.1	4476912	C	A	76.77	TRIADDRAFT_51751	missense_variant	MODERATE	7	3	10
NW_002060943.1	4476920	G	T	160.77	TRIADDRAFT_51751	synonymous_variant	LOW	7	4	11
NW_002060943.1	4476922	A	T	202.77	TRIADDRAFT_51751	missense_variant	MODERATE	7	5	12
NW_002060943.1	4476926	A	G	202.77	TRIADDRAFT_51751	synonymous_variant	LOW	7	6	13
NW_002060943.1	4476935	T	C	205.77	TRIADDRAFT_51751	synonymous_variant	LOW	6	6	12
NW_002060943.1	4476936	A	T	205.77	TRIADDRAFT_51751	missense_variant	MODERATE	6	6	12
NW_002060943.1	4476938	G	T	205.77	TRIADDRAFT_51751	missense_variant	MODERATE	5	6	11
NW_002060943.1	4476979	CAG	C	241.73	TRIADDRAFT_51751	frameshift_variant	HIGH	5	7	12
NW_002060943.1	4476982	T	C	250.77	TRIADDRAFT_51751	missense_variant	MODERATE	5	7	12
NW_002060943.1	4476983	A	ACC	241.73	TRIADDRAFT_51751	frameshift_variant	HIGH	5	7	12
NW_002060943.1	4476986	G	A	250.77	TRIADDRAFT_51751	synonymous_variant	LOW	5	7	12
NW_002060943.1	4476999	A	C	298.77	TRIADDRAFT_51751	missense_variant	MODERATE	2	8	10
NW_002060943.1	4526990	T	A	74.77	TRIADDRAFT_51755	upstream_gene_variant	MODIFIER	6	4	10
NW_002060943.1	4728933	T	A	293.74	TRIADDRAFT_51775	missense_variant	MODERATE	1	11	12
NW_002060943.1	5066371	C	T	40.77	TRIADDRAFT_51807	upstream_gene_variant	MODIFIER	6	4	10
NW_002060943.1	5299012	G	C	208.77	TRIADDRAFT_51839	upstream_gene_variant	MODIFIER	5	6	11
NW_002060943.1	5299017	TC	T	199.73	TRIADDRAFT_51839	upstream_gene_variant	MODIFIER	5	6	11
NW_002060943.1	5299023	G	T	208.77	TRIADDRAFT_51839	upstream_gene_variant	MODIFIER	5	6	11
NW_002060943.1	5347427	A	C	124.77	TRIADDRAFT_51849	upstream_gene_variant	MODIFIER	4	6	10
NW_002060943.1	5352428	T	C	121.77	TRIADDRAFT_18605	downstream_gene_variant	MODIFIER	6	4	10
NW_002060943.1	5352446	A	G	143.77	TRIADDRAFT_18605	downstream_gene_variant	MODIFIER	6	5	11
NW_002060943.1	5383772	G	A	32.77	TRIADDRAFT_51852	intron_variant	MODIFIER	7	3	10
NW_002060943.1	5405344	A	C	145.77	TRIADDRAFT_51853	upstream_gene_variant	MODIFIER	5	5	10
NW_002060943.1	5443031	T	A	110.77	TRIADDRAFT_51860	upstream_gene_variant	MODIFIER	6	4	10
NW_002060943.1	5443033	T	C	110.77	TRIADDRAFT_51860	upstream_gene_variant	MODIFIER	6	4	10
NW_002060943.1	5572370	G	A	57.77	TRIADDRAFT_51879	downstream_gene_variant	MODIFIER	7	4	11
NW_002060943.1	5586663	C	T	183.77	TRIADDRAFT_51883	synonymous_variant	LOW	7	6	13
NW_002060943.1	5656734	C	T	82.77	TRIADDRAFT_51894	missense_variant	MODERATE	5	5	10
NW_002060943.1	5740247	A	G	147.77	TRIADDRAFT_51904	downstream_gene_variant	MODIFIER	4	7	11
NW_002060943.1	5808679	A	G	123.77	TRIADDRAFT_10520	intron_variant	MODIFIER	4	6	10
NW_002060943.1	5869494	T	C	155.77	TRIADDRAFT_51918	upstream_gene_variant	MODIFIER	4	6	10
NW_002060943.1	5878117	T	C	76.77	TRIADDRAFT_20308	upstream_gene_variant	MODIFIER	7	3	10
NW_002060943.1	5922641	A	G	113.77	TRIADDRAFT_51924	missense_variant	MODERATE	6	5	11
NW_002060943.1	6027040	G	A	207.77	TRIADDRAFT_51941	upstream_gene_variant	MODIFIER	2	8	10
NW_002060943.1	6083754	T	C	309.77	TRIADDRAFT_14428-TRIADDRAFT_51946	intergenic_region	MODIFIER	3	9	12
NW_002060943.1	6083761	C	T	309.77	TRIADDRAFT_14428-TRIADDRAFT_51946	intergenic_region	MODIFIER	3	8	11
NW_002060943.1	6094878	C	T	116.77	TRIADDRAFT_18453	upstream_gene_variant	MODIFIER	5	5	10
NW_002060943.1	6164170	T	C	101.77	TRIADDRAFT_18287	upstream_gene_variant	MODIFIER	6	4	10
NW_002060943.1	6169756	T	C	192.77	TRIADDRAFT_18324	intron_variant	MODIFIER	4	6	10
NW_002060943.1	6212807	G	C	139.82	TRIADDRAFT_51966	missense_variant	MODERATE	2	8	10
NW_002060943.1	6212824	G	A	131.77	TRIADDRAFT_51966	synonymous_variant	LOW	3	7	10
NW_002060943.1	6255803	G	A	131.77	TRIADDRAFT_51972	downstream_gene_variant	MODIFIER	3	7	10
NW_002060943.1	6255814	G	A	131.77	TRIADDRAFT_51972	downstream_gene_variant	MODIFIER	3	7	10
NW_002060943.1	6256421	C	A	86.77	TRIADDRAFT_51973	intron_variant	MODIFIER	5	6	11
NW_002060943.1	6260800	A	G	211.77	TRIADDRAFT_51973	upstream_gene_variant	MODIFIER	4	6	10
NW_002060943.1	6260805	A	G	110.77	TRIADDRAFT_51973	upstream_gene_variant	MODIFIER	6	4	10
NW_002060943.1	6262867	T	C	211.77	TRIADDRAFT_18721	missense_variant	MODERATE	4	6	10
NW_002060943.1	6262871	C	G	211.77	TRIADDRAFT_18721	synonymous_variant	LOW	4	6	10
NW_002060943.1	6262931	G	A	253.77	TRIADDRAFT_18721	splice_region_variant&intron_variant	LOW	4	7	11
NW_002060943.1	6262938	T	C	253.77	TRIADDRAFT_51973	upstream_gene_variant	MODIFIER	3	7	10
NW_002060943.1	6285718	C	T	145.77	TRIADDRAFT_19292	synonymous_variant	LOW	4	6	10
NW_002060943.1	6285790	G	GGTGCGCATGGCGCA	112.73	TRIADDRAFT_19292	frameshift_variant	HIGH	6	4	10
NW_002060943.1	6285792	T	TCGAGCCTCTTTTTGCCTCGCGCGCTGCCCGATAGAAAGAACTGAATCCGAACAA	112.73	TRIADDRAFT_19292	stop_gained&disruptive_inframe_insertion	HIGH	6	4	10
NW_002060943.1	6314643	A	G	83.77	TRIADDRAFT_51985	upstream_gene_variant	MODIFIER	6	6	12
NW_002060943.1	6401886	A	G	82.77	TRIADDRAFT_3589-TRIADDRAFT_51991	intergenic_region	MODIFIER	5	5	10
NW_002060943.1	6580202	GCGTA	G	67.73	TRIADDRAFT_49680	intron_variant	MODIFIER	7	3	10
NW_002060943.1	6580207	C	CA	215.73	TRIADDRAFT_49680	intron_variant	MODIFIER	3	7	10
NW_002060943.1	6627229	C	T	163.77	TRIADDRAFT_52011-TRIADDRAFT_18977	intergenic_region	MODIFIER	4	6	10
NW_002060943.1	6627312	C	T	116.77	TRIADDRAFT_52011-TRIADDRAFT_18977	intergenic_region	MODIFIER	5	5	10
NW_002060943.1	6682725	T	A	82.77	TRIADDRAFT_20006	upstream_gene_variant	MODIFIER	5	5	10
NW_002060943.1	6708975	A	G	207.77	TRIADDRAFT_63511	upstream_gene_variant	MODIFIER	4	6	10
NW_002060943.1	6709156	C	T	256.77	TRIADDRAFT_63511	upstream_gene_variant	MODIFIER	3	7	10
NW_002060943.1	6709159	G	GA	247.73	TRIADDRAFT_63511	upstream_gene_variant	MODIFIER	3	7	10
NW_002060943.1	6787461	T	A	150.77	TRIADDRAFT_52030	intron_variant	MODIFIER	5	5	10
NW_002060943.1	6804886	C	T	83.77	TRIADDRAFT_52032	upstream_gene_variant	MODIFIER	6	6	12
NW_002060943.1	6816190	T	C	76.77	TRIADDRAFT_52034	upstream_gene_variant	MODIFIER	7	3	10
NW_002060943.1	6816212	A	C	70.77	TRIADDRAFT_52034	upstream_gene_variant	MODIFIER	9	3	12
NW_002060943.1	6891963	C	T	116.77	TRIADDRAFT_52042	upstream_gene_variant	MODIFIER	5	5	10
NW_002060943.1	6906004	T	C	59.77	TRIADDRAFT_18827	downstream_gene_variant	MODIFIER	6	4	10
NW_002060943.1	6906363	T	C	65.77	TRIADDRAFT_18827	downstream_gene_variant	MODIFIER	9	4	13
NW_002060943.1	7058321	A	G	159.77	TRIADDRAFT_19869	upstream_gene_variant	MODIFIER	5	7	12
NW_002060943.1	7058345	A	G	116.77	TRIADDRAFT_19869	upstream_gene_variant	MODIFIER	5	5	10
NW_002060943.1	7101839	T	C	73.77	TRIADDRAFT_52066	upstream_gene_variant	MODIFIER	8	5	13
NW_002060943.1	7109778	A	G	152.77	TRIADDRAFT_52067	intron_variant	MODIFIER	6	6	12
NW_002060943.1	7147026	G	C	68.77	TRIADDRAFT_52071	upstream_gene_variant	MODIFIER	6	4	10
NW_002060943.1	7147516	A	G	308.77	TRIADDRAFT_52071	upstream_gene_variant	MODIFIER	2	9	11
NW_002060943.1	7183675	A	T	32.77	TRIADDRAFT_52076	upstream_gene_variant	MODIFIER	7	3	10
NW_002060943.1	7294127	C	G	39.77	TRIADDRAFT_19205	upstream_gene_variant	MODIFIER	7	4	11
NW_002060943.1	7295784	T	A	78.77	TRIADDRAFT_19205	upstream_gene_variant	MODIFIER	8	4	12
NW_002060943.1	7296958	TA	T	35.73	TRIADDRAFT_19205	upstream_gene_variant	MODIFIER	7	3	10
NW_002060943.1	7297022	G	T	71.77	TRIADDRAFT_19205	upstream_gene_variant	MODIFIER	7	4	11
NW_002060943.1	7297556	C	T	74.77	TRIADDRAFT_19205	upstream_gene_variant	MODIFIER	6	4	10
NW_002060943.1	7298159	T	G	183.77	TRIADDRAFT_52094	intron_variant	MODIFIER	7	6	13
NW_002060943.1	7314085	T	C	121.77	TRIADDRAFT_52095	synonymous_variant	LOW	6	4	10
NW_002060943.1	7314095	G	A	140.77	TRIADDRAFT_52095	missense_variant	MODERATE	7	5	12
NW_002060943.1	7314219	A	G	111.77	TRIADDRAFT_52095	missense_variant	MODERATE	8	6	14
NW_002060943.1	7314275	C	G	101.77	TRIADDRAFT_52095	missense_variant	MODERATE	10	5	15
NW_002060943.1	7314309	G	A	53.77	TRIADDRAFT_52095	missense_variant	MODERATE	8	3	11
NW_002060943.1	7314319	G	A	56.77	TRIADDRAFT_52095	synonymous_variant	LOW	7	3	10
NW_002060943.1	7314599	A	T	37.77	TRIADDRAFT_52095	intron_variant	MODIFIER	7	4	11
NW_002060943.1	7314641	C	T	199.77	TRIADDRAFT_52095	intron_variant	MODIFIER	3	7	10
NW_002060943.1	7315026	T	A	167.77	TRIADDRAFT_52095	intron_variant	MODIFIER	4	8	12
NW_002060943.1	7361862	C	T	207.77	TRIADDRAFT_35270	downstream_gene_variant	MODIFIER	2	8	10
NW_002060943.1	7417206	A	G	202.77	TRIADDRAFT_49699	upstream_gene_variant	MODIFIER	3	8	11
NW_002060943.1	7420945	C	T	165.77	TRIADDRAFT_52110	intron_variant	MODIFIER	3	7	10
NW_002060943.1	7451081	T	C	166.77	TRIADDRAFT_52113	downstream_gene_variant	MODIFIER	5	5	10
NW_002060943.1	7468386	T	A	137.77	TRIADDRAFT_49700	upstream_gene_variant	MODIFIER	8	5	13
NW_002060943.1	7468405	A	T	118.77	TRIADDRAFT_49700	upstream_gene_variant	MODIFIER	7	4	11
NW_002060943.1	7468412	A	ATT	109.73	TRIADDRAFT_49700	upstream_gene_variant	MODIFIER	7	4	11
NW_002060943.1	7486516	TC	T	208.73	TRIADDRAFT_52117	upstream_gene_variant	MODIFIER	3	7	10
NW_002060943.1	7497999	G	A	295.77	TRIADDRAFT_52119	upstream_gene_variant	MODIFIER	3	7	10
NW_002060943.1	7498018	C	A	292.77	TRIADDRAFT_52119	upstream_gene_variant	MODIFIER	4	8	12
NW_002060943.1	7501127	G	GC	199.73	TRIADDRAFT_52119	upstream_gene_variant	MODIFIER	5	6	11
NW_002060943.1	7501161	TA	T	283.73	TRIADDRAFT_52119	upstream_gene_variant	MODIFIER	5	8	13
NW_002060943.1	7501163	A	T	292.77	TRIADDRAFT_52119	upstream_gene_variant	MODIFIER	5	8	13
NW_002060943.1	7501231	T	G	159.77	TRIADDRAFT_52119	upstream_gene_variant	MODIFIER	5	7	12
NW_002060943.1	7501985	C	T	105.77	TRIADDRAFT_18200	synonymous_variant	LOW	7	4	11
NW_002060943.1	7518744	C	T	74.77	TRIADDRAFT_5531	downstream_gene_variant	MODIFIER	6	4	10
NW_002060943.1	7526372	G	C	253.77	TRIADDRAFT_52122	upstream_gene_variant	MODIFIER	4	7	11
NW_002060943.1	7526374	G	A	275.77	TRIADDRAFT_52122	upstream_gene_variant	MODIFIER	4	7	11
NW_002060943.1	7526384	A	T	275.77	TRIADDRAFT_52122	upstream_gene_variant	MODIFIER	4	8	12
NW_002060943.1	7528429	T	A	54.77	TRIADDRAFT_52123	downstream_gene_variant	MODIFIER	8	4	12
NW_002060943.1	7565785	C	G	89.77	TRIADDRAFT_20052	upstream_gene_variant	MODIFIER	4	6	10
NW_002060943.1	7576231	C	T	95.77	TRIADDRAFT_52130	upstream_gene_variant	MODIFIER	6	4	10
NW_002060943.1	7576288	C	T	76.77	TRIADDRAFT_52130	upstream_gene_variant	MODIFIER	7	5	12
NW_002060943.1	7611061	AGCT	A	137.73	TRIADDRAFT_19868-TRIADDRAFT_20152	intergenic_region	MODIFIER	5	5	10
NW_002060943.1	7611133	A	AT	123.73	TRIADDRAFT_19868-TRIADDRAFT_20152	intergenic_region	MODIFIER	4	6	10
NW_002060943.1	7649161	T	A	116.77	TRIADDRAFT_52140	synonymous_variant	LOW	5	5	10
NW_002060943.1	7665499	T	C	205.77	TRIADDRAFT_52142	upstream_gene_variant	MODIFIER	6	6	12
NW_002060943.1	7665503	G	T	205.77	TRIADDRAFT_52142	upstream_gene_variant	MODIFIER	5	6	11
NW_002060943.1	7665513	T	C	233.77	TRIADDRAFT_52142	upstream_gene_variant	MODIFIER	4	7	11
NW_002060943.1	7665553	A	G	82.77	TRIADDRAFT_52142	upstream_gene_variant	MODIFIER	5	5	10
NW_002060943.1	7674953	T	A	160.77	TRIADDRAFT_52144	missense_variant	MODERATE	5	7	12
NW_002060943.1	7674994	A	G	199.77	TRIADDRAFT_52144	synonymous_variant	LOW	3	7	10
NW_002060943.1	7705333	C	T	50.77	TRIADDRAFT_63519	upstream_gene_variant	MODIFIER	5	5	10
NW_002060943.1	7744080	T	TAAGA	247.73	TRIADDRAFT_20245	downstream_gene_variant	MODIFIER	3	7	10
NW_002060943.1	7744084	A	ACGTTTTATGAACATGTCCGAACAAGTCGCGACAGCGAAAGTACTGTCCCCTAAACGAAACACCAC	244.73	TRIADDRAFT_20245	downstream_gene_variant	MODIFIER	4	7	11
NW_002060943.1	7835880	T	C	302.77	TRIADDRAFT_49712	synonymous_variant	LOW	1	9	10
NW_002060943.1	7862440	AT	A	107.73	TRIADDRAFT_49713	upstream_gene_variant	MODIFIER	6	5	11
NW_002060943.1	7862465	A	G	116.77	TRIADDRAFT_49713	upstream_gene_variant	MODIFIER	5	5	10
NW_002060943.1	7894860	A	T	108.77	TRIADDRAFT_19283	downstream_gene_variant	MODIFIER	6	4	10
NW_002060943.1	7896059	A	G	123.77	TRIADDRAFT_20325	downstream_gene_variant	MODIFIER	4	6	10
NW_002060943.1	7931056	A	G	104.77	TRIADDRAFT_52188	upstream_gene_variant	MODIFIER	5	5	10
NW_002060943.1	7973427	T	C	32.77	TRIADDRAFT_52194	splice_region_variant&intron_variant	LOW	7	3	10
NW_002060943.1	7976457	T	G	58.77	TRIADDRAFT_52194	upstream_gene_variant	MODIFIER	9	3	12
NW_002060943.1	7977802	G	A	32.77	TRIADDRAFT_19118	missense_variant	MODERATE	7	3	10
NW_002060943.1	7978785	A	G	123.77	TRIADDRAFT_52194	upstream_gene_variant	MODIFIER	4	6	10
NW_002060943.1	7983433	C	G	71.77	TRIADDRAFT_52196	upstream_gene_variant	MODIFIER	7	4	11
NW_002060943.1	7999405	A	G	109.77	TRIADDRAFT_52199	intron_variant	MODIFIER	4	6	10
NW_002060943.1	8044363	A	C	116.77	TRIADDRAFT_14805	upstream_gene_variant	MODIFIER	5	5	10
NW_002060943.1	8054260	C	T	66.77	TRIADDRAFT_52204	upstream_gene_variant	MODIFIER	7	3	10
NW_002060943.1	8057554	A	G	62.77	TRIADDRAFT_63522	upstream_gene_variant	MODIFIER	6	4	10
NW_002060943.1	8060695	A	ACAGAGCCGCTGCGTCCTCTGTTCCAGCCCAGCGCGAGCTTGGTCTTGCCAAGCGCGCTCGTGGCGCCAGCGTTG	157.73	TRIADDRAFT_36990	downstream_gene_variant	MODIFIER	5	5	10
NW_002060943.1	8068218	T	A	71.77	TRIADDRAFT_52207	upstream_gene_variant	MODIFIER	7	4	11
NW_002060943.1	8075428	G	A	191.77	TRIADDRAFT_49721	synonymous_variant	LOW	3	8	11
NW_002060943.1	8093058	G	GTGCACGCTGCCGGGTTGCGCTTCTGGCAGTTCAATAGCAAGGTTGGCTGTCATGGTTCTGATGCCTTC	201.73	TRIADDRAFT_52211	downstream_gene_variant	MODIFIER	4	6	10
NW_002060943.1	8109760	T	C	165.77	TRIADDRAFT_49722	downstream_gene_variant	MODIFIER	3	7	10
NW_002060943.1	8124568	A	G	195.77	TRIADDRAFT_52216	upstream_gene_variant	MODIFIER	3	7	10
NW_002060943.1	8130950	C	T	118.77	TRIADDRAFT_52216	downstream_gene_variant	MODIFIER	6	4	10
NW_002060943.1	8148452	T	C	158.77	TRIADDRAFT_63184-TRIADDRAFT_19351	intergenic_region	MODIFIER	4	6	10
NW_002060943.1	8162981	T	A	259.78	TRIADDRAFT_52223	upstream_gene_variant	MODIFIER	1	9	10
NW_002060943.1	8162996	T	C	268.03	TRIADDRAFT_52223	upstream_gene_variant	MODIFIER	1	9	10
NW_002060943.1	8164902	A	C	173.82	TRIADDRAFT_52223	upstream_gene_variant	MODIFIER	2	8	10
NW_002060943.1	8169336	G	T	256.77	TRIADDRAFT_19019	downstream_gene_variant	MODIFIER	3	7	10
NW_002060943.1	8169342	C	A	256.77	TRIADDRAFT_19019	downstream_gene_variant	MODIFIER	3	7	10
NW_002060943.1	8182874	T	C	74.77	TRIADDRAFT_18390	upstream_gene_variant	MODIFIER	6	4	10
NW_002060943.1	8250305	T	C	31.77	TRIADDRAFT_52235	upstream_gene_variant	MODIFIER	8	2	10
NW_002060943.1	8286239	T	C	212.77	TRIADDRAFT_18613	upstream_gene_variant	MODIFIER	4	7	11
NW_002060943.1	8315328	A	AT	101.73	TRIADDRAFT_19167	upstream_gene_variant	MODIFIER	4	6	10
NW_002060943.1	8437382	C	T	111.77	TRIADDRAFT_63185	intron_variant	MODIFIER	4	6	10
NW_002060943.1	8462774	G	A	49.77	TRIADDRAFT_52265	upstream_gene_variant	MODIFIER	7	3	10
NW_002060943.1	8465116	T	G	73.77	TRIADDRAFT_52265	upstream_gene_variant	MODIFIER	7	3	10
NW_002060943.1	8465121	A	ATAGTATGTATTCTAGTTGTTTTTG	64.73	TRIADDRAFT_52265	upstream_gene_variant	MODIFIER	8	3	11
NW_002060943.1	8470951	A	G	178.77	TRIADDRAFT_52268	downstream_gene_variant	MODIFIER	2	9	11
NW_002060943.1	8473436	G	A	66.77	TRIADDRAFT_52267	downstream_gene_variant	MODIFIER	7	3	10
NW_002060943.1	8484429	T	A	156.77	TRIADDRAFT_52268-TRIADDRAFT_49728	intergenic_region	MODIFIER	6	7	13
NW_002060943.1	8761873	A	G	66.77	TRIADDRAFT_18262	downstream_gene_variant	MODIFIER	5	5	10
NW_002060943.1	8764915	G	A	128.77	TRIADDRAFT_18262-TRIADDRAFT_18943	intergenic_region	MODIFIER	4	7	11
NW_002060943.1	8764930	G	T	130.77	TRIADDRAFT_18262-TRIADDRAFT_18943	intergenic_region	MODIFIER	5	8	13
NW_002060943.1	8831115	T	A	40.77	TRIADDRAFT_52300	upstream_gene_variant	MODIFIER	6	4	10
NW_002060943.1	8890949	A	T	32.77	TRIADDRAFT_63531	intron_variant	MODIFIER	7	3	10
NW_002060943.1	8890969	T	C	32.77	TRIADDRAFT_63531	intron_variant	MODIFIER	7	3	10
NW_002060943.1	8903176	G	A	299.77	TRIADDRAFT_63531	downstream_gene_variant	MODIFIER	3	9	12
NW_002060943.1	8903190	T	C	320.77	TRIADDRAFT_63531	downstream_gene_variant	MODIFIER	3	8	11
NW_002060943.1	8903241	C	T	198.77	TRIADDRAFT_63531	downstream_gene_variant	MODIFIER	4	7	11
NW_002060943.1	8955768	A	G	131.77	TRIADDRAFT_52314	intron_variant	MODIFIER	3	7	10
NW_002060943.1	8955797	C	T	65.77	TRIADDRAFT_52314	intron_variant	MODIFIER	9	4	13
NW_002060943.1	8995443	T	A	63.77	TRIADDRAFT_19795	splice_region_variant&intron_variant	LOW	8	3	11
NW_002060943.1	9008380	G	C	146.77	TRIADDRAFT_52317	upstream_gene_variant	MODIFIER	5	5	10
NW_002060943.1	9065144	T	C	102.77	TRIADDRAFT_19973	splice_region_variant&intron_variant	LOW	8	4	12
NW_002060943.1	9101542	GC	G	61.73	TRIADDRAFT_52334	upstream_gene_variant	MODIFIER	9	4	13
NW_002060943.1	9104979	A	G	208.77	TRIADDRAFT_52336	synonymous_variant	LOW	4	6	10
NW_002060943.1	9128946	G	GAAC	112.73	TRIADDRAFT_52340-TRIADDRAFT_18482	intergenic_region	MODIFIER	6	4	10
NW_002060943.1	9168132	C	A	108.77	TRIADDRAFT_49736	downstream_gene_variant	MODIFIER	6	4	10
NW_002060943.1	9201563	T	C	177.77	TRIADDRAFT_19410	upstream_gene_variant	MODIFIER	5	6	11
NW_002060943.1	9339003	G	A	113.77	TRIADDRAFT_19758	upstream_gene_variant	MODIFIER	6	4	10
NW_002060943.1	9339958	G	C	76.77	TRIADDRAFT_19758	upstream_gene_variant	MODIFIER	7	3	10
NW_002060943.1	9339971	A	T	115.77	TRIADDRAFT_19758	upstream_gene_variant	MODIFIER	7	4	11
NW_002060943.1	9434079	T	C	153.77	TRIADDRAFT_52371	upstream_gene_variant	MODIFIER	7	7	14
NW_002060943.1	9442246	CAG	C	247.73	TRIADDRAFT_52373	upstream_gene_variant	MODIFIER	3	7	10
NW_002060943.1	9442249	TACA	T	247.73	TRIADDRAFT_52373	upstream_gene_variant	MODIFIER	3	7	10
NW_002060943.1	9507396	A	C	199.77	TRIADDRAFT_52385	intron_variant	MODIFIER	3	7	10
NW_002060943.1	9518116	T	A	116.77	TRIADDRAFT_12520	upstream_gene_variant	MODIFIER	5	5	10
NW_002060943.1	9536591	A	G	211.77	TRIADDRAFT_19938	upstream_gene_variant	MODIFIER	4	6	10
NW_002060943.1	9536595	G	A	211.77	TRIADDRAFT_19938	upstream_gene_variant	MODIFIER	4	6	10
NW_002060943.1	9545872	T	A	131.77	TRIADDRAFT_52391	downstream_gene_variant	MODIFIER	3	7	10
NW_002060943.1	9566148	G	T	82.77	TRIADDRAFT_52393	missense_variant	MODERATE	5	5	10
NW_002060943.1	9609506	T	C	101.77	TRIADDRAFT_52399	upstream_gene_variant	MODIFIER	6	5	11
NW_002060943.1	9656928	C	T	158.77	TRIADDRAFT_20204	synonymous_variant	LOW	4	6	10
NW_002060943.1	9656952	G	A	113.77	TRIADDRAFT_20204	synonymous_variant	LOW	6	5	11
NW_002060943.1	9784592	C	A	31.77	TRIADDRAFT_19682	downstream_gene_variant	MODIFIER	8	2	10
NW_002060943.1	9787317	C	T	211.77	TRIADDRAFT_19682	downstream_gene_variant	MODIFIER	4	6	10
NW_002060943.1	9787321	T	C	211.77	TRIADDRAFT_19682	downstream_gene_variant	MODIFIER	4	6	10
NW_002060943.1	9790287	TGGGTTGCATTTTTATTCCATTTAAGGACTCTGAGATTATCGAGAACATGTAGCCTGTACCAGGGACTACTAGAAGAAAGAAAAGAAAGAGAGGGACAGAACGGTCGTTCAGTGTATTAAAAATGAGTGGGCTGACTATTTTGCTTATCACC	T	114.73	TRIADDRAFT_2504	upstream_gene_variant	MODIFIER	6	5	11
NW_002060943.1	9890266	G	A	118.77	TRIADDRAFT_52446	upstream_gene_variant	MODIFIER	6	4	10
NW_002060943.1	9907548	C	T	32.77	TRIADDRAFT_20051	downstream_gene_variant	MODIFIER	7	3	10
NW_002060943.1	9907599	C	T	32.77	TRIADDRAFT_20051	downstream_gene_variant	MODIFIER	7	3	10
NW_002060943.1	9907729	T	C	108.77	TRIADDRAFT_19905	synonymous_variant	LOW	6	4	10
NW_002060943.1	9932673	C	T	122.77	TRIADDRAFT_52453	upstream_gene_variant	MODIFIER	6	5	11
NW_002060943.1	9932723	T	C	103.77	TRIADDRAFT_52453	upstream_gene_variant	MODIFIER	5	6	11
NW_002060943.1	9973723	G	A	204.77	TRIADDRAFT_63193	downstream_gene_variant	MODIFIER	3	8	11
NW_002060943.1	9999520	T	G	40.77	TRIADDRAFT_52465	upstream_gene_variant	MODIFIER	6	4	10
NW_002060943.1	10018239	G	A	101.77	TRIADDRAFT_52466	downstream_gene_variant	MODIFIER	6	4	10
NW_002060943.1	10018264	C	T	122.77	TRIADDRAFT_52466	downstream_gene_variant	MODIFIER	6	5	11
NW_002060943.1	10019279	G	A	211.77	TRIADDRAFT_52466	downstream_gene_variant	MODIFIER	4	6	10
NW_002060943.1	10019288	T	A	211.77	TRIADDRAFT_52466	downstream_gene_variant	MODIFIER	4	6	10
NW_002060943.1	10037676	G	C	86.77	TRIADDRAFT_52470	upstream_gene_variant	MODIFIER	5	6	11
NW_002060943.1	10037710	A	G	56.77	TRIADDRAFT_52470	upstream_gene_variant	MODIFIER	8	4	12
NW_002060943.1	10088699	T	TA	47.73	TRIADDRAFT_63557	upstream_gene_variant	MODIFIER	6	4	10
NW_002060943.1	10110502	C	G	128.77	TRIADDRAFT_52486	intron_variant	MODIFIER	4	7	11
NW_002060943.1	10204408	C	T	63.77	TRIADDRAFT_63196	synonymous_variant	LOW	8	3	11
NW_002060943.1	10220201	A	T	79.77	TRIADDRAFT_52501	missense_variant	MODERATE	6	5	11
NW_002060943.1	10274117	C	A	123.77	TRIADDRAFT_63563	upstream_gene_variant	MODIFIER	4	6	10
NW_002060943.1	10298703	C	T	32.77	TRIADDRAFT_52513	synonymous_variant	LOW	7	3	10
NW_002060943.1	10356397	A	G	173.77	TRIADDRAFT_52522-TRIADDRAFT_19325	intergenic_region	MODIFIER	2	8	10
NW_002060943.1	10393430	T	C	167.77	TRIADDRAFT_49781	upstream_gene_variant	MODIFIER	4	8	12
NW_002060943.1	10415431	T	G	170.77	TRIADDRAFT_52531	downstream_gene_variant	MODIFIER	3	8	11
NW_002060943.1	10426639	G	A	166.77	TRIADDRAFT_52534	missense_variant	MODERATE	5	5	10
NW_002060943.1	10481623	G	C	286.77	TRIADDRAFT_52543	upstream_gene_variant	MODIFIER	0	10	10
NW_002060943.1	10526887	C	T	108.77	TRIADDRAFT_20314	upstream_gene_variant	MODIFIER	5	6	11
NW_002060943.1	10530090	G	A	66.77	TRIADDRAFT_20314	upstream_gene_variant	MODIFIER	7	3	10
NW_002060943.1	10535103	A	T	32.77	TRIADDRAFT_52553	upstream_gene_variant	MODIFIER	7	3	10
NW_002060943.1	10563752	A	T	40.77	TRIADDRAFT_52557	upstream_gene_variant	MODIFIER	6	4	10
NW_002060943.1	10565103	C	T	167.82	TRIADDRAFT_52558	synonymous_variant	LOW	2	8	10
NW_002060943.1	10565881	C	T	146.77	TRIADDRAFT_52558	synonymous_variant	LOW	8	6	14
NW_002060943.1	10590863	A	G	165.77	TRIADDRAFT_52561	upstream_gene_variant	MODIFIER	3	7	10
NW_002060943.1	10606831	A	G	120.77	TRIADDRAFT_52562	intron_variant	MODIFIER	5	6	11
NW_002060943.1	10675933	G	A	155.77	TRIADDRAFT_52570	splice_region_variant&intron_variant	LOW	5	6	11
NW_002060943.1	10675948	T	C	152.77	TRIADDRAFT_52570	synonymous_variant	LOW	6	6	12
NW_002060943.1	10734648	GA	G	53.73	TRIADDRAFT_52577	intron_variant	MODIFIER	7	3	10
NW_002060943.1	10771302	G	A	148.77	TRIADDRAFT_52579	synonymous_variant	LOW	7	6	13
NW_002060943.1	10811015	T	C	131.77	TRIADDRAFT_52584	upstream_gene_variant	MODIFIER	3	7	10
NW_002060943.1	10830328	G	A	60.77	TRIADDRAFT_63204	upstream_gene_variant	MODIFIER	9	3	12
NW_002060943.1	10870273	T	C	116.77	TRIADDRAFT_18236	downstream_gene_variant	MODIFIER	5	5	10
NW_002060943.1	10971718	G	A	116.77	TRIADDRAFT_2919-TRIADDRAFT_52608	intergenic_region	MODIFIER	5	5	10
NW_002060943.1	10978570	T	TAACTAGTCAATAATCAATGTCAACATGGCGGTAATGTTGGACATGAGCCAATATAAATG	247.73	TRIADDRAFT_52608	intron_variant	MODIFIER	3	7	10
NW_002060943.1	10992796	C	T	60.77	TRIADDRAFT_52608	synonymous_variant	LOW	9	3	12
NW_002060943.1	10992814	T	C	62.77	TRIADDRAFT_52608	synonymous_variant	LOW	10	4	14
NW_002060943.1	11004899	G	T	125.77	TRIADDRAFT_52608-TRIADDRAFT_52611	intergenic_region	MODIFIER	5	7	12
NW_002060943.1	11025783	G	A	112.77	TRIADDRAFT_52608-TRIADDRAFT_52611	intergenic_region	MODIFIER	5	5	10
NW_002060943.1	11033395	GTA	G	145.73	TRIADDRAFT_52608-TRIADDRAFT_52611	intergenic_region	MODIFIER	5	6	11
NW_002060943.1	11040937	C	T	72.77	TRIADDRAFT_52608-TRIADDRAFT_52611	intergenic_region	MODIFIER	5	5	10
NW_002060943.1	11048991	C	T	86.77	TRIADDRAFT_52612	upstream_gene_variant	MODIFIER	5	6	11
NW_002060943.1	11049006	T	G	74.77	TRIADDRAFT_52612	upstream_gene_variant	MODIFIER	6	4	10
NW_002060943.1	11061982	C	T	256.77	TRIADDRAFT_19981	upstream_gene_variant	MODIFIER	3	7	10
NW_002060943.1	11076797	G	A	32.77	TRIADDRAFT_52615	upstream_gene_variant	MODIFIER	7	3	10
NW_002060943.1	11095117	C	T	246.77	TRIADDRAFT_52616	downstream_gene_variant	MODIFIER	5	7	12
NW_002060943.1	11095157	C	G	153.77	TRIADDRAFT_52616	downstream_gene_variant	MODIFIER	7	7	14
NW_002060943.1	11100551	A	G	79.77	TRIADDRAFT_19977	upstream_gene_variant	MODIFIER	6	5	11
NW_002060943.1	11303082	C	CTACAG	67.73	TRIADDRAFT_52645	upstream_gene_variant	MODIFIER	7	3	10
NW_002060943.1	11355188	C	T	74.77	TRIADDRAFT_19600-TRIADDRAFT_10625	intergenic_region	MODIFIER	6	4	10
NW_002060943.1	11393670	T	C	116.77	TRIADDRAFT_52657	upstream_gene_variant	MODIFIER	5	5	10
NW_002060943.1	11448273	TG	T	92.73	TRIADDRAFT_20276	upstream_gene_variant	MODIFIER	9	5	14
NW_002060943.1	11464469	T	C	120.77	TRIADDRAFT_20291	intron_variant	MODIFIER	5	6	11
NW_002060943.1	11467419	T	C	299.77	TRIADDRAFT_20291	upstream_gene_variant	MODIFIER	2	9	11
NW_002060943.1	11476805	T	C	113.77	TRIADDRAFT_19360	synonymous_variant	LOW	6	5	11
NW_002060943.1	11506662	G	A	32.77	TRIADDRAFT_52674	downstream_gene_variant	MODIFIER	7	3	10
NW_002060943.1	11510025	C	T	173.77	TRIADDRAFT_52675	upstream_gene_variant	MODIFIER	2	8	10
NW_002060943.1	11535208	A	G	172.77	TRIADDRAFT_19948	downstream_gene_variant	MODIFIER	4	9	13
NW_002060943.1	11548211	A	G	74.77	TRIADDRAFT_20339	upstream_gene_variant	MODIFIER	6	4	10
NW_002060943.1	11677596	G	T	250.77	TRIADDRAFT_52699	downstream_gene_variant	MODIFIER	4	7	11
NW_002060943.1	11677600	T	A	250.77	TRIADDRAFT_52699	downstream_gene_variant	MODIFIER	5	7	12
NW_002060943.1	11692706	TC	T	247.73	TRIADDRAFT_52700	upstream_gene_variant	MODIFIER	3	7	10
NW_002060943.1	11692709	A	AG	247.73	TRIADDRAFT_52700	upstream_gene_variant	MODIFIER	3	7	10
NW_002060943.1	11734692	CTG	C	199.73	TRIADDRAFT_49824	upstream_gene_variant	MODIFIER	4	6	10
NW_002060943.1	11734697	C	T	208.77	TRIADDRAFT_49824	upstream_gene_variant	MODIFIER	5	6	11
NW_002060943.1	11734699	C	G	208.77	TRIADDRAFT_49824	upstream_gene_variant	MODIFIER	5	6	11
NW_002060943.1	11734759	C	A	116.77	TRIADDRAFT_49824	upstream_gene_variant	MODIFIER	5	5	10
NW_002060943.1	11768604	G	A	93.77	TRIADDRAFT_52708	upstream_gene_variant	MODIFIER	7	4	11
NW_002060943.1	11782920	A	ATACTAGT	103.73	TRIADDRAFT_49825	upstream_gene_variant	MODIFIER	7	4	11
NW_002060943.1	11786762	A	G	123.77	TRIADDRAFT_49825	upstream_gene_variant	MODIFIER	4	6	10
NW_002060943.1	11786790	A	T	116.77	TRIADDRAFT_49825	upstream_gene_variant	MODIFIER	5	5	10
NW_002060943.1	11805860	G	A	212.77	TRIADDRAFT_52712	upstream_gene_variant	MODIFIER	2	9	11
NW_002060943.1	11861969	A	T	74.77	TRIADDRAFT_52720	upstream_gene_variant	MODIFIER	6	4	10
NW_002060943.1	11876069	A	G	196.77	TRIADDRAFT_52723	upstream_gene_variant	MODIFIER	4	7	11
NW_002060943.1	11895355	T	C	232.77	TRIADDRAFT_49830	upstream_gene_variant	MODIFIER	3	7	10
NW_002060943.1	12426224	T	C	165.77	TRIADDRAFT_52753-TRIADDRAFT_18299	intergenic_region	MODIFIER	3	7	10
NW_002060943.1	12499376	C	T	32.77	TRIADDRAFT_52761	upstream_gene_variant	MODIFIER	7	3	10
NW_002060943.1	12506229	T	C	250.03	TRIADDRAFT_52764	upstream_gene_variant	MODIFIER	1	9	10
NW_002060943.1	12537820	G	C	212.77	TRIADDRAFT_63591	missense_variant	MODERATE	3	7	10
NW_002060943.1	12537823	G	A	115.77	TRIADDRAFT_63591	synonymous_variant	LOW	7	4	11
NW_002060943.1	12537853	C	T	53.77	TRIADDRAFT_63591	synonymous_variant	LOW	8	4	12
NW_002060943.1	12537866	A	G	166.77	TRIADDRAFT_63591	missense_variant	MODERATE	5	5	10
NW_002060943.1	12537873	A	G	166.77	TRIADDRAFT_63591	missense_variant	MODERATE	5	5	10
NW_002060943.1	12539374	T	C	359.77	TRIADDRAFT_63591	3_prime_UTR_variant	MODIFIER	1	10	11
NW_002060943.1	12539387	G	T	323.77	TRIADDRAFT_63591	3_prime_UTR_variant	MODIFIER	2	9	11
NW_002060943.1	12539420	G	A	301.77	TRIADDRAFT_63591	3_prime_UTR_variant	MODIFIER	2	8	10
NW_002060943.1	12539433	C	T	301.77	TRIADDRAFT_63591	3_prime_UTR_variant	MODIFIER	2	8	10
NW_002060943.1	12539622	A	T	190.77	TRIADDRAFT_63591	3_prime_UTR_variant	MODIFIER	6	7	13
NW_002060943.1	12539663	T	C	65.77	TRIADDRAFT_63591	downstream_gene_variant	MODIFIER	9	4	13
NW_002060943.1	12540002	T	C	70.77	TRIADDRAFT_63591	downstream_gene_variant	MODIFIER	9	3	12
NW_002060943.1	12540011	G	C	67.77	TRIADDRAFT_63591	downstream_gene_variant	MODIFIER	10	3	13
NW_002060943.1	12571284	T	C	47.77	TRIADDRAFT_52772	upstream_gene_variant	MODIFIER	6	5	11
NW_002060943.1	12587590	C	CGAAA	52.73	TRIADDRAFT_52773	downstream_gene_variant	MODIFIER	9	3	12
NW_002060943.1	12587591	T	TTG	52.73	TRIADDRAFT_52773	downstream_gene_variant	MODIFIER	9	2	11
NW_002060943.1	12590139	C	T	195.77	TRIADDRAFT_13189	downstream_gene_variant	MODIFIER	2	8	10
NW_002060943.1	12685042	T	A	34.77	TRIADDRAFT_52784-TRIADDRAFT_52786	intergenic_region	MODIFIER	14	3	17
NW_002060943.1	12685081	T	C	36.77	TRIADDRAFT_52784-TRIADDRAFT_52786	intergenic_region	MODIFIER	13	3	16
NW_002060943.1	12685130	T	C	66.77	TRIADDRAFT_52784-TRIADDRAFT_52786	intergenic_region	MODIFIER	16	4	20
NW_002060943.1	12716947	G	A	117.77	TRIADDRAFT_52786	downstream_gene_variant	MODIFIER	5	6	11
NW_002060943.1	12752054	C	T	51.77	TRIADDRAFT_18878	downstream_gene_variant	MODIFIER	8	4	12
NW_002060943.1	12766083	A	C	120.77	TRIADDRAFT_52790	missense_variant	MODERATE	5	6	11
NW_002060943.1	12832556	T	A	133.77	TRIADDRAFT_52797	upstream_gene_variant	MODIFIER	4	6	10
NW_002060943.1	12850264	G	A	97.77	TRIADDRAFT_49836	upstream_gene_variant	MODIFIER	6	4	10
NW_002060943.1	12850278	T	A	277.77	TRIADDRAFT_49836	upstream_gene_variant	MODIFIER	2	8	10
NW_002060943.1	12851658	A	T	121.77	TRIADDRAFT_49836	synonymous_variant	LOW	6	4	10
NW_002060943.1	12851665	A	T	52.77	TRIADDRAFT_49836	missense_variant	MODERATE	7	3	10
NW_002060943.1	12852787	G	C	211.77	TRIADDRAFT_49836	downstream_gene_variant	MODIFIER	4	6	10
NW_002060943.1	12853129	C	T	160.77	TRIADDRAFT_49836	downstream_gene_variant	MODIFIER	5	5	10
NW_002060943.1	12853145	A	C	50.77	TRIADDRAFT_49836	downstream_gene_variant	MODIFIER	7	3	10
NW_002060943.1	12853174	A	G	35.77	TRIADDRAFT_49836	downstream_gene_variant	MODIFIER	7	3	10
NW_002060943.1	12880697	G	A	301.77	TRIADDRAFT_18345	downstream_gene_variant	MODIFIER	2	8	10
NW_002060943.1	12880715	A	G	344.77	TRIADDRAFT_18345	downstream_gene_variant	MODIFIER	2	10	12
NW_002060943.1	12890224	C	T	163.77	TRIADDRAFT_18703	upstream_gene_variant	MODIFIER	5	5	10
NW_002060943.1	12906396	C	T	158.77	TRIADDRAFT_20295	upstream_gene_variant	MODIFIER	4	6	10
NW_002060943.1	12917163	A	T	163.77	TRIADDRAFT_20295-TRIADDRAFT_18894	intergenic_region	MODIFIER	6	5	11
NW_002060943.1	12917169	T	C	146.77	TRIADDRAFT_20295-TRIADDRAFT_18894	intergenic_region	MODIFIER	5	5	10
NW_002060943.1	12917171	A	G	163.77	TRIADDRAFT_20295-TRIADDRAFT_18894	intergenic_region	MODIFIER	6	5	11
NW_002060943.1	12917203	G	T	121.77	TRIADDRAFT_20295-TRIADDRAFT_18894	intergenic_region	MODIFIER	6	4	10
NW_002060943.1	12917204	C	T	301.77	TRIADDRAFT_20295-TRIADDRAFT_18894	intergenic_region	MODIFIER	2	8	10
NW_002060943.1	12917205	G	C	121.77	TRIADDRAFT_20295-TRIADDRAFT_18894	intergenic_region	MODIFIER	6	4	10
NW_002060943.1	12917214	A	G	121.77	TRIADDRAFT_20295-TRIADDRAFT_18894	intergenic_region	MODIFIER	6	4	10
NW_002060943.1	12951440	G	A	150.77	TRIADDRAFT_52809-TRIADDRAFT_52810	intergenic_region	MODIFIER	5	5	10
NW_002060943.1	13030043	T	C	158.77	TRIADDRAFT_19874	upstream_gene_variant	MODIFIER	3	8	11
NW_002060943.1	13030071	G	A	162.77	TRIADDRAFT_19874	upstream_gene_variant	MODIFIER	4	7	11
NW_002060943.1	13046644	G	A	89.77	TRIADDRAFT_52823	upstream_gene_variant	MODIFIER	4	6	10
NW_002060943.1	13097236	C	A	204.77	TRIADDRAFT_52829	upstream_gene_variant	MODIFIER	4	6	10
NW_002060943.1	13152043	A	T	70.77	TRIADDRAFT_18543	upstream_gene_variant	MODIFIER	9	3	12
NW_002060943.1	13152044	A	C	70.77	TRIADDRAFT_18543	upstream_gene_variant	MODIFIER	9	3	12
NW_002060943.1	13188407	TAGTTGATTGACTAGTAA	T	67.73	TRIADDRAFT_52838	upstream_gene_variant	MODIFIER	7	3	10
NW_002060943.1	13189436	G	T	165.77	TRIADDRAFT_52838	upstream_gene_variant	MODIFIER	3	7	10
NW_002060943.1	13192822	T	A	74.77	TRIADDRAFT_52838	intron_variant	MODIFIER	6	4	10
NW_002060943.1	13201796	T	C	173.82	TRIADDRAFT_18577	downstream_gene_variant	MODIFIER	2	8	10
NW_002060943.1	13209705	G	A	116.77	TRIADDRAFT_52840	upstream_gene_variant	MODIFIER	5	5	10
[truncated: 3,582 more rows]

## Sheet: Parental X-ray exposed 2
Genomic sequence	Position	REF	ALT	quality	gene	pos	type	REF count	ALT count	allele depth
[truncated: 1,071 more rows]

[truncated: 1 more sheets: Extrusion X-ray exposed 2]
